# Supplementary material for: Investigation of long non-coding RNAs as regulatory players of grapevine response to powdery and downy mildew infection
Source: BMC Plant Biol. 2021 Jun 8;21:265. doi: 10.1186/s12870-021-03059-6 (PMC8186045; doi:10.1186/s12870-021-03059-6)
Supplement: Supplementary file 1 — Additional file 1: Table S1. Details of transcriptomic data collected from NCBI-SRA database. [file 12870_2021_3059_MOESM1_ESM.xlsx]

## Sheet: TranscriptomicData
	Table S1: Details of transcriptomic data collected from NCBI-SRA database
S.No.	Species	Tissue	Stress Condition	SRA	Publications	Sequencing
1	Vitis vinifera cv. Thompson seedless	Leaf	Powdery mildew caused by Erysiphe necatorafter 36 hours of innoculation Biological Replicate 1	SRX3140201	Ectopic expression of Arabidopsis broad-spectrum resistance gene RPW8.2 improves the resistance to powdery mildew in grapevine (Vitis vinifera) Y. Hu et al. Plant Science 267 (2018) 20–31	Illumina HiSeq™ 2500
			Powdery mildew caused by Erysiphe necatorafter 36 hours of innoculation Biological Replicate 2	SRX3140202
			Powdery mildew caused by Erysiphe necatorafter 36 hours of innoculation Biological Replicate 3	SRX3140209
			Control Biological Replicate 1	SRX3140207
			Control Biological Replicate 2	SRX3140208
2	Vitis vinifera L. cv. Pinot noir	Leaf Discs	Downy mildew (Plasmopara viticola) infection was carried out spraying a solution containing downy mildew sporangia at concentration of 105 sporangia ml-1. Pinot noir leaf discs were sampled at 0, 24 and 48 h after treatment		Genome-wide analysis of the grapevine stilbene synthase multigenic family: genomic organization and expression profiles upon biotic and abiotic stresses. Vannozzi et al. BMC Plant Biology 2012, 12:130	Illumina HiSeqTM2001
			Control	SRX145807
			24 hpi	SRX145812
			48 hpi	SRX145813
