# Supplementary material for: Investigation of long non-coding RNAs as regulatory players of grapevine response to powdery and downy mildew infection
Source: BMC Plant Biol. 2021 Jun 8;21:265. doi: 10.1186/s12870-021-03059-6 (PMC8186045; doi:10.1186/s12870-021-03059-6)
Supplement: Supplementary file 3 — Additional file 3: Co-expressing powdery and downy mildew-responsive Vitis vinifera lncRNAs and mature mRNAs at Pearson correlation coefficient >= 0.9 (using CoExpress v1.5), including all the positively and negatively co-related co-expressing pairs based on Pearson correlation coefficient using the PERL Script. [file 12870_2021_3059_MOESM3_ESM.xlsx]

## Sheet: PM
Co-expressing powdery mildew-responsive Vitis vinifera lncRNAs and mature mRNAs at Pearson correlation |R | >= 0.9 calculated using the CoExpress Tool
lncRNA	CDS	CE
TR36037	XP_002285723.1	0.99243
TR103497	XP_002285806.1	0.9996
TR109369	NP_001268061.1	0.96243
TR235939	XP_010652401.1	0.90807
TR256243	XP_010657269.1	0.99927
TR105414	XP_002284711.1	0.9976
TR343226	XP_002263801.1	0.9021
TR182459	XP_019077474.1	0.91317
TR339141	XP_002265729.1	0.99973
TR218739	XP_002264167.1	1
TR63892	XP_019080998.1	0.9645
TR261011	XP_019077474.1	0.9829
TR59347	XP_019080998.1	0.95603
TR275364	XP_003632058.1	0.911
TR29497	XP_002273788.2	0.9116
TR29512	XP_019077474.1	0.965
TR217735	XP_002285640.1	0.9323
TR299174	XP_010648948.1	1
TR160790	XP_002273788.2	0.90403
TR67339	XP_002282271.1	0.9983
TR10457	XP_019080998.1	0.95387
TR119583	XP_019080998.1	0.95603
TR146008	XP_010650997.1	1
TR205813	XP_002277961.1	0.99047
TR108086	XP_010648948.1	1
TR105422	XP_010651249.1	0.9484
TR14792	XP_019080998.1	0.94803
TR249297	XP_002278127.1	0.9162
TR63895	XP_002264167.1	1
TR294859	XP_019077474.1	0.9321
TR36473	XP_002284594.1	0.9381
TR341140	XP_002278192.3	0.99997
TR220010	XP_002275401.1	0.90123
TR80053	XP_002284711.1	0.921
TR346283	XP_019080998.1	0.97013
TR230395	XP_002281293.1	0.99907
TR144017	XP_002264167.1	1
TR3737	XP_002269707.2	0.9021
TR298712	XP_019080998.1	0.9559
TR147041	XP_002283470.1	0.99743
TR15923	XP_002284711.1	0.91967
TR18713	XP_002271723.2	0.91313
TR350670	XP_003631424.1	0.99997
TR136768	XP_002273788.2	0.90403
TR173914	XP_019080998.1	0.94313
TR36038	XP_019082107.1	0.9078
TR18715	XP_010648948.1	0.9977
TR45674	XP_003634395.1	0.99997
TR33322	XP_002285723.1	0.98563
TR29466	XP_010653101.1	0.91103
TR182447	XP_002274625.1	0.91123
TR70450	XP_010663579.1	0.915

## Sheet: Positive_PM
All the positively co-related co-expressing powdery mildew-responsive Vitis vinifera lncRNAs and mature mRNAs based on Pearson correlation coefficient using the PERL Script
lncRNA	CDS	CE
TR59347	XP_002282256.1	1
TR298712	XP_019072068.1	1
TR298712	XP_010649778.1	1
TR298712	XP_002270109.1	1
TR298712	XP_002263352.2	1
TR294859	NP_001267923.1	1
TR27573	XP_002274679.2	1
TR218739	XP_010655511.1	1
TR18715	XP_010660001.1	1
TR144017	XP_019075597.1	1
TR136768	XP_010652236.1	1
TR108086	XP_002265776.2	1
TR67339	XP_002268606.1	0.9999
TR59347	XP_003633609.1	0.9999
TR59055	XP_002282948.1	0.9999
TR59055	XP_002279898.1	0.9999
TR346283	XP_010662449.1	0.9999
TR299174	XP_003631670.1	0.9999
TR299174	XP_002284654.2	0.9999
TR298712	XP_019075692.1	0.9999
TR298712	XP_010651450.1	0.9999
TR298712	XP_002282438.1	0.9999
TR27573	XP_002276517.1	0.9999
TR235906	XP_002281912.1	0.9999
TR235906	XP_002270936.2	0.9999
TR218739	XP_010658552.1	0.9999
TR18713	XP_002284399.1	0.9999
TR160790	XP_002272961.1	0.9999
TR119583	XP_010664569.1	0.9999
TR119583	XP_002266740.1	0.9999
TR108086	XP_010651351.1	0.9999
TR106991	XP_002285931.1	0.9999
TR105422	XP_010663629.1	0.9999
TR105422	XP_002279228.1	0.9999
TR105414	XP_010664607.1	0.9999
TR105414	XP_010664606.1	0.9999
TR87823	XP_019078017.1	0.9998
TR87823	XP_002275869.1	0.9998
TR87823	NP_001267983.1	0.9998
TR67339	XP_010663576.1	0.9998
TR59347	XP_002283265.1	0.9998
TR59347	XP_002278616.2	0.9998
TR36473	XP_002263129.2	0.9998
TR299174	XP_010661854.1	0.9998
TR299174	XP_002279475.1	0.9998
TR298712	XP_010644866.1	0.9998
TR298712	XP_002268013.1	0.9998
TR298712	XP_002265957.1	0.9998
TR235906	XP_019076095.1	0.9998
TR235906	XP_010650991.1	0.9998
TR218739	XP_002274943.1	0.9998
TR218739	XP_002270326.1	0.9998
TR205813	XP_002284837.1	0.9998
TR146008	XP_010657078.1	0.9998
TR146008	XP_010654861.1	0.9998
TR146008	XP_010654859.1	0.9998
TR146008	XP_010654858.1	0.9998
TR119583	XP_002279475.1	0.9998
TR108086	XP_002262763.1	0.9998
TR105414	XP_010658508.2	0.9998
TR70450	XP_002277922.2	0.9997
TR63895	XP_003632594.2	0.9997
TR59347	XP_002282181.1	0.9997
TR59347	XP_002280911.1	0.9997
TR59055	XP_010651645.1	0.9997
TR45674	XP_002275043.1	0.9997
TR339272	XP_002280531.1	0.9997
TR299174	XP_003633435.2	0.9997
TR298712	XP_010657078.1	0.9997
TR298712	XP_002275863.1	0.9997
TR278806	XP_002281912.1	0.9997
TR278806	XP_002270936.2	0.9997
TR278806	NP_001267983.1	0.9997
TR256243	XP_002265124.2	0.9997
TR235906	XP_010655242.1	0.9997
TR18715	XP_002271558.1	0.9997
TR160784	XP_019073974.1	0.9997
TR160784	XP_002279474.1	0.9997
TR146008	XP_002282501.1	0.9997
TR146008	XP_002282245.1	0.9997
TR146008	XP_002275863.1	0.9997
TR144017	XP_002265204.1	0.9997
TR136768	XP_010644579.1	0.9997
TR105422	XP_002265100.1	0.9997
TR67339	XP_010664210.1	0.9996
TR63892	XP_002267867.3	0.9996
TR45674	XP_019075246.1	0.9996
TR349849	XP_002276681.1	0.9996
TR346283	XP_010664741.1	0.9996
TR346283	XP_002274210.1	0.9996
TR298712	XP_010654861.1	0.9996
TR298712	XP_010654859.1	0.9996
TR298712	XP_010654858.1	0.9996
TR249297	XP_002278824.1	0.9996
TR235906	XP_019072461.1	0.9996
TR218739	XP_002284570.1	0.9996
TR18715	XP_010659531.1	0.9996
TR182447	XP_019081158.1	0.9996
TR182447	XP_010661509.1	0.9996
TR173914	XP_002284570.1	0.9996
TR14792	XP_019079665.1	0.9996
TR14792	XP_003633883.1	0.9996
TR147041	XP_002273245.1	0.9996
TR144017	XP_002284570.1	0.9996
TR144017	XP_002273563.2	0.9996
TR136768	XP_010653641.1	0.9996
TR119583	XP_002274432.2	0.9996
TR108086	XP_019080672.1	0.9996
TR108086	XP_010661854.1	0.9996
TR63895	XP_019074519.1	0.9995
TR63895	XP_003631566.1	0.9995
TR63895	XP_002264156.1	0.9995
TR59347	XP_010658409.1	0.9995
TR59347	XP_002264172.2	0.9995
TR59055	XP_002276755.2	0.9995
TR59055	XP_002270736.1	0.9995
TR36038	XP_002283314.1	0.9995
TR350670	XP_002285757.1	0.9995
TR350670	XP_002264172.2	0.9995
TR346283	XP_002264366.2	0.9995
TR341140	XP_002272283.1	0.9995
TR299174	XP_010664569.1	0.9995
TR299174	XP_010659289.1	0.9995
TR299174	XP_002274210.1	0.9995
TR298712	XP_002282245.1	0.9995
TR278806	XP_019076095.1	0.9995
TR278806	XP_010655242.1	0.9995
TR278806	XP_010650991.1	0.9995
TR18713	XP_002269944.1	0.9995
TR182447	XP_010649893.1	0.9995
TR144017	XP_010655511.1	0.9995
TR144017	XP_002279960.1	0.9995
TR136768	XP_019079665.1	0.9995
TR136768	XP_002282213.1	0.9995
TR12110	XP_002279471.2	0.9995
TR119583	XP_002284654.2	0.9995
TR108086	XP_002278451.1	0.9995
TR105422	XP_002265534.1	0.9995
TR105414	XP_002277053.2	0.9995
TR10457	XP_002282769.1	0.9995
TR10457	XP_002282245.1	0.9995
TR10457	XP_002281042.2	0.9995
TR103497	XP_002283470.1	0.9995
TR80053	XP_002285664.1	0.9994
TR78139	NP_001304057.1	0.9994
TR63895	XP_002278197.1	0.9994
TR63892	XP_002282769.1	0.9994
TR59347	XP_002277241.1	0.9994
TR51874	XP_002282867.1	0.9994
TR45674	XP_002271802.1	0.9994
TR36037	XP_002283314.1	0.9994
TR350670	XP_002285770.1	0.9994
TR350670	XP_002277241.1	0.9994
TR349849	XP_002285805.1	0.9994
TR346283	XP_010659289.1	0.9994
TR346283	XP_003633435.2	0.9994
TR299174	XP_002264366.2	0.9994
TR298712	XP_002279798.1	0.9994
TR27573	XP_019079734.1	0.9994
TR27573	XP_010658728.1	0.9994
TR27573	XP_002281769.1	0.9994
TR27573	XP_002271961.1	0.9994
TR235906	NP_001267983.1	0.9994
TR230395	XP_002281293.1	0.9994
TR160790	XP_019080588.1	0.9994
TR160790	XP_010660658.1	0.9994
TR160790	XP_010660657.1	0.9994
TR160790	XP_003633205.2	0.9994
TR146008	XP_019072068.1	0.9994
TR146008	XP_002281042.2	0.9994
TR12110	XP_010644986.1	0.9994
TR109369	XP_003634152.2	0.9994
TR108086	XP_010653830.1	0.9994
TR108086	XP_002277068.1	0.9994
TR105422	XP_002266079.2	0.9994
TR10457	XP_010657078.1	0.9994
TR10457	XP_002275863.1	0.9994
TR10457	XP_002267867.3	0.9994
TR87823	XP_010665387.1	0.9993
TR63892	XP_002272929.2	0.9993
TR45674	XP_002281157.1	0.9993
TR45674	XP_002272467.1	0.9993
TR356583	XP_002283470.1	0.9993
TR346283	XP_003634371.1	0.9993
TR343226	XP_010653239.1	0.9993
TR341140	XP_002267414.1	0.9993
TR299174	XP_002278451.1	0.9993
TR298712	XP_010652501.1	0.9993
TR298712	XP_002280847.1	0.9993
TR27573	XP_010649085.1	0.9993
TR27573	XP_002283265.1	0.9993
TR256243	XP_010661854.1	0.9993
TR256243	XP_002284654.2	0.9993
TR220010	XP_002285664.1	0.9993
TR18715	XP_002271277.1	0.9993
TR18715	XP_002264370.3	0.9993
TR18713	XP_002283935.1	0.9993
TR173914	XP_002274943.1	0.9993
TR14792	XP_002282183.1	0.9993
TR147041	XP_002267957.1	0.9993
TR146008	XP_002280847.1	0.9993
TR119583	XP_002278616.2	0.9993
TR108086	XP_003631670.1	0.9993
TR10457	XP_010654861.1	0.9993
TR10457	XP_010654859.1	0.9993
TR10457	XP_010654858.1	0.9993
TR10457	XP_002282501.1	0.9993
TR87823	XP_002277961.1	0.9992
TR78139	XP_003633205.2	0.9992
TR78139	XP_002270161.1	0.9992
TR69357	XP_002280363.3	0.9992
TR59347	XP_002274226.1	0.9992
TR59055	XP_002283864.1	0.9992
TR59055	XP_002271921.1	0.9992
TR51876	XP_002281369.1	0.9992
TR51874	XP_003631208.1	0.9992
TR45674	XP_002282111.2	0.9992
TR45674	XP_002264736.2	0.9992
TR356583	XP_003632911.1	0.9992
TR350670	XP_002285199.1	0.9992
TR350670	XP_002280911.1	0.9992
TR298712	XP_019080501.1	0.9992
TR29497	XP_010653641.1	0.9992
TR278806	XP_019078017.1	0.9992
TR278806	XP_019072461.1	0.9992
TR27573	XP_002277241.1	0.9992
TR27573	XP_002275694.1	0.9992
TR256243	XP_003631670.1	0.9992
TR256243	XP_002279475.1	0.9992
TR218739	XP_010658495.1	0.9992
TR215247	XP_002266114.1	0.9992
TR18715	XP_002280732.1	0.9992
TR18715	XP_002278192.3	0.9992
TR182459	XP_002275909.1	0.9992
TR14792	XP_010652236.1	0.9992
TR146008	XP_010649778.1	0.9992
TR146008	XP_002279798.1	0.9992
TR146008	XP_002265957.1	0.9992
TR136768	XP_003633883.1	0.9992
TR12110	NP_001268056.1	0.9992
TR119583	XP_010664741.1	0.9992
TR105422	XP_010654526.1	0.9992
TR87823	XP_019079176.1	0.9991
TR80053	XP_010661518.1	0.9991
TR80053	XP_010661513.1	0.9991
TR70450	XP_002281604.2	0.9991
TR69357	NP_001268162.1	0.9991
TR59055	XP_002283672.1	0.9991
TR350670	XP_019071796.1	0.9991
TR350670	XP_002275694.1	0.9991
TR346283	XP_002284654.2	0.9991
TR299174	XP_002265124.2	0.9991
TR294859	XP_002285113.1	0.9991
TR294859	XP_002269707.2	0.9991
TR27573	XP_003633609.1	0.9991
TR249297	XP_010663502.1	0.9991
TR220010	XP_002278548.1	0.9991
TR218739	XP_019075597.1	0.9991
TR215246	XP_002277922.2	0.9991
TR182447	XP_002263583.1	0.9991
TR173914	XP_019075930.1	0.9991
TR160784	XP_010664160.2	0.9991
TR144017	XP_002274943.1	0.9991
TR144017	XP_002267414.1	0.9991
TR12110	XP_002282482.2	0.9991
TR12110	XP_002275500.2	0.9991
TR119583	XP_002269341.2	0.9991
TR119583	XP_002265124.2	0.9991
TR78139	XP_002282239.1	0.999
TR63892	XP_002274664.1	0.999
TR59055	XP_002276739.1	0.999
TR51874	XP_002283297.1	0.999
TR51874	XP_002273454.1	0.999
TR45674	XP_002284047.1	0.999
TR45674	XP_002280732.1	0.999
TR36038	XP_002284906.1	0.999
TR350670	XP_010663693.1	0.999
TR346283	XP_010664569.1	0.999
TR341140	XP_002270733.1	0.999
TR298712	XP_002270675.1	0.999
TR29497	XP_002282239.1	0.999
TR27573	XP_010658409.1	0.999
TR27573	XP_002280911.1	0.999
TR27573	XP_002264172.2	0.999
TR215247	XP_002275810.1	0.999
TR205813	XP_002278054.2	0.999
TR160784	XP_002275826.1	0.999
TR147041	XP_010663864.1	0.999
TR146008	XP_019080501.1	0.999
TR146008	XP_002282769.1	0.999
TR144017	XP_019075930.1	0.999
TR144017	XP_002274404.1	0.999
TR119583	XP_002274226.1	0.999
TR108086	XP_002274512.1	0.999
TR106991	XP_002280206.1	0.999
TR105422	XP_002270426.2	0.999
TR105422	XP_002266427.1	0.999
TR87823	XP_002285723.1	0.9989
TR87823	XP_002285202.1	0.9989
TR87823	XP_002270936.2	0.9989
TR78139	XP_010648037.1	0.9989
TR63895	XP_010653396.2	0.9989
TR59347	XP_010655586.1	0.9989
TR59347	XP_002281947.1	0.9989
TR59347	XP_002266740.1	0.9989
TR51874	NP_001267949.1	0.9989
TR350670	XP_010649509.1	0.9989
TR346283	XP_002279475.1	0.9989
TR298712	XP_010649999.1	0.9989
TR29497	XP_010644579.1	0.9989
TR294859	XP_002285340.1	0.9989
TR278806	XP_002275869.1	0.9989
TR27573	XP_003634709.1	0.9989
TR275364	XP_010652823.1	0.9989
TR275364	XP_002281304.1	0.9989
TR256243	XP_010664569.1	0.9989
TR249297	XP_002284811.1	0.9989
TR218739	XP_002279960.1	0.9989
TR218739	XP_002275845.3	0.9989
TR218739	XP_002265625.3	0.9989
TR18715	XP_010655143.1	0.9989
TR18715	XP_010648592.1	0.9989
TR182447	XP_002279374.1	0.9989
TR160790	XP_002270750.3	0.9989
TR14792	XP_010644579.1	0.9989
TR147041	XP_010663916.1	0.9989
TR146008	XP_002263352.2	0.9989
TR119583	XP_010650164.1	0.9989
TR109369	XP_003634161.1	0.9989
TR108086	XP_003633162.3	0.9989
TR108086	XP_002283457.1	0.9989
TR108086	XP_002278502.1	0.9989
TR105414	XP_002269677.1	0.9989
TR10457	XP_002280847.1	0.9989
TR87823	XP_002281912.1	0.9988
TR78139	XP_002272961.1	0.9988
TR63895	XP_002266816.1	0.9988
TR63892	XP_002272642.1	0.9988
TR59347	XP_010650164.1	0.9988
TR59347	XP_002285770.1	0.9988
TR59347	XP_002274432.2	0.9988
TR59055	XP_002268959.3	0.9988
TR356583	XP_002280363.3	0.9988
TR350670	XP_002283265.1	0.9988
TR346283	XP_010650164.1	0.9988
TR341140	XP_002280086.2	0.9988
TR339272	XP_002285386.2	0.9988
TR299174	XP_003631966.1	0.9988
TR298712	XP_010664360.1	0.9988
TR298712	XP_002283726.1	0.9988
TR294859	XP_002281771.1	0.9988
TR278806	XP_002277961.1	0.9988
TR27573	XP_002282181.1	0.9988
TR275364	XP_002266114.1	0.9988
TR256243	XP_002281642.1	0.9988
TR249297	XP_010662148.1	0.9988
TR249297	XP_010649088.1	0.9988
TR249297	XP_002282978.2	0.9988
TR230395	XP_002283297.1	0.9988
TR205813	XP_003634058.1	0.9988
TR182459	XP_002278105.2	0.9988
TR173914	XP_019075597.1	0.9988
TR173914	XP_010655511.1	0.9988
TR173914	XP_010649574.1	0.9988
TR160784	XP_002285386.2	0.9988
TR146008	XP_002274266.2	0.9988
TR146008	XP_002267867.3	0.9988
TR144017	XP_002270326.1	0.9988
TR12110	XP_002280531.1	0.9988
TR108086	XP_010659289.1	0.9988
TR10457	XP_002274664.1	0.9988
TR10457	XP_002274266.2	0.9988
TR10457	XP_002272642.1	0.9988
TR8407	XP_002284191.1	0.9987
TR70450	XP_010649488.1	0.9987
TR70450	XP_010649487.1	0.9987
TR63892	XP_002281042.2	0.9987
TR63892	XP_002279776.1	0.9987
TR59347	XP_010658157.1	0.9987
TR59347	XP_002274679.2	0.9987
TR36037	XP_002284906.1	0.9987
TR350670	XP_002281947.1	0.9987
TR343226	XP_002270946.1	0.9987
TR339272	XP_002280600.1	0.9987
TR299174	XP_003634371.1	0.9987
TR299174	XP_002265776.2	0.9987
TR298712	XP_003633146.1	0.9987
TR294859	XP_010657386.1	0.9987
TR29466	XP_019075253.1	0.9987
TR27573	XP_003631359.1	0.9987
TR27573	XP_002282256.1	0.9987
TR256243	XP_002278451.1	0.9987
TR249297	XP_002285113.1	0.9987
TR230395	XP_010663389.1	0.9987
TR230395	XP_002274112.1	0.9987
TR218739	XP_002265204.1	0.9987
TR182447	XP_003631222.1	0.9987
TR160784	XP_002283935.1	0.9987
TR144017	XP_010649574.1	0.9987
TR136768	XP_002282183.1	0.9987
TR119583	XP_010655586.1	0.9987
TR108086	XP_003633435.2	0.9987
TR105422	XP_002270880.1	0.9987
TR105422	XP_002270630.2	0.9987
TR105414	XP_002275913.1	0.9987
TR10457	XP_019072068.1	0.9987
TR10457	XP_002279776.1	0.9987
TR78139	XP_002285286.1	0.9986
TR69357	XP_002282482.2	0.9986
TR67339	XP_002263233.1	0.9986
TR51876	XP_002283592.2	0.9986
TR45674	XP_002271277.1	0.9986
TR3737	XP_002283592.2	0.9986
TR346283	XP_002266740.1	0.9986
TR339141	XP_002282239.1	0.9986
TR298712	XP_002282501.1	0.9986
TR278806	XP_002285723.1	0.9986
TR235906	XP_019078017.1	0.9986
TR220010	XP_010661518.1	0.9986
TR220010	XP_010661513.1	0.9986
TR18715	XP_002276941.2	0.9986
TR18715	XP_002275233.2	0.9986
TR182447	XP_002278339.1	0.9986
TR160790	XP_002270161.1	0.9986
TR14792	XP_010653641.1	0.9986
TR14792	XP_002282213.1	0.9986
TR146008	XP_002270109.1	0.9986
TR119583	XP_003633435.2	0.9986
TR119583	XP_003631966.1	0.9986
TR119583	XP_003631670.1	0.9986
TR119583	XP_002274210.1	0.9986
TR105422	XP_002279874.1	0.9986
TR105414	XP_002265779.3	0.9986
TR87823	XP_019076095.1	0.9985
TR87823	XP_010650991.1	0.9985
TR8407	XP_019077019.1	0.9985
TR80053	XP_002272924.1	0.9985
TR70450	XP_002281369.1	0.9985
TR59347	XP_002275694.1	0.9985
TR59055	XP_010652786.1	0.9985
TR59055	XP_002283926.1	0.9985
TR45674	XP_002284679.3	0.9985
TR45674	XP_002271558.1	0.9985
TR3737	XP_002281369.1	0.9985
TR36473	XP_002285084.2	0.9985
TR350670	XP_003633609.1	0.9985
TR339272	XP_002274810.1	0.9985
TR339141	NP_001304057.1	0.9985
TR299174	XP_002266740.1	0.9985
TR294859	XP_002281804.1	0.9985
TR275364	XP_010661516.1	0.9985
TR275364	XP_010661515.1	0.9985
TR256243	XP_002273724.1	0.9985
TR205813	XP_019080768.1	0.9985
TR205813	XP_010659762.1	0.9985
TR173914	XP_002270326.1	0.9985
TR144017	XP_010658552.1	0.9985
TR119583	XP_002282181.1	0.9985
TR119583	XP_002278350.1	0.9985
TR108086	XP_002283113.1	0.9985
TR108086	XP_002274210.1	0.9985
TR108086	XP_002271244.1	0.9985
TR108086	XP_002264366.2	0.9985
TR106991	XP_002278930.1	0.9985
TR105414	XP_010665147.1	0.9985
TR10457	XP_019080501.1	0.9985
TR10457	XP_010649778.1	0.9985
TR10457	XP_002269300.1	0.9985
TR87823	XP_010655242.1	0.9984
TR59347	XP_003634709.1	0.9984
TR59347	XP_002269341.2	0.9984
TR59055	XP_002283053.1	0.9984
TR59055	XP_002275180.1	0.9984
TR45674	XP_002265309.1	0.9984
TR45674	XP_002264370.3	0.9984
TR350670	XP_002263620.2	0.9984
TR346283	XP_003631966.1	0.9984
TR346283	XP_003631670.1	0.9984
TR343226	XP_010645493.1	0.9984
TR343226	XP_002280118.1	0.9984
TR299174	XP_010662449.1	0.9984
TR298712	XP_002284244.1	0.9984
TR275364	NP_001267949.1	0.9984
TR256243	XP_003633435.2	0.9984
TR249297	XP_019072360.1	0.9984
TR235906	XP_002277961.1	0.9984
TR235906	XP_002275869.1	0.9984
TR215450	XP_002283444.2	0.9984
TR215247	XP_010660964.1	0.9984
TR215246	XP_010660964.1	0.9984
TR173914	XP_002265204.1	0.9984
TR160790	XP_002285286.1	0.9984
TR15923	XP_002264216.1	0.9984
TR146008	XP_019075692.1	0.9984
TR146008	XP_002279776.1	0.9984
TR146008	XP_002274664.1	0.9984
TR119583	XP_010659289.1	0.9984
TR119583	XP_002282256.1	0.9984
TR119583	XP_002264366.2	0.9984
TR109369	XP_002279538.1	0.9984
TR108086	XP_010660698.1	0.9984
TR63892	XP_002269300.1	0.9983
TR59347	XP_010663604.1	0.9983
TR59055	XP_002276496.1	0.9983
TR51876	XP_002269974.2	0.9983
TR45674	XP_002276941.2	0.9983
TR36037	XP_002265252.1	0.9983
TR350670	XP_002274679.2	0.9983
TR349849	XP_002276337.2	0.9983
TR343226	XP_010663389.1	0.9983
TR341140	XP_002273563.2	0.9983
TR29497	NP_001304057.1	0.9983
TR29466	XP_002277922.2	0.9983
TR27573	XP_002279585.2	0.9983
TR256243	XP_010659289.1	0.9983
TR256243	XP_002274432.2	0.9983
TR249297	XP_010663679.1	0.9983
TR249297	XP_002281771.1	0.9983
TR218739	XP_002264028.1	0.9983
TR215247	XP_002264959.1	0.9983
TR18715	XP_002271802.1	0.9983
TR18715	XP_002264736.2	0.9983
TR160790	NP_001304057.1	0.9983
TR146008	XP_010664360.1	0.9983
TR146008	XP_010651450.1	0.9983
TR146008	XP_002282438.1	0.9983
TR144017	XP_003634395.1	0.9983
TR105422	XP_002277279.1	0.9983
TR105422	XP_002275824.1	0.9983
TR105422	XP_002272824.2	0.9983
TR105414	XP_002285913.1	0.9983
TR105414	XP_002278698.1	0.9983
TR10457	XP_002279798.1	0.9983
TR10457	XP_002265957.1	0.9983
TR78139	XP_002283811.1	0.9982
TR70450	XP_010660964.1	0.9982
TR63892	XP_002282245.1	0.9982
TR59347	XP_010649085.1	0.9982
TR59347	XP_002278350.1	0.9982
TR59055	XP_002284696.2	0.9982
TR59055	XP_002273324.2	0.9982
TR51874	XP_002274112.1	0.9982
TR45674	XP_002285236.1	0.9982
TR45674	XP_002283723.1	0.9982
TR45674	XP_002278192.3	0.9982
TR356583	NP_001268162.1	0.9982
TR349849	XP_002284308.1	0.9982
TR346283	XP_002277677.1	0.9982
TR299174	XP_010664741.1	0.9982
TR298712	XP_010658333.1	0.9982
TR298712	XP_002274266.2	0.9982
TR29497	XP_010652236.1	0.9982
TR27573	XP_002285718.1	0.9982
TR256243	XP_002274210.1	0.9982
TR256243	XP_002269341.2	0.9982
TR235906	XP_002285723.1	0.9982
TR220010	XP_002283730.1	0.9982
TR18715	XP_010644548.1	0.9982
TR160790	XP_010648037.1	0.9982
TR146008	XP_010644866.1	0.9982
TR146008	XP_002272642.1	0.9982
TR146008	XP_002269300.1	0.9982
TR146008	XP_002268013.1	0.9982
TR144017	XP_002275845.3	0.9982
TR108086	XP_010648571.1	0.9982
TR108086	XP_002284654.2	0.9982
TR108086	XP_002270049.1	0.9982
TR106991	XP_019080288.1	0.9982
TR106991	XP_002284879.1	0.9982
TR105422	XP_002281356.1	0.9982
TR105414	XP_010649012.1	0.9982
TR105414	XP_002265520.2	0.9982
TR10457	XP_010664360.1	0.9982
TR103497	XP_003632911.1	0.9982
TR8407	XP_010652808.1	0.9981
TR8407	XP_002273608.1	0.9981
TR59055	XP_002277614.1	0.9981
TR51874	XP_010661516.1	0.9981
TR51874	XP_010661515.1	0.9981
TR45674	XP_010650997.1	0.9981
TR45674	NP_001268106.1	0.9981
TR3737	XP_002279175.1	0.9981
TR36037	XP_002262754.1	0.9981
TR349849	XP_002269517.1	0.9981
TR346283	XP_002278451.1	0.9981
TR346283	XP_002268404.1	0.9981
TR299174	XP_010653830.1	0.9981
TR299174	XP_002277068.1	0.9981
TR29466	XP_010658522.1	0.9981
TR278806	XP_010665387.1	0.9981
TR275364	XP_002273454.1	0.9981
TR256243	XP_002265776.2	0.9981
TR256243	XP_002264366.2	0.9981
TR218739	XP_002273563.2	0.9981
TR18715	XP_019072358.1	0.9981
TR18715	XP_002284817.3	0.9981
TR173914	XP_010658552.1	0.9981
TR12110	XP_003631648.1	0.9981
TR119583	XP_010662449.1	0.9981
TR105422	XP_002273812.1	0.9981
TR10457	XP_002263352.2	0.9981
TR87823	XP_002284681.1	0.998
TR59347	XP_002276517.1	0.998
TR45674	XP_019072358.1	0.998
TR45674	XP_010653656.1	0.998
TR45674	XP_010653655.1	0.998
TR45674	XP_010653654.1	0.998
TR45674	XP_010653653.1	0.998
TR45674	XP_010653652.1	0.998
TR45674	XP_002278329.2	0.998
TR36473	XP_010658523.1	0.998
TR36037	XP_002283892.1	0.998
TR350670	XP_010658409.1	0.998
TR350670	XP_010658157.1	0.998
TR350670	XP_002282256.1	0.998
TR350670	XP_002276517.1	0.998
TR341140	XP_002266156.1	0.998
TR341140	XP_002265204.1	0.998
TR341140	XP_002264434.1	0.998
TR299174	XP_010651351.1	0.998
TR299174	XP_002274432.2	0.998
TR299174	XP_002262763.1	0.998
TR27573	XP_002283537.2	0.998
TR27573	XP_002279064.2	0.998
TR275364	XP_002283297.1	0.998
TR218739	XP_002274404.1	0.998
TR215246	XP_002281604.2	0.998
TR18715	XP_010650997.1	0.998
TR18713	XP_002285386.2	0.998
TR160790	XP_002282239.1	0.998
TR160784	XP_019076374.1	0.998
TR160784	XP_010651282.1	0.998
TR160784	XP_002285588.1	0.998
TR15923	XP_002263233.1	0.998
TR147041	XP_002274112.1	0.998
TR147041	XP_002269597.1	0.998
TR119583	XP_010661854.1	0.998
TR105422	XP_002267819.2	0.998
TR105422	NP_001267970.1	0.998
TR105414	XP_010657386.1	0.998
TR87823	XP_019072461.1	0.9979
TR87823	XP_002266416.4	0.9979
TR8407	XP_019074595.1	0.9979
TR63892	XP_002274266.2	0.9979
TR59347	XP_002271961.1	0.9979
TR3737	XP_010651406.1	0.9979
TR36038	XP_002279306.1	0.9979
TR346283	XP_010644596.1	0.9979
TR341140	XP_019075597.1	0.9979
TR341140	XP_010649574.1	0.9979
TR341140	XP_002278179.1	0.9979
TR29497	XP_002274177.2	0.9979
TR218739	XP_010661585.1	0.9979
TR18715	XP_002284679.3	0.9979
TR18715	NP_001268106.1	0.9979
TR182447	XP_002281649.1	0.9979
TR182447	XP_002277400.2	0.9979
TR173914	XP_002267838.1	0.9979
TR14792	XP_002282566.1	0.9979
TR144017	XP_002272283.1	0.9979
TR119583	XP_003634371.1	0.9979
TR105422	XP_010651002.1	0.9979
TR105422	XP_002283184.2	0.9979
TR105422	XP_002280245.2	0.9979
TR10457	XP_002276608.1	0.9979
TR63895	XP_010649532.1	0.9978
TR63892	XP_002282501.1	0.9978
TR63892	XP_002275863.1	0.9978
TR51876	XP_010649488.1	0.9978
TR51876	XP_010649487.1	0.9978
TR45674	XP_003633038.1	0.9978
TR45674	XP_002281463.1	0.9978
TR45674	XP_002264158.1	0.9978
TR36473	XP_002269354.1	0.9978
TR36038	XP_002262754.1	0.9978
TR350670	XP_002265830.1	0.9978
TR346283	XP_010661854.1	0.9978
TR341140	XP_002284817.3	0.9978
TR298712	XP_019081325.1	0.9978
TR298712	XP_002281042.2	0.9978
TR27573	XP_002278616.2	0.9978
TR27573	XP_002267983.1	0.9978
TR256243	XP_002266740.1	0.9978
TR249297	XP_002262618.3	0.9978
TR235939	XP_002275401.1	0.9978
TR230395	XP_010661516.1	0.9978
TR230395	XP_010661515.1	0.9978
TR218739	XP_019075930.1	0.9978
TR215247	XP_010652823.1	0.9978
TR205813	XP_003631871.2	0.9978
TR78139	XP_019080588.1	0.9977
TR78139	XP_010660658.1	0.9977
TR78139	XP_010660657.1	0.9977
TR63892	XP_010657078.1	0.9977
TR63892	XP_010654520.1	0.9977
TR59347	XP_010664741.1	0.9977
TR59347	XP_010664569.1	0.9977
TR45674	XP_002271689.1	0.9977
TR36473	XP_002278023.1	0.9977
TR36038	XP_002283350.1	0.9977
TR36037	XP_019077135.1	0.9977
TR36037	XP_002276657.2	0.9977
TR350670	XP_002267983.1	0.9977
TR349849	XP_002273521.1	0.9977
TR339141	XP_002270750.3	0.9977
TR299174	XP_002269341.2	0.9977
TR294859	XP_010662148.1	0.9977
TR278806	XP_019079176.1	0.9977
TR27573	XP_002285770.1	0.9977
TR256243	XP_002278350.1	0.9977
TR249297	XP_010652786.1	0.9977
TR218739	XP_002281931.1	0.9977
TR215247	XP_002284130.1	0.9977
TR18715	XP_002280867.1	0.9977
TR18713	XP_002284879.1	0.9977
TR18713	XP_002273550.1	0.9977
TR18713	XP_002269697.1	0.9977
TR182459	XP_002279815.1	0.9977
TR182447	XP_002276867.1	0.9977
TR173914	XP_010658495.1	0.9977
TR160784	XP_002264600.1	0.9977
TR119583	XP_010663604.1	0.9977
TR106991	XP_010657253.1	0.9977
TR106991	XP_002284399.1	0.9977
TR10457	XP_002272929.2	0.9977
TR10457	XP_002270109.1	0.9977
TR78139	XP_002271635.1	0.9976
TR70450	XP_002284130.1	0.9976
TR69357	XP_002274810.1	0.9976
TR69357	XP_002263430.1	0.9976
TR63892	XP_010654861.1	0.9976
TR63892	XP_010654859.1	0.9976
TR63892	XP_010654858.1	0.9976
TR59055	XP_010647680.1	0.9976
TR59055	XP_002279158.1	0.9976
TR339272	XP_002283935.1	0.9976
TR299174	XP_019080672.1	0.9976
TR29497	XP_019079665.1	0.9976
TR27573	XP_010650164.1	0.9976
TR218739	XP_019078186.1	0.9976
TR215450	XP_002263201.1	0.9976
TR205813	XP_002285579.2	0.9976
TR182459	XP_002285744.1	0.9976
TR173914	XP_002273563.2	0.9976
TR173914	XP_002267414.1	0.9976
TR160790	XP_002272929.2	0.9976
TR14792	XP_002276229.1	0.9976
TR146008	XP_002276608.1	0.9976
TR119583	XP_002281642.1	0.9976
TR109369	XP_002273195.2	0.9976
TR108086	XP_010663810.1	0.9976
TR108086	XP_003634371.1	0.9976
TR108086	XP_002279475.1	0.9976
TR78139	XP_002274177.2	0.9975
TR70450	XP_002267726.1	0.9975
TR63892	XP_002276608.1	0.9975
TR45674	XP_003631293.1	0.9975
TR36037	XP_002285243.1	0.9975
TR350670	XP_019075658.1	0.9975
TR346283	XP_010653830.1	0.9975
TR346283	XP_002277068.1	0.9975
TR346283	XP_002274432.2	0.9975
TR343226	XP_010663585.1	0.9975
TR341140	XP_019075930.1	0.9975
TR339272	XP_002282482.2	0.9975
TR339272	XP_002275500.2	0.9975
TR339272	XP_002269944.1	0.9975
TR339141	XP_003633205.2	0.9975
TR299174	XP_002270049.1	0.9975
TR294859	XP_002275913.1	0.9975
TR27573	XP_002265830.1	0.9975
TR230395	XP_002282867.1	0.9975
TR220010	XP_002285686.1	0.9975
TR215450	XP_002276598.2	0.9975
TR215246	XP_010658522.1	0.9975
TR205813	XP_002285730.1	0.9975
TR182459	XP_019081160.1	0.9975
TR182459	XP_019081159.1	0.9975
TR182459	XP_010661512.1	0.9975
TR182459	XP_010661511.1	0.9975
TR182459	XP_002285456.1	0.9975
TR173914	XP_002276965.1	0.9975
TR147041	XP_010649223.1	0.9975
TR147041	XP_002276433.2	0.9975
TR105422	XP_019080295.1	0.9975
TR105422	XP_010655040.1	0.9975
TR105422	XP_003632726.1	0.9975
TR105422	XP_002283098.1	0.9975
TR105422	XP_002282429.1	0.9975
TR105422	XP_002280285.2	0.9975
TR105414	XP_002276337.2	0.9975
TR10457	XP_019075692.1	0.9975
TR87823	XP_003632939.1	0.9974
TR59055	XP_019072360.1	0.9974
TR45674	XP_002263497.1	0.9974
TR3737	XP_010649488.1	0.9974
TR3737	XP_010649487.1	0.9974
TR350670	XP_019081272.1	0.9974
TR350670	XP_003631658.1	0.9974
TR350670	XP_002274673.1	0.9974
TR343226	XP_002281293.1	0.9974
TR341140	XP_002267838.1	0.9974
TR339141	XP_019080588.1	0.9974
TR339141	XP_010660658.1	0.9974
TR339141	XP_010660657.1	0.9974
TR299174	XP_002274512.1	0.9974
TR298712	NP_001268019.1	0.9974
TR29497	XP_019080588.1	0.9974
TR29497	XP_010660658.1	0.9974
TR29497	XP_010660657.1	0.9974
TR294859	XP_002278824.1	0.9974
TR278806	XP_002285202.1	0.9974
TR215246	XP_002278619.2	0.9974
TR205813	XP_002266139.1	0.9974
TR18715	XP_002283723.1	0.9974
TR18715	XP_002275043.1	0.9974
TR18713	XP_002285931.1	0.9974
TR182459	XP_002273364.1	0.9974
TR173914	XP_002274404.1	0.9974
TR146008	XP_010649999.1	0.9974
TR144017	XP_010658495.1	0.9974
TR119583	XP_003633609.1	0.9974
TR106991	XP_002269944.1	0.9974
TR105422	XP_002283530.1	0.9974
TR105422	XP_002277573.1	0.9974
TR105422	XP_002273979.2	0.9974
TR105414	XP_002281804.1	0.9974
TR80053	XP_010659067.1	0.9973
TR80053	XP_002285686.1	0.9973
TR80053	XP_002265615.1	0.9973
TR69357	XP_003632911.1	0.9973
TR63895	XP_002274448.2	0.9973
TR63892	XP_010660862.1	0.9973
TR63892	XP_002280847.1	0.9973
TR59347	XP_019079734.1	0.9973
TR59055	XP_002282978.2	0.9973
TR59055	XP_002281771.1	0.9973
TR51874	XP_002285683.2	0.9973
TR45674	XP_010644548.1	0.9973
TR45674	XP_002266156.1	0.9973
TR36038	XP_002283892.1	0.9973
TR36038	XP_002265252.1	0.9973
TR346283	XP_010655586.1	0.9973
TR346283	XP_003634709.1	0.9973
TR346283	XP_002282181.1	0.9973
TR341140	XP_003634395.1	0.9973
TR341140	XP_003632443.1	0.9973
TR339141	XP_002270161.1	0.9973
TR294859	XP_002276337.2	0.9973
TR294859	XP_002271094.2	0.9973
TR29466	XP_019075008.1	0.9973
TR27573	XP_010655586.1	0.9973
TR27573	XP_010644298.1	0.9973
TR235906	XP_010665387.1	0.9973
TR230395	XP_010653239.1	0.9973
TR218739	XP_003631577.1	0.9973
TR218739	XP_002285767.1	0.9973
TR18715	XP_003631424.1	0.9973
TR18715	XP_002284047.1	0.9973
TR18715	XP_002281157.1	0.9973
TR18713	XP_002275500.2	0.9973
TR173914	XP_002265625.3	0.9973
TR14792	XP_002274177.2	0.9973
TR146008	XP_019081325.1	0.9973
TR119583	XP_002278451.1	0.9973
TR10457	XP_010651450.1	0.9973
TR10457	XP_002282438.1	0.9973
TR80053	XP_010656321.1	0.9972
TR80053	XP_010656320.1	0.9972
TR80053	XP_010644542.1	0.9972
TR80053	XP_002280919.1	0.9972
TR69357	NP_001268056.1	0.9972
TR45674	XP_010659531.1	0.9972
TR36038	XP_010659661.1	0.9972
TR36037	XP_002282510.2	0.9972
TR350670	XP_002282181.1	0.9972
TR346283	XP_002278616.2	0.9972
TR341140	XP_002269188.1	0.9972
TR339141	XP_002272961.1	0.9972
TR294859	XP_002269677.1	0.9972
TR27573	XP_002277677.1	0.9972
TR256243	XP_010664741.1	0.9972
TR256243	XP_010651351.1	0.9972
TR256243	XP_002283113.1	0.9972
TR256243	XP_002274512.1	0.9972
TR18715	XP_002264434.1	0.9972
TR173914	XP_002279960.1	0.9972
TR147041	XP_010660959.2	0.9972
TR147041	XP_010660958.2	0.9972
TR119583	XP_010658157.1	0.9972
TR80053	XP_002278548.1	0.9971
TR70450	XP_002275810.1	0.9971
TR59347	XP_002265166.1	0.9971
TR59055	XP_002279091.1	0.9971
TR51876	XP_010651406.1	0.9971
TR3737	XP_002268988.1	0.9971
TR350670	XP_019079734.1	0.9971
TR346283	XP_002270049.1	0.9971
TR341140	NP_001268106.1	0.9971
TR298712	XP_002284884.1	0.9971
TR256243	XP_003631966.1	0.9971
TR249297	XP_003632052.1	0.9971
TR18715	XP_010653656.1	0.9971
TR18715	XP_010653655.1	0.9971
TR18715	XP_010653654.1	0.9971
TR18715	XP_010653653.1	0.9971
TR18715	XP_010653652.1	0.9971
TR18715	XP_002278329.2	0.9971
TR18715	XP_002272467.1	0.9971
TR182459	XP_010644542.1	0.9971
TR15923	XP_002279175.1	0.9971
TR147041	NP_001267996.1	0.9971
TR106991	XP_002266775.1	0.9971
TR105422	XP_002271665.2	0.9971
TR105414	XP_002269356.2	0.9971
TR10457	XP_010644866.1	0.9971
TR10457	XP_002268013.1	0.9971
TR45674	XP_010660001.1	0.997
TR45674	XP_010644298.1	0.997
TR45674	XP_002276328.2	0.997
TR45674	XP_002262844.1	0.997
TR36037	XP_002279306.1	0.997
TR350670	XP_002279585.2	0.997
TR346283	XP_010663604.1	0.997
TR339272	XP_002279471.2	0.997
TR299174	XP_010650164.1	0.997
TR299174	XP_002281642.1	0.997
TR29466	XP_019082107.1	0.997
TR29466	XP_019074595.1	0.997
TR27573	XP_010663604.1	0.997
TR27573	XP_002263620.2	0.997
TR275364	XP_002285683.2	0.997
TR218739	XP_010649574.1	0.997
TR215450	XP_002278054.2	0.997
TR215246	XP_010649488.1	0.997
TR215246	XP_010649487.1	0.997
TR146008	XP_003633146.1	0.997
TR144017	XP_002267838.1	0.997
TR119583	XP_010654522.1	0.997
TR119583	XP_003634709.1	0.997
TR106991	XP_002269697.1	0.997
TR105414	XP_010664550.1	0.997
TR10457	XP_010660862.1	0.997
TR10457	XP_010654520.1	0.997
TR87823	XP_019077722.1	0.9969
TR87823	XP_010655246.1	0.9969
TR87823	XP_010655245.1	0.9969
TR87823	XP_010655244.1	0.9969
TR8407	XP_010661895.1	0.9969
TR80053	XP_002285744.1	0.9969
TR70450	XP_002268988.1	0.9969
TR63892	XP_019080501.1	0.9969
TR63892	XP_010664360.1	0.9969
TR59347	XP_002285718.1	0.9969
TR59347	XP_002279475.1	0.9969
TR59347	XP_002277677.1	0.9969
TR59055	XP_002275806.1	0.9969
TR45674	XP_010648592.1	0.9969
TR36038	XP_002282510.2	0.9969
TR36038	XP_002265128.1	0.9969
TR350670	XP_010649085.1	0.9969
TR350670	XP_002276328.2	0.9969
TR350670	XP_002273468.1	0.9969
TR346283	XP_002278650.1	0.9969
TR341140	XP_010644312.1	0.9969
TR341140	XP_002283211.1	0.9969
TR339272	XP_010644986.1	0.9969
TR339141	XP_010653641.1	0.9969
TR299174	XP_002278616.2	0.9969
TR298712	XP_002282769.1	0.9969
TR27573	XP_002285757.1	0.9969
TR275364	XP_010661510.1	0.9969
TR275364	XP_002266800.1	0.9969
TR249297	XP_002283926.1	0.9969
TR220010	XP_010656321.1	0.9969
TR220010	XP_010656320.1	0.9969
TR220010	XP_002280919.1	0.9969
TR217735	XP_003633921.2	0.9969
TR215247	XP_002273454.1	0.9969
TR18715	XP_002280988.1	0.9969
TR182447	XP_019079891.1	0.9969
TR160784	XP_002269697.1	0.9969
TR119583	XP_002283265.1	0.9969
TR119583	XP_002281947.1	0.9969
TR106991	XP_019076270.1	0.9969
TR106991	XP_010649603.1	0.9969
TR106991	XP_002279855.1	0.9969
TR106991	XP_002267940.1	0.9969
TR105414	XP_019075447.1	0.9969
TR80053	XP_002271837.2	0.9968
TR70450	XP_010658522.1	0.9968
TR63892	XP_002269322.1	0.9968
TR59347	XP_010658728.1	0.9968
TR51876	XP_002268988.1	0.9968
TR3737	XP_002269974.2	0.9968
TR36038	XP_002285243.1	0.9968
TR350670	XP_002283537.2	0.9968
TR350670	XP_002278616.2	0.9968
TR346283	XP_002272792.1	0.9968
TR299174	XP_002274226.1	0.9968
TR298712	XP_002276608.1	0.9968
TR294859	XP_002282978.2	0.9968
TR294859	XP_002276755.2	0.9968
TR294859	XP_002273324.2	0.9968
TR29466	XP_002281369.1	0.9968
TR27573	XP_019071796.1	0.9968
TR27573	XP_002268404.1	0.9968
TR275364	XP_003631208.1	0.9968
TR256243	XP_002262763.1	0.9968
TR235906	XP_019079176.1	0.9968
TR218739	XP_010660011.2	0.9968
TR218739	XP_002271636.1	0.9968
TR218739	XP_002267414.1	0.9968
TR215450	XP_002283350.1	0.9968
TR205813	XP_002278004.1	0.9968
TR18715	XP_002285236.1	0.9968
TR18715	XP_002265309.1	0.9968
TR182459	XP_002285664.1	0.9968
TR160784	XP_002272907.1	0.9968
TR146008	XP_010652501.1	0.9968
TR119583	XP_002277677.1	0.9968
TR119583	XP_002265166.1	0.9968
TR108086	XP_010664569.1	0.9968
TR108086	XP_010654587.1	0.9968
TR108086	XP_010651080.1	0.9968
TR108086	XP_003631966.1	0.9968
TR108086	XP_002265124.2	0.9968
TR105414	XP_002281151.1	0.9968
TR87823	XP_019077361.1	0.9967
TR51874	XP_010663864.1	0.9967
TR45674	XP_002284807.1	0.9967
TR45674	XP_002280867.1	0.9967
TR36473	XP_002274763.1	0.9967
TR36037	XP_002284727.1	0.9967
TR36037	XP_002283350.1	0.9967
TR341140	XP_010660415.1	0.9967
TR299174	XP_010654522.1	0.9967
TR299174	XP_002278350.1	0.9967
TR27573	XP_010663693.1	0.9967
TR27573	XP_010650932.1	0.9967
TR27573	XP_002280227.1	0.9967
TR275364	XP_002282867.1	0.9967
TR275364	XP_002278193.1	0.9967
TR249297	XP_002269753.1	0.9967
TR230395	XP_010660959.2	0.9967
TR230395	XP_010660958.2	0.9967
TR215247	XP_002277799.3	0.9967
TR215246	XP_002281369.1	0.9967
TR182459	XP_002272924.1	0.9967
TR173914	XP_010664625.1	0.9967
TR160790	XP_002274664.1	0.9967
TR160784	XP_002281696.1	0.9967
TR147041	XP_002285886.1	0.9967
TR144017	XP_010660415.1	0.9967
TR144017	XP_002265625.3	0.9967
TR12110	XP_010644595.1	0.9967
TR12110	XP_010644584.1	0.9967
TR108086	XP_010662449.1	0.9967
TR105422	XP_002276050.1	0.9967
TR105414	XP_002277881.1	0.9967
TR63892	XP_019072068.1	0.9966
TR59055	XP_002262618.3	0.9966
TR51876	XP_002279175.1	0.9966
TR349849	XP_002275913.1	0.9966
TR27573	XP_002274226.1	0.9966
TR261011	XP_019076864.1	0.9966
TR256243	XP_003634371.1	0.9966
TR256243	XP_002276823.1	0.9966
TR256243	XP_002264796.2	0.9966
TR235906	XP_002285202.1	0.9966
TR215450	XP_002280798.2	0.9966
TR215247	XP_002281604.2	0.9966
TR215247	NP_001267949.1	0.9966
TR18715	XP_002280086.2	0.9966
TR136768	XP_002274177.2	0.9966
TR12110	XP_002279150.1	0.9966
TR119583	XP_010658409.1	0.9966
TR119583	XP_002280911.1	0.9966
TR105422	XP_010660753.1	0.9966
TR105422	XP_010656999.1	0.9966
TR105422	XP_010644517.1	0.9966
TR105414	XP_002285340.1	0.9966
TR10457	XP_019081325.1	0.9966
TR8407	XP_002271361.1	0.9965
TR78139	XP_003634174.1	0.9965
TR45674	XP_002284817.3	0.9965
TR36473	XP_010648459.1	0.9965
TR350670	XP_002263497.1	0.9965
TR346283	XP_010654522.1	0.9965
TR343226	XP_002266800.1	0.9965
TR341140	XP_002284570.1	0.9965
TR339272	XP_002279827.1	0.9965
TR299174	XP_010655586.1	0.9965
TR299174	XP_002273724.1	0.9965
TR294859	XP_002273521.1	0.9965
TR27573	XP_019075658.1	0.9965
TR27573	XP_002284807.1	0.9965
TR27573	XP_002274673.1	0.9965
TR27573	XP_002263497.1	0.9965
TR256243	XP_010653830.1	0.9965
TR256243	XP_002278616.2	0.9965
TR256243	XP_002277068.1	0.9965
TR230395	XP_010663864.1	0.9965
TR18715	XP_003631293.1	0.9965
TR182459	XP_019071767.1	0.9965
TR182459	XP_010661518.1	0.9965
TR182459	XP_010661513.1	0.9965
TR182447	XP_003631572.1	0.9965
TR182447	XP_002272782.1	0.9965
TR136768	XP_002282566.1	0.9965
TR12110	XP_002274810.1	0.9965
TR108086	XP_010654847.1	0.9965
TR108086	XP_002270172.1	0.9965
TR105422	XP_002284001.1	0.9965
TR105422	XP_002275303.1	0.9965
TR105422	XP_002270970.1	0.9965
TR105422	XP_002267825.1	0.9965
TR105414	XP_010651643.1	0.9965
TR105414	XP_010651642.1	0.9965
TR105414	XP_002278363.1	0.9965
TR59347	XP_002281769.1	0.9964
TR59055	XP_010662863.1	0.9964
TR59055	XP_002280808.2	0.9964
TR51876	XP_002267726.1	0.9964
TR45674	XP_003631658.1	0.9964
TR36038	XP_019077135.1	0.9964
TR36038	XP_002276657.2	0.9964
TR36038	XP_002265923.1	0.9964
TR36037	XP_010659661.1	0.9964
TR350670	XP_010663604.1	0.9964
TR346283	XP_002285718.1	0.9964
TR346283	XP_002265124.2	0.9964
TR339272	XP_002273550.1	0.9964
TR339141	XP_010644579.1	0.9964
TR298712	XP_002264167.1	0.9964
TR29497	XP_002282566.1	0.9964
TR27573	XP_019081272.1	0.9964
TR27573	XP_002281947.1	0.9964
TR256243	XP_002265166.1	0.9964
TR249297	NP_001267923.1	0.9964
TR230395	XP_010645493.1	0.9964
TR230395	XP_002280118.1	0.9964
TR230395	XP_002266800.1	0.9964
TR182459	XP_002271837.2	0.9964
TR182447	XP_019075567.1	0.9964
TR182447	XP_019075566.1	0.9964
TR182447	XP_010650472.1	0.9964
TR182447	XP_010650467.1	0.9964
TR182447	XP_010650462.1	0.9964
TR182447	XP_002283338.1	0.9964
TR173914	XP_002282459.1	0.9964
TR160784	XP_010649952.1	0.9964
TR160784	XP_010649951.1	0.9964
TR146008	XP_002283726.1	0.9964
TR12110	XP_002273550.1	0.9964
TR108086	XP_002276351.1	0.9964
TR105422	XP_002265999.1	0.9964
TR105422	XP_002265362.1	0.9964
TR10457	XP_003633146.1	0.9964
TR80053	XP_002275909.1	0.9963
TR80053	XP_002273364.1	0.9963
TR69357	XP_002280600.1	0.9963
TR67339	XP_002264216.1	0.9963
TR63892	XP_010649778.1	0.9963
TR63892	XP_002285286.1	0.9963
TR59347	XP_002268404.1	0.9963
TR51876	XP_002277922.2	0.9963
TR45674	XP_002283537.2	0.9963
TR36473	XP_002282470.1	0.9963
TR36038	XP_002276598.2	0.9963
TR350670	XP_002265166.1	0.9963
TR346283	XP_002274226.1	0.9963
TR299174	XP_002283113.1	0.9963
TR299174	XP_002277140.1	0.9963
TR294859	XP_010652786.1	0.9963
TR294859	XP_002284696.2	0.9963
TR27573	XP_002285199.1	0.9963
TR27573	XP_002266740.1	0.9963
TR256243	XP_010662449.1	0.9963
TR256243	XP_002274226.1	0.9963
TR230395	XP_002285683.2	0.9963
TR220010	XP_002277799.3	0.9963
TR220010	XP_002272924.1	0.9963
TR218739	XP_010663235.1	0.9963
TR218739	XP_002282253.1	0.9963
TR218739	XP_002281813.1	0.9963
TR215246	XP_019075008.1	0.9963
TR18715	XP_002276328.2	0.9963
TR182459	XP_002277512.2	0.9963
TR160790	XP_002269300.1	0.9963
TR160790	XP_002267867.3	0.9963
TR160784	XP_002284399.1	0.9963
TR160784	XP_002273550.1	0.9963
TR146008	XP_002272929.2	0.9963
TR146008	XP_002270675.1	0.9963
TR146008	NP_001268019.1	0.9963
TR108086	XP_002277140.1	0.9963
TR105422	XP_010648683.1	0.9963
TR105422	XP_002285290.1	0.9963
TR70450	XP_002269974.2	0.9962
TR59347	XP_002265124.2	0.9962
TR45674	XP_019081272.1	0.9962
TR45674	XP_002280988.1	0.9962
TR45674	XP_002266273.1	0.9962
TR346283	XP_002262763.1	0.9962
TR341140	XP_010648592.1	0.9962
TR299174	XP_003633162.3	0.9962
TR298712	XP_002272642.1	0.9962
TR278806	XP_002284681.1	0.9962
TR275364	XP_002284707.1	0.9962
TR275364	XP_002277799.3	0.9962
TR218739	XP_002285355.1	0.9962
TR215246	XP_002275810.1	0.9962
TR215246	XP_002267247.1	0.9962
TR205813	XP_019072060.1	0.9962
TR18715	XP_002269188.1	0.9962
TR182447	XP_002271417.1	0.9962
TR173914	XP_003631577.1	0.9962
TR160784	XP_002269944.1	0.9962
TR146008	XP_010660862.1	0.9962
TR144017	XP_002270733.1	0.9962
TR119583	XP_002268404.1	0.9962
TR109369	XP_002266825.1	0.9962
TR108086	XP_002263854.1	0.9962
TR105422	NP_001304062.1	0.9962
TR105414	XP_002270970.1	0.9962
TR105414	XP_002269707.2	0.9962
TR59347	XP_002285199.1	0.9961
TR59055	XP_003632052.1	0.9961
TR51874	XP_010660959.2	0.9961
TR51874	XP_010660958.2	0.9961
TR45674	XP_019075658.1	0.9961
TR45674	XP_002274673.1	0.9961
TR346283	XP_002265776.2	0.9961
TR341140	XP_002274404.1	0.9961
TR339272	XP_002284399.1	0.9961
TR29497	XP_002272961.1	0.9961
TR27573	XP_002276328.2	0.9961
TR256243	XP_019080672.1	0.9961
TR215246	XP_019074595.1	0.9961
TR215246	XP_002284130.1	0.9961
TR173914	XP_002272283.1	0.9961
TR14792	XP_002281984.1	0.9961
TR119583	XP_002277241.1	0.9961
TR119583	XP_002264172.2	0.9961
TR105422	XP_010661346.1	0.9961
TR105422	XP_003633906.1	0.9961
TR105414	XP_002263668.1	0.9961
TR59347	XP_002284654.2	0.996
TR59055	XP_010660054.1	0.996
TR36037	XP_019076270.1	0.996
TR36037	XP_010649603.1	0.996
TR36037	XP_002267940.1	0.996
TR36037	XP_002265128.1	0.996
TR346283	XP_002282256.1	0.996
TR29497	XP_002270750.3	0.996
TR294859	XP_010662863.1	0.996
TR294859	XP_002284811.1	0.996
TR294859	XP_002283672.1	0.996
TR29466	XP_010649488.1	0.996
TR29466	XP_010649487.1	0.996
TR29466	XP_002281604.2	0.996
TR29466	XP_002269974.2	0.996
TR278806	XP_002266416.4	0.996
TR256243	XP_010650164.1	0.996
TR218739	XP_003634395.1	0.996
TR215246	XP_002267726.1	0.996
TR18715	XP_019081272.1	0.996
TR173914	XP_019078186.1	0.996
TR173914	XP_002263043.1	0.996
TR147041	XP_002266969.3	0.996
TR146008	XP_010654520.1	0.996
TR146008	XP_002284244.1	0.996
TR144017	XP_002276965.1	0.996
TR136768	XP_002282239.1	0.996
TR119583	XP_002285770.1	0.996
TR108086	XP_019078346.1	0.996
TR108086	XP_002273724.1	0.996
TR106991	XP_002271890.1	0.996
TR105422	XP_019079853.1	0.996
TR105422	XP_002281289.1	0.996
TR10457	XP_010649999.1	0.996
TR103497	XP_002268705.1	0.996
TR67339	XP_002285267.1	0.9959
TR63892	XP_002279798.1	0.9959
TR63892	XP_002272961.1	0.9959
TR59347	XP_002285757.1	0.9959
TR59347	XP_002267983.1	0.9959
TR59055	XP_019080197.1	0.9959
TR59055	XP_002285113.1	0.9959
TR59055	NP_001267968.1	0.9959
TR36473	XP_002265836.1	0.9959
TR36037	XP_002265923.1	0.9959
TR350670	XP_002281769.1	0.9959
TR343226	XP_010657651.1	0.9959
TR341140	XP_002279960.1	0.9959
TR298712	XP_002267867.3	0.9959
TR294859	XP_003632052.1	0.9959
TR27573	XP_003631293.1	0.9959
TR27573	XP_002280988.1	0.9959
TR249297	XP_010663062.1	0.9959
TR249297	XP_002285107.1	0.9959
TR249297	XP_002279187.1	0.9959
TR249297	XP_002273521.1	0.9959
TR235939	XP_002273788.2	0.9959
TR230395	XP_003631208.1	0.9959
TR220010	XP_002264959.1	0.9959
TR218739	XP_010664625.1	0.9959
TR215450	XP_002265128.1	0.9959
TR215246	XP_019075253.1	0.9959
TR18715	XP_003631658.1	0.9959
TR18715	XP_002274673.1	0.9959
TR18715	XP_002263497.1	0.9959
TR18713	XP_010644986.1	0.9959
TR173914	XP_010656110.1	0.9959
TR105422	XP_002266352.1	0.9959
TR8407	XP_010657041.1	0.9958
TR80053	XP_002285456.1	0.9958
TR78139	XP_002282566.1	0.9958
TR63892	XP_003633205.2	0.9958
TR63892	XP_002265957.1	0.9958
TR59055	XP_010658130.1	0.9958
TR59055	XP_010658129.1	0.9958
TR59055	XP_010658128.1	0.9958
TR59055	XP_010656271.1	0.9958
TR59055	XP_002271094.2	0.9958
TR59055	NP_001267903.1	0.9958
TR45674	XP_010655143.1	0.9958
TR45674	XP_002279585.2	0.9958
TR36473	XP_002281287.2	0.9958
TR339141	XP_002285286.1	0.9958
TR298712	XP_019075369.1	0.9958
TR298712	XP_003634252.1	0.9958
TR29497	XP_002282213.1	0.9958
TR27573	XP_002263986.1	0.9958
TR275364	XP_002275810.1	0.9958
TR218739	XP_010648867.1	0.9958
TR18715	XP_019075658.1	0.9958
TR182447	XP_002278694.1	0.9958
TR14792	XP_019077167.1	0.9958
TR147041	XP_002266905.1	0.9958
TR119583	XP_002265776.2	0.9958
TR106991	XP_002283935.1	0.9958
TR105422	XP_002267356.1	0.9958
TR105414	XP_019079853.1	0.9958
TR78139	XP_002270750.3	0.9957
TR63892	XP_002263352.2	0.9957
TR59055	XP_010661478.1	0.9957
TR59055	XP_002278824.1	0.9957
TR59055	NP_001267909.1	0.9957
TR51874	XP_002266800.1	0.9957
TR45674	XP_002264434.1	0.9957
TR350670	XP_010644298.1	0.9957
TR350670	XP_002280867.1	0.9957
TR346283	XP_002269341.2	0.9957
TR299174	XP_002283457.1	0.9957
TR299174	XP_002282181.1	0.9957
TR298712	XP_002282875.1	0.9957
TR29466	XP_002267726.1	0.9957
TR27573	XP_010664741.1	0.9957
TR27573	XP_010658157.1	0.9957
TR27573	XP_003631658.1	0.9957
TR27573	XP_002274432.2	0.9957
TR256243	XP_002285759.1	0.9957
TR249297	XP_002272907.1	0.9957
TR217735	XP_019078705.1	0.9957
TR217735	XP_010656428.1	0.9957
TR217735	XP_002282809.1	0.9957
TR215450	XP_010659661.1	0.9957
TR18715	XP_002266156.1	0.9957
TR18713	XP_019073974.1	0.9957
TR18713	XP_002279474.1	0.9957
TR18713	XP_002264600.1	0.9957
TR182447	XP_002284798.1	0.9957
TR119583	XP_002276823.1	0.9957
TR105414	XP_002272036.3	0.9957
TR51874	XP_002281304.1	0.9956
TR350670	XP_010644988.1	0.9956
TR350670	XP_002285236.1	0.9956
TR350670	XP_002274432.2	0.9956
TR350670	XP_002267512.1	0.9956
TR346283	XP_019080672.1	0.9956
TR339272	XP_010664160.2	0.9956
TR218739	XP_002282459.1	0.9956
TR119583	XP_010644596.1	0.9956
TR105422	XP_010647789.1	0.9956
TR105414	XP_002271094.2	0.9956
TR10457	XP_002269322.1	0.9956
TR80053	XP_002278105.2	0.9955
TR70450	XP_019075253.1	0.9955
TR63892	XP_010648037.1	0.9955
TR59347	XP_003631966.1	0.9955
TR59347	XP_003631359.1	0.9955
TR51874	XP_010652823.1	0.9955
TR51874	XP_002281293.1	0.9955
TR36038	XP_002284727.1	0.9955
TR350670	XP_010658728.1	0.9955
TR350670	XP_003631424.1	0.9955
TR350670	XP_002278350.1	0.9955
TR350670	XP_002265309.1	0.9955
TR343226	NP_001268134.1	0.9955
TR339141	XP_002274177.2	0.9955
TR298712	XP_002279776.1	0.9955
TR294859	XP_019072360.1	0.9955
TR294859	XP_002283926.1	0.9955
TR294859	XP_002277053.2	0.9955
TR29466	XP_010660964.1	0.9955
TR27573	XP_002272792.1	0.9955
TR218739	XP_002265725.3	0.9955
TR215450	XP_002266541.2	0.9955
TR215247	XP_010657972.1	0.9955
TR215247	XP_002263275.2	0.9955
TR205813	XP_002267765.1	0.9955
TR173914	XP_002275845.3	0.9955
TR147041	XP_002282867.1	0.9955
TR144017	XP_010664625.1	0.9955
TR119583	XP_010649085.1	0.9955
TR105422	XP_002281151.1	0.9955
TR105422	XP_002273820.1	0.9955
TR10457	XP_010652501.1	0.9955
TR103497	XP_002280363.3	0.9955
TR70450	XP_002267247.1	0.9954
TR69357	XP_002280531.1	0.9954
TR59347	XP_002281642.1	0.9954
TR59347	XP_002265830.1	0.9954
TR59347	XP_002263620.2	0.9954
TR3737	XP_002277922.2	0.9954
TR350670	XP_002271961.1	0.9954
TR346283	XP_010649085.1	0.9954
TR346283	XP_002274512.1	0.9954
TR343226	XP_010654365.1	0.9954
TR294859	XP_002277614.1	0.9954
TR230395	NP_001268134.1	0.9954
TR220010	XP_010659067.1	0.9954
TR220010	XP_002265615.1	0.9954
TR215247	XP_002267247.1	0.9954
TR173914	XP_003634395.1	0.9954
TR160790	XP_002279776.1	0.9954
TR160784	XP_002269753.1	0.9954
TR14792	XP_002282239.1	0.9954
TR144017	XP_002285355.1	0.9954
TR119583	XP_010653830.1	0.9954
TR119583	XP_002277068.1	0.9954
TR10457	NP_001268019.1	0.9954
TR80053	XP_002279815.1	0.9953
TR59347	XP_010663693.1	0.9953
TR59055	XP_002284885.1	0.9953
TR3737	XP_002266905.1	0.9953
TR350670	XP_002274226.1	0.9953
TR349849	NP_001267923.1	0.9953
TR346283	XP_010651351.1	0.9953
TR339272	NP_001268056.1	0.9953
TR339141	XP_010652236.1	0.9953
TR299174	XP_010663604.1	0.9953
TR299174	XP_002278502.1	0.9953
TR278806	XP_003632939.1	0.9953
TR27573	XP_002285236.1	0.9953
TR256243	XP_010658157.1	0.9953
TR215247	XP_002277922.2	0.9953
TR18715	XP_002262844.1	0.9953
TR182447	XP_019071767.1	0.9953
TR182447	XP_002266804.1	0.9953
TR173914	XP_002264028.1	0.9953
TR144017	XP_002264028.1	0.9953
TR12110	XP_002280600.1	0.9953
TR119583	XP_002285718.1	0.9953
TR108086	XP_002266768.1	0.9953
TR106991	XP_002266804.1	0.9953
TR105414	XP_002273820.1	0.9953
TR63892	XP_002270109.1	0.9952
TR59347	XP_019071796.1	0.9952
TR349849	XP_002285340.1	0.9952
TR341140	XP_010655511.1	0.9952
TR299174	XP_002282256.1	0.9952
TR298712	XP_010660862.1	0.9952
TR29497	XP_003633205.2	0.9952
TR29497	XP_002283811.1	0.9952
TR294859	XP_010663502.1	0.9952
TR294859	XP_010651645.1	0.9952
TR294859	XP_002263668.1	0.9952
TR29466	XP_002278619.2	0.9952
TR27573	XP_010653656.1	0.9952
TR27573	XP_010653655.1	0.9952
TR27573	XP_010653654.1	0.9952
TR27573	XP_010653653.1	0.9952
TR27573	XP_010653652.1	0.9952
TR27573	XP_002278329.2	0.9952
TR261011	XP_002281799.1	0.9952
TR256243	XP_010663604.1	0.9952
TR249297	XP_002269517.1	0.9952
TR235906	XP_002284681.1	0.9952
TR215450	XP_010663515.1	0.9952
TR18713	XP_002280531.1	0.9952
TR182447	XP_002265997.1	0.9952
TR147041	XP_003631208.1	0.9952
TR12110	NP_001268047.1	0.9952
TR119583	XP_002270049.1	0.9952
TR106991	XP_019077135.1	0.9952
TR106991	XP_002276657.2	0.9952
TR105422	XP_002276331.1	0.9952
TR10457	XP_002284244.1	0.9952
TR10457	XP_002283726.1	0.9952
TR10457	XP_002270675.1	0.9952
TR8407	XP_002273364.1	0.9951
TR70450	XP_002278619.2	0.9951
TR51874	XP_002284130.1	0.9951
TR36473	NP_001268089.1	0.9951
TR350670	XP_010650164.1	0.9951
TR346283	XP_002285165.1	0.9951
TR298712	XP_002274664.1	0.9951
TR256243	XP_010655586.1	0.9951
TR256243	XP_002270049.1	0.9951
TR235939	XP_002285895.1	0.9951
TR218739	XP_002267872.1	0.9951
TR205813	XP_002275746.2	0.9951
TR18715	XP_002284807.1	0.9951
TR18715	XP_002270733.1	0.9951
TR136768	XP_002276229.1	0.9951
TR105422	XP_002276363.3	0.9951
TR105422	XP_002272036.3	0.9951
TR87823	XP_003631291.1	0.995
TR59055	XP_002277983.1	0.995
TR59055	XP_002266600.1	0.995
TR51874	XP_002266905.1	0.995
TR45674	XP_002280086.2	0.995
TR3737	XP_010649223.1	0.995
TR3737	XP_002276433.2	0.995
TR350670	XP_002284051.1	0.995
TR349849	XP_010657386.1	0.995
TR346283	XP_003633162.3	0.995
TR339141	XP_002272929.2	0.995
TR299174	XP_010648571.1	0.995
TR299174	XP_010644596.1	0.995
TR299174	XP_002271244.1	0.995
TR298712	XP_002281954.1	0.995
TR298712	XP_002269300.1	0.995
TR294859	XP_002285913.1	0.995
TR29466	XP_010656642.2	0.995
TR27573	XP_002266207.1	0.995
TR27573	XP_002266165.1	0.995
TR27573	XP_002265309.1	0.995
TR256243	XP_002282181.1	0.995
TR218739	XP_003634025.1	0.995
TR218739	XP_002276965.1	0.995
TR215246	XP_010656642.2	0.995
TR182459	XP_002273581.1	0.995
TR182447	XP_010664211.1	0.995
TR182447	XP_002285853.1	0.995
TR173914	XP_003632443.1	0.995
TR108086	XP_010664741.1	0.995
TR108086	XP_002276546.1	0.995
TR106991	XP_010658135.1	0.995
TR8407	XP_002283408.1	0.9949
TR70450	XP_010657972.1	0.9949
TR70450	XP_002263275.2	0.9949
TR59347	XP_002276823.1	0.9949
TR59055	NP_001268059.1	0.9949
TR51876	XP_002281604.2	0.9949
TR51874	XP_010663916.1	0.9949
TR350670	XP_010650997.1	0.9949
TR350670	XP_002269341.2	0.9949
TR256243	XP_002282256.1	0.9949
TR256243	XP_002277140.1	0.9949
TR249297	XP_002283647.1	0.9949
TR235906	XP_002266416.4	0.9949
TR215247	XP_002278548.1	0.9949
TR18715	XP_003633038.1	0.9949
TR18715	XP_002281463.1	0.9949
TR182459	XP_010659067.1	0.9949
TR182459	XP_002271361.1	0.9949
TR182459	XP_002265615.1	0.9949
TR173914	XP_002270733.1	0.9949
TR144017	XP_019078186.1	0.9949
TR144017	XP_002269188.1	0.9949
TR12110	XP_002269944.1	0.9949
TR119583	XP_002273724.1	0.9949
TR108086	XP_019075186.1	0.9949
TR108086	XP_010648454.1	0.9949
TR108086	XP_002275307.2	0.9949
TR106991	XP_010651122.1	0.9949
TR105422	XP_003631574.1	0.9949
TR105422	XP_002272435.1	0.9949
TR105422	XP_002262676.1	0.9949
TR105414	XP_010661346.1	0.9949
TR105414	XP_003633906.1	0.9949
TR70450	XP_019075008.1	0.9948
TR63892	XP_019075692.1	0.9948
TR59347	XP_010662449.1	0.9948
TR59055	XP_002269707.2	0.9948
TR51874	XP_002266114.1	0.9948
TR45674	XP_003631424.1	0.9948
TR45674	XP_002263986.1	0.9948
TR3737	XP_002269597.1	0.9948
TR350670	XP_003634709.1	0.9948
TR350670	XP_002280988.1	0.9948
TR341140	XP_002274943.1	0.9948
TR339141	XP_002282566.1	0.9948
TR29497	XP_002270161.1	0.9948
TR294859	XP_002279898.1	0.9948
TR294859	XP_002276739.1	0.9948
TR261011	XP_010664211.1	0.9948
TR261011	XP_002285853.1	0.9948
TR218739	XP_002267838.1	0.9948
TR205813	XP_002279862.1	0.9948
TR18715	XP_019075246.1	0.9948
TR173914	XP_010661585.1	0.9948
TR146008	XP_010658333.1	0.9948
TR105422	XP_002273045.2	0.9948
TR105422	XP_002267219.1	0.9948
TR87823	XP_019081569.1	0.9947
TR78139	XP_010653641.1	0.9947
TR78139	XP_002272929.2	0.9947
TR59347	XP_002279585.2	0.9947
TR51876	XP_002266905.1	0.9947
TR51874	XP_002275810.1	0.9947
TR36038	XP_002280710.1	0.9947
TR36037	XP_002280710.1	0.9947
TR350670	XP_019072358.1	0.9947
TR346283	XP_003633609.1	0.9947
TR343226	XP_010661516.1	0.9947
TR343226	XP_010661515.1	0.9947
TR341140	XP_002278192.3	0.9947
TR299174	XP_010660698.1	0.9947
TR294859	XP_010658508.2	0.9947
TR294859	XP_010649012.1	0.9947
TR294859	XP_002282948.1	0.9947
TR294859	XP_002265520.2	0.9947
TR278806	XP_019077722.1	0.9947
TR278806	XP_010655246.1	0.9947
TR278806	XP_010655245.1	0.9947
TR278806	XP_010655244.1	0.9947
TR27573	XP_002263989.1	0.9947
TR249297	XP_002283672.1	0.9947
TR230395	NP_001267949.1	0.9947
TR215247	XP_002278619.2	0.9947
TR215246	XP_019082107.1	0.9947
TR215246	XP_002268988.1	0.9947
TR182447	XP_002285791.1	0.9947
TR173914	XP_002281931.1	0.9947
TR146008	XP_019075369.1	0.9947
TR144017	XP_010661585.1	0.9947
TR136768	NP_001304057.1	0.9947
TR12110	XP_002284399.1	0.9947
TR119583	XP_002262763.1	0.9947
TR108086	XP_002266740.1	0.9947
TR108086	XP_002263532.1	0.9947
TR105422	XP_002283832.1	0.9947
TR105422	XP_002269356.2	0.9947
TR70450	XP_010656642.2	0.9946
TR59347	XP_002272792.1	0.9946
TR3737	XP_002267726.1	0.9946
TR36473	XP_002281636.1	0.9946
TR36037	XP_002264350.1	0.9946
TR341140	XP_002264370.3	0.9946
TR299174	XP_002277677.1	0.9946
TR275364	XP_002284130.1	0.9946
TR256243	XP_002278502.1	0.9946
TR235939	XP_002282608.1	0.9946
TR220010	XP_010644542.1	0.9946
TR218739	XP_002272283.1	0.9946
TR18715	XP_002265830.1	0.9946
TR182447	XP_002275784.1	0.9946
TR173914	XP_002285767.1	0.9946
TR160784	XP_002277611.1	0.9946
TR14792	XP_002282755.1	0.9946
TR144017	XP_002281931.1	0.9946
TR144017	XP_002280086.2	0.9946
TR119583	XP_010651351.1	0.9946
TR119583	XP_002274679.2	0.9946
TR119583	XP_002271961.1	0.9946
TR105422	XP_010651643.1	0.9946
TR105422	XP_010651642.1	0.9946
TR105422	XP_010647897.1	0.9946
TR105422	XP_002278363.1	0.9946
TR105414	XP_010655040.1	0.9946
TR63892	XP_010651450.1	0.9945
TR63892	XP_002282438.1	0.9945
TR59347	XP_010654522.1	0.9945
TR59347	XP_010649509.1	0.9945
TR45674	XP_002278179.1	0.9945
TR36037	XP_002276598.2	0.9945
TR341140	XP_002264158.1	0.9945
TR339272	XP_002275826.1	0.9945
TR299174	XP_002265166.1	0.9945
TR29497	XP_003633883.1	0.9945
TR256243	XP_010654522.1	0.9945
TR256243	XP_003633162.3	0.9945
TR256243	XP_002283457.1	0.9945
TR256243	XP_002281947.1	0.9945
TR249297	XP_002283864.1	0.9945
TR230395	XP_002285886.1	0.9945
TR230395	XP_002273245.1	0.9945
TR215247	XP_002281304.1	0.9945
TR18713	XP_002275826.1	0.9945
TR160790	XP_002283811.1	0.9945
TR160790	XP_002274177.2	0.9945
TR160784	XP_010649088.1	0.9945
TR160784	XP_002285107.1	0.9945
TR119583	XP_002272792.1	0.9945
TR106991	XP_002281713.1	0.9945
TR105422	XP_010649158.1	0.9945
TR63892	XP_019081325.1	0.9944
TR63892	XP_002276558.3	0.9944
TR63892	XP_002270161.1	0.9944
TR59347	XP_002274210.1	0.9944
TR59055	XP_002271312.2	0.9944
TR36038	XP_019076270.1	0.9944
TR36038	XP_010649603.1	0.9944
TR36038	XP_002267940.1	0.9944
TR350670	XP_003631293.1	0.9944
TR349849	XP_002274520.1	0.9944
TR346283	XP_002278350.1	0.9944
TR339272	XP_002281696.1	0.9944
TR278806	XP_019077361.1	0.9944
TR249297	XP_002284308.1	0.9944
TR230395	XP_002273454.1	0.9944
TR220010	XP_002280983.1	0.9944
TR215247	XP_010651540.1	0.9944
TR215247	XP_002285686.1	0.9944
TR215247	XP_002263865.1	0.9944
TR215246	XP_002269974.2	0.9944
TR18715	XP_002282111.2	0.9944
TR18715	XP_002278179.1	0.9944
TR182459	XP_002278129.1	0.9944
TR182447	XP_002271890.1	0.9944
TR173914	XP_002271636.1	0.9944
TR147041	XP_010651406.1	0.9944
TR144017	XP_003631577.1	0.9944
TR119583	XP_002277140.1	0.9944
TR105422	XP_002285132.1	0.9944
TR10457	XP_002285286.1	0.9944
TR78139	XP_002269300.1	0.9943
TR63892	XP_003633146.1	0.9943
TR59347	XP_003633435.2	0.9943
TR59055	XP_019075111.1	0.9943
TR59055	XP_010648837.1	0.9943
TR59055	XP_002271933.1	0.9943
TR59055	XP_002269556.1	0.9943
TR51874	XP_010663389.1	0.9943
TR36038	XP_002271025.1	0.9943
TR350670	XP_010655586.1	0.9943
TR350670	XP_002284679.3	0.9943
TR350670	XP_002279064.2	0.9943
TR350670	XP_002266740.1	0.9943
TR339141	XP_010648037.1	0.9943
TR261011	XP_002282809.1	0.9943
TR218739	NP_001268011.1	0.9943
TR215247	XP_010649488.1	0.9943
TR215247	XP_010649487.1	0.9943
TR215247	XP_003631208.1	0.9943
TR182447	NP_001268078.1	0.9943
TR14792	NP_001304057.1	0.9943
TR109369	XP_002277529.1	0.9943
TR108086	XP_010654522.1	0.9943
TR105422	XP_002284423.1	0.9943
TR8407	XP_019082107.1	0.9942
TR80053	XP_002271361.1	0.9942
TR63892	XP_010644866.1	0.9942
TR63892	XP_002270750.3	0.9942
TR63892	XP_002268013.1	0.9942
TR59347	XP_002283537.2	0.9942
TR59055	XP_002284811.1	0.9942
TR45674	XP_002265830.1	0.9942
TR36037	XP_010657253.1	0.9942
TR350670	XP_002263986.1	0.9942
TR343226	XP_019075123.1	0.9942
TR299174	XP_002276823.1	0.9942
TR298712	XP_010654520.1	0.9942
TR27573	XP_010664569.1	0.9942
TR27573	XP_003631424.1	0.9942
TR27573	XP_002280867.1	0.9942
TR27573	XP_002271689.1	0.9942
TR27573	XP_002269341.2	0.9942
TR256243	XP_010660698.1	0.9942
TR218739	XP_002263043.1	0.9942
TR18715	XP_002263620.2	0.9942
TR18713	XP_010664160.2	0.9942
TR182459	XP_002284499.2	0.9942
TR182447	XP_002285416.1	0.9942
TR182447	XP_002281799.1	0.9942
TR173914	XP_010663147.1	0.9942
TR160784	XP_002268144.1	0.9942
TR146008	XP_002269322.1	0.9942
TR144017	XP_002263043.1	0.9942
TR12110	XP_002285386.2	0.9942
TR119583	XP_002274512.1	0.9942
TR106991	XP_003632330.1	0.9942
TR10457	XP_010648037.1	0.9942
TR59347	XP_002279064.2	0.9941
TR59347	XP_002264366.2	0.9941
TR45674	XP_019080893.1	0.9941
TR45674	XP_019071796.1	0.9941
TR350670	XP_003631359.1	0.9941
TR346283	XP_002283265.1	0.9941
TR346283	XP_002263532.1	0.9941
TR343226	XP_010661830.1	0.9941
TR341140	XP_002275043.1	0.9941
TR299174	XP_010658157.1	0.9941
TR299174	XP_002268404.1	0.9941
TR275364	XP_010661830.1	0.9941
TR256243	XP_010648571.1	0.9941
TR235906	XP_003632939.1	0.9941
TR218739	XP_002277770.1	0.9941
TR160784	XP_002280600.1	0.9941
TR15923	XP_010663966.1	0.9941
TR146008	XP_002284884.1	0.9941
TR144017	XP_002264434.1	0.9941
TR119583	XP_019080672.1	0.9941
TR108086	XP_002281642.1	0.9941
TR108086	XP_002275880.1	0.9941
TR108086	NP_001277168.1	0.9941
TR106991	XP_019071845.1	0.9941
TR106991	XP_002278894.1	0.9941
TR10457	XP_019075369.1	0.9941
TR8407	XP_002276499.1	0.994
TR78139	XP_010644579.1	0.994
TR78139	XP_002274664.1	0.994
TR59055	XP_002275145.1	0.994
TR36473	XP_002273086.1	0.994
TR36037	XP_010661733.1	0.994
TR36037	XP_002278930.1	0.994
TR350670	XP_002284807.1	0.994
TR346283	XP_002271961.1	0.994
TR341140	XP_002276965.1	0.994
TR299174	XP_003634709.1	0.994
TR27573	XP_002284679.3	0.994
TR256243	XP_002282048.2	0.994
TR218739	XP_002284777.1	0.994
TR218739	XP_002269430.1	0.994
TR18715	XP_010644298.1	0.994
TR18715	XP_002267983.1	0.994
TR18713	XP_002280206.1	0.994
TR160790	XP_010653641.1	0.994
TR160790	XP_002282769.1	0.994
TR160784	XP_010663679.1	0.994
TR108086	XP_002283565.3	0.994
TR108086	XP_002274432.2	0.994
TR105422	XP_002282172.1	0.994
TR80053	XP_002283730.1	0.9939
TR80053	XP_002277512.2	0.9939
TR59347	XP_010659289.1	0.9939
TR59347	XP_003634371.1	0.9939
TR59055	XP_002283330.1	0.9939
TR59055	NP_001267923.1	0.9939
TR45674	XP_010663693.1	0.9939
TR45674	XP_002270733.1	0.9939
TR36037	XP_002279855.1	0.9939
TR350670	XP_010653656.1	0.9939
TR350670	XP_010653655.1	0.9939
TR350670	XP_010653654.1	0.9939
TR350670	XP_010653653.1	0.9939
TR350670	XP_010653652.1	0.9939
TR350670	XP_002278329.2	0.9939
TR299174	XP_002276546.1	0.9939
TR294859	XP_002269517.1	0.9939
TR27573	XP_002278350.1	0.9939
TR249297	XP_002284696.2	0.9939
TR249297	XP_002276890.2	0.9939
TR18715	XP_010660415.1	0.9939
TR182447	XP_002265545.1	0.9939
TR160790	XP_002271635.1	0.9939
TR144017	XP_002285767.1	0.9939
TR12110	NP_001268162.1	0.9939
TR108086	XP_010665062.1	0.9939
TR108086	XP_010665061.1	0.9939
TR105414	XP_002267819.2	0.9939
TR105414	NP_001267923.1	0.9939
TR10457	XP_002272961.1	0.9939
TR78139	XP_002276558.3	0.9938
TR70450	XP_010651406.1	0.9938
TR69357	XP_002283470.1	0.9938
TR59347	XP_019075658.1	0.9938
TR59347	XP_003631670.1	0.9938
TR51876	XP_002284130.1	0.9938
TR51874	XP_002273245.1	0.9938
TR45674	XP_002263989.1	0.9938
TR350670	XP_002276941.2	0.9938
TR346283	XP_002281642.1	0.9938
TR339141	XP_002283811.1	0.9938
TR29497	XP_002282183.1	0.9938
TR27573	XP_010649509.1	0.9938
TR249297	XP_002268144.1	0.9938
TR220010	XP_010654241.1	0.9938
TR215247	XP_002268988.1	0.9938
TR215246	XP_010657972.1	0.9938
TR215246	XP_002263275.2	0.9938
TR182447	XP_002274622.1	0.9938
TR160784	XP_002274810.1	0.9938
TR119583	XP_002285759.1	0.9938
TR105414	XP_010650115.1	0.9938
TR103497	XP_002281704.1	0.9938
TR70450	XP_002283592.2	0.9937
TR59347	XP_002274673.1	0.9937
TR59055	XP_002263668.1	0.9937
TR51874	NP_001268134.1	0.9937
TR45674	XP_003632443.1	0.9937
TR346283	XP_010658409.1	0.9937
TR346283	XP_002276546.1	0.9937
TR343226	XP_002283297.1	0.9937
TR299174	XP_010663810.1	0.9937
TR294859	XP_002284885.1	0.9937
TR249297	XP_002277611.1	0.9937
TR215246	XP_002264959.1	0.9937
TR205813	XP_002266541.2	0.9937
TR14792	XP_010649163.1	0.9937
TR144017	XP_003632443.1	0.9937
TR106991	XP_002284727.1	0.9937
TR105422	XP_003632775.1	0.9937
TR105414	XP_002280245.2	0.9937
TR8407	XP_002278105.2	0.9936
TR78139	XP_002267867.3	0.9936
TR70450	XP_019074595.1	0.9936
TR59055	XP_010663679.1	0.9936
TR59055	XP_002275348.1	0.9936
TR51874	XP_002285886.1	0.9936
TR45674	XP_002263620.2	0.9936
TR3737	XP_002281604.2	0.9936
TR299174	XP_003633609.1	0.9936
TR294859	XP_002284308.1	0.9936
TR27573	XP_002283215.1	0.9936
TR275364	NP_001268134.1	0.9936
TR249297	XP_010663470.1	0.9936
TR249297	XP_010663469.1	0.9936
TR218739	XP_010660415.1	0.9936
TR18713	XP_002281713.1	0.9936
TR182459	XP_019077019.1	0.9936
TR182459	XP_010658395.1	0.9936
TR173914	XP_010660011.2	0.9936
TR119583	XP_002275694.1	0.9936
TR108086	XP_002269341.2	0.9936
TR105422	XP_010658507.1	0.9936
TR105422	XP_002268826.1	0.9936
TR80053	XP_002273581.1	0.9935
TR80053	XP_002264959.1	0.9935
TR69357	XP_002279471.2	0.9935
TR59347	XP_019081272.1	0.9935
TR51876	XP_019075253.1	0.9935
TR36038	XP_002283444.2	0.9935
TR36038	XP_002274295.1	0.9935
TR350670	XP_002276823.1	0.9935
TR346283	XP_019075186.1	0.9935
TR346283	XP_010648454.1	0.9935
TR339272	XP_019073974.1	0.9935
TR339272	XP_002279474.1	0.9935
TR299174	XP_002264796.2	0.9935
TR29466	XP_002268988.1	0.9935
TR27573	XP_010650997.1	0.9935
TR249297	XP_002276755.2	0.9935
TR235906	XP_019077722.1	0.9935
TR235906	XP_010655246.1	0.9935
TR235906	XP_010655245.1	0.9935
TR235906	XP_010655244.1	0.9935
TR230395	XP_002270946.1	0.9935
TR215450	XP_010658372.1	0.9935
TR215450	XP_010650904.1	0.9935
TR215450	XP_003631871.2	0.9935
TR18715	XP_002272283.1	0.9935
TR182447	XP_010649976.1	0.9935
TR173914	XP_010660415.1	0.9935
TR12110	XP_002284879.1	0.9935
TR12110	XP_002281713.1	0.9935
TR108086	XP_002276109.2	0.9935
TR105422	XP_019072035.1	0.9935
TR105414	XP_002273502.1	0.9935
TR10457	XP_003633205.2	0.9935
TR63892	XP_019080588.1	0.9934
TR63892	XP_010660658.1	0.9934
TR63892	XP_010660657.1	0.9934
TR59347	XP_010644596.1	0.9934
TR59055	XP_002276438.2	0.9934
TR45674	XP_002269188.1	0.9934
TR3737	XP_002284130.1	0.9934
TR346283	XP_002283457.1	0.9934
TR346283	XP_002277241.1	0.9934
TR339141	XP_002282213.1	0.9934
TR299174	XP_002281947.1	0.9934
TR27573	XP_002262844.1	0.9934
TR275364	XP_002280983.1	0.9934
TR275364	XP_002264959.1	0.9934
TR256243	XP_002271244.1	0.9934
TR249297	XP_019073974.1	0.9934
TR249297	XP_002279474.1	0.9934
TR220010	XP_002274714.3	0.9934
TR218739	XP_019077597.1	0.9934
TR218739	XP_010656110.1	0.9934
TR217735	XP_019076864.1	0.9934
TR18713	XP_010658135.1	0.9934
TR182459	XP_002285686.1	0.9934
TR182447	XP_002281713.1	0.9934
TR160784	XP_002283647.1	0.9934
TR160784	XP_002280531.1	0.9934
TR147041	XP_002270096.1	0.9934
TR144017	XP_002282459.1	0.9934
TR119583	XP_002276517.1	0.9934
TR105422	XP_010650115.1	0.9934
TR105414	XP_002280285.2	0.9934
TR105414	XP_002270630.2	0.9934
TR51876	XP_010649223.1	0.9933
[truncated: 36,734 more rows]

## Sheet: Negative_PM
All the negatively co-related co-expressing powdery mildew-responsive Vitis vinifera lncRNAs and mature mRNAs based on Pearson correlation coefficient using the PERL Script
lncRNA	CDS	CE
TR235939	XP_002276090.1	-0.0002
TR349849	XP_019077858.1	-0.0022
TR63895	XP_019077722.1	-0.0044
TR63895	XP_010655246.1	-0.0044
TR63895	XP_010655245.1	-0.0044
TR63895	XP_010655244.1	-0.0044
TR63895	XP_003631291.1	-0.0044
TR109369	XP_002284567.1	-0.0052
TR109369	XP_002268826.1	-0.0058
TR63895	XP_003632939.1	-0.0068
TR105422	XP_010661214.1	-0.0069
TR105414	XP_003632058.1	-0.0071
TR294859	XP_010651249.1	-0.0078
TR67339	XP_002285320.1	-0.0087
TR109369	XP_010648946.1	-0.0087
TR109369	XP_002268413.2	-0.0097
TR349849	XP_019080997.1	-0.0119
TR67339	XP_002274217.1	-0.0127
TR67339	XP_010660138.1	-0.0134
TR349849	XP_002282262.3	-0.0141
TR63895	XP_002266416.4	-0.0143
TR109369	XP_002283198.1	-0.0143
TR349849	XP_002274275.1	-0.0165
TR105422	XP_010657947.1	-0.0166
TR235939	XP_010657269.1	-0.0167
TR109369	XP_002265610.1	-0.0167
TR105414	XP_019077540.1	-0.0174
TR105414	XP_002277724.2	-0.0177
TR294859	XP_019077720.1	-0.0188
TR105414	XP_010653101.1	-0.0188
TR105422	XP_002265643.1	-0.0201
TR63895	XP_002284681.1	-0.0203
TR235939	XP_002265729.1	-0.0212
TR105414	XP_019077853.1	-0.0242
TR235939	XP_010648948.1	-0.0251
TR67339	XP_002263801.1	-0.0275
TR109369	XP_002268764.1	-0.0298
TR105422	XP_002277176.2	-0.0311
TR294859	XP_003632784.2	-0.0315
TR63895	XP_002285202.1	-0.0327
TR105422	XP_002266874.1	-0.0328
TR109369	XP_002276090.1	-0.0331
TR105414	XP_019077738.1	-0.0339
TR87823	XP_010653396.2	-0.0343
TR349849	NP_001268061.1	-0.0343
TR105422	XP_003632058.1	-0.0346
TR349849	XP_019074944.1	-0.0349
TR87823	XP_002274448.2	-0.035
TR63895	XP_019079176.1	-0.0355
TR105414	XP_019080997.1	-0.0358
TR105422	XP_019077516.1	-0.0365
TR105414	XP_010655331.1	-0.0366
TR109369	XP_002278677.2	-0.0369
TR105422	XP_003631769.1	-0.0398
TR63895	XP_010665387.1	-0.0415
TR105422	XP_002281368.2	-0.0429
TR105422	XP_002281378.1	-0.0444
TR87823	XP_002278197.1	-0.0445
TR109369	XP_002284132.1	-0.0459
TR349849	XP_002274625.1	-0.047
TR349849	XP_002284844.1	-0.048
TR105414	XP_019077858.1	-0.049
TR349849	XP_019080998.1	-0.0525
TR105414	XP_019077766.1	-0.0539
TR105414	XP_010655103.1	-0.0539
TR105414	XP_010655102.1	-0.0539
TR87823	XP_010649532.1	-0.0553
TR349849	NP_001268198.1	-0.057
TR63895	XP_002275869.1	-0.0575
TR278806	XP_010653396.2	-0.0591
TR105422	XP_019080997.1	-0.0591
TR105422	XP_010652401.1	-0.0596
TR278806	XP_002274448.2	-0.0598
TR105422	XP_010653101.1	-0.0611
TR105414	XP_019074944.1	-0.0615
TR87823	XP_003632594.2	-0.0639
TR63895	XP_019078017.1	-0.0651
TR105414	XP_019081567.1	-0.0656
TR105414	XP_002282262.3	-0.0669
TR109369	XP_002285320.1	-0.0673
TR105422	XP_002274844.1	-0.0681
TR67339	XP_002265729.1	-0.0682
TR109369	XP_002274217.1	-0.0682
TR109369	XP_010660138.1	-0.0685
TR105414	XP_002274275.1	-0.0691
TR278806	XP_002278197.1	-0.0694
TR235906	XP_010653396.2	-0.0707
TR67339	XP_010657269.1	-0.0712
TR235906	XP_002274448.2	-0.0714
TR349849	XP_002274844.1	-0.0729
TR63895	XP_002277961.1	-0.0737
TR105414	XP_019080998.1	-0.0747
TR105414	XP_002274844.1	-0.0748
TR109369	XP_002263801.1	-0.0759
TR105422	XP_010663579.1	-0.076
TR63895	XP_002285723.1	-0.077
TR349849	XP_010651249.1	-0.0787
TR105422	XP_002277446.1	-0.079
TR278806	XP_010649532.1	-0.0801
TR235906	XP_002278197.1	-0.0809
TR67339	XP_010648948.1	-0.082
TR63895	NP_001267983.1	-0.0854
TR105422	XP_002275556.1	-0.0859
TR349849	XP_019077720.1	-0.0866
TR105414	NP_001268061.1	-0.0872
TR105422	XP_019074944.1	-0.0877
TR278806	XP_003632594.2	-0.0887
TR105414	XP_002284844.1	-0.0887
TR235906	XP_010649532.1	-0.0916
TR105422	XP_019080998.1	-0.0947
TR105414	XP_002274625.1	-0.0957
TR87823	XP_002266816.1	-0.0967
TR105422	XP_010654590.1	-0.097
TR105414	NP_001268198.1	-0.0994
TR235906	XP_003632594.2	-0.1002
TR87823	XP_002264156.1	-0.1019
TR105422	XP_019077858.1	-0.1024
TR105422	XP_002265604.2	-0.1037
TR349849	XP_003632784.2	-0.1055
TR105414	XP_010651249.1	-0.1055
TR87823	XP_019074519.1	-0.1088
TR87823	XP_003631566.1	-0.1088
TR109369	XP_002265729.1	-0.1173
TR105414	XP_019077720.1	-0.1182
TR105422	XP_010655331.1	-0.1191
TR278806	XP_002266816.1	-0.1214
TR109369	XP_010657269.1	-0.122
TR63895	XP_002270936.2	-0.1234
TR105414	XP_003632784.2	-0.1264
TR278806	XP_002264156.1	-0.1266
TR63895	XP_002281912.1	-0.127
TR105422	XP_002282262.3	-0.1278
TR105422	XP_002274275.1	-0.1298
TR105422	XP_019077738.1	-0.1306
TR105422	XP_010651249.1	-0.131
TR63895	XP_019076095.1	-0.1311
TR63895	XP_010650991.1	-0.1311
TR105422	XP_002277724.2	-0.1316
TR109369	XP_010648948.1	-0.1328
TR235906	XP_002266816.1	-0.1329
TR105422	XP_002284844.1	-0.133
TR278806	XP_019074519.1	-0.1335
TR278806	XP_003631566.1	-0.1335
TR63895	XP_010655242.1	-0.1337
TR235906	XP_002264156.1	-0.1381
TR105422	XP_019077766.1	-0.1398
TR105422	XP_010655103.1	-0.1398
TR105422	XP_010655102.1	-0.1398
TR105422	XP_019077540.1	-0.142
TR63895	XP_019072461.1	-0.1423
TR105422	XP_003632784.2	-0.1435
TR235906	XP_019074519.1	-0.1449
TR235906	XP_003631566.1	-0.1449
TR105422	NP_001268198.1	-0.1458
TR105422	NP_001268061.1	-0.1479
TR105422	XP_019077720.1	-0.1497
TR105422	XP_002274625.1	-0.1506
TR105422	XP_019077853.1	-0.1512
TR105422	XP_019081567.1	-0.1621
TR235906	XP_010648948.1	-0.2602
TR278806	XP_010648948.1	-0.2638
TR235906	XP_010657269.1	-0.2663
TR235906	XP_002265729.1	-0.2671
TR278806	XP_010657269.1	-0.27
TR278806	XP_002265729.1	-0.2709
TR87823	XP_010648948.1	-0.2716
TR87823	XP_010657269.1	-0.278
TR87823	XP_002265729.1	-0.2788
TR63895	XP_010648948.1	-0.2854
TR235906	XP_002263801.1	-0.2892
TR63895	XP_010657269.1	-0.2921
TR63895	XP_002265729.1	-0.2928
TR278806	XP_002263801.1	-0.2933
TR235906	XP_010660138.1	-0.3003
TR87823	XP_002263801.1	-0.3019
TR235906	XP_002276090.1	-0.3024
TR235906	XP_002285320.1	-0.3035
TR235906	XP_002274217.1	-0.3035
TR278806	XP_010660138.1	-0.3046
TR278806	XP_002276090.1	-0.3067
TR278806	XP_002274217.1	-0.3077
TR278806	XP_002285320.1	-0.3078
TR87823	XP_010660138.1	-0.3135
TR235906	XP_002278677.2	-0.3146
TR87823	XP_002276090.1	-0.3157
TR235906	XP_002268764.1	-0.3158
TR87823	XP_002274217.1	-0.3166
TR87823	XP_002285320.1	-0.3169
TR63895	XP_002263801.1	-0.3171
TR278806	XP_002278677.2	-0.3189
TR278806	XP_002268764.1	-0.3203
TR235906	XP_002284132.1	-0.3213
TR278806	XP_002284132.1	-0.3257
TR87823	XP_002278677.2	-0.328
TR63895	XP_002274217.1	-0.3285
TR87823	XP_002268764.1	-0.3299
TR63895	XP_010660138.1	-0.3302
TR235906	XP_002277353.2	-0.3309
TR235906	XP_002265610.1	-0.3311
TR63895	XP_002276090.1	-0.3315
TR235906	XP_002284567.1	-0.3328
TR235906	XP_002283198.1	-0.3328
TR235906	XP_002264565.1	-0.3331
TR87823	XP_002284132.1	-0.3349
TR278806	XP_002277353.2	-0.3355
TR278806	XP_002265610.1	-0.3358
TR63895	XP_002285320.1	-0.3362
TR235906	XP_002268413.2	-0.3369
TR63895	XP_002278677.2	-0.337
TR235906	XP_019072574.1	-0.3373
TR278806	XP_002284567.1	-0.3375
TR278806	XP_002283198.1	-0.3375
TR278806	XP_002264565.1	-0.3379
TR63895	XP_002284132.1	-0.3392
TR235906	XP_002274844.1	-0.3394
TR278806	XP_002268413.2	-0.3415
TR278806	XP_019072574.1	-0.3421
TR235906	XP_003632784.2	-0.3424
TR235906	XP_002284868.1	-0.3435
TR278806	XP_002274844.1	-0.344
TR87823	XP_002277353.2	-0.3454
TR87823	XP_002265610.1	-0.3456
TR235906	XP_010648946.1	-0.346
TR278806	XP_003632784.2	-0.3472
TR87823	XP_002284567.1	-0.3474
TR87823	XP_002283198.1	-0.3475
TR87823	XP_002264565.1	-0.3479
TR278806	XP_002284868.1	-0.3483
TR218739	XP_010648948.1	-0.3493
TR29497	XP_010648948.1	-0.3499
TR235906	XP_002281289.1	-0.3506
TR278806	XP_010648946.1	-0.3507
TR87823	XP_002268413.2	-0.3512
TR235906	XP_002267219.1	-0.3512
TR235906	XP_002262676.1	-0.3512
TR136768	XP_010648948.1	-0.3513
TR63895	XP_002268764.1	-0.3519
TR87823	XP_019072574.1	-0.3522
TR235906	XP_002268826.1	-0.3533
TR235906	XP_010644517.1	-0.3535
TR87823	XP_002274844.1	-0.3537
TR235906	XP_002271723.2	-0.3538
TR235906	XP_002266352.1	-0.3551
TR278806	XP_002281289.1	-0.3557
TR278806	XP_002267219.1	-0.3561
TR278806	XP_002262676.1	-0.3562
TR63895	XP_002268413.2	-0.3567
TR144017	XP_010648948.1	-0.3572
TR87823	XP_003632784.2	-0.3574
TR63895	XP_002274844.1	-0.3575
TR218739	XP_010657269.1	-0.3575
TR235906	XP_002276050.1	-0.3577
TR278806	XP_002268826.1	-0.3581
TR87823	XP_002284868.1	-0.3583
TR218739	XP_002265729.1	-0.3585
TR29497	XP_010657269.1	-0.3586
TR341140	XP_010648948.1	-0.3587
TR278806	XP_010644517.1	-0.3587
TR278806	XP_002271723.2	-0.3591
TR29497	XP_002265729.1	-0.3593
TR136768	XP_010657269.1	-0.3596
TR278806	XP_002266352.1	-0.3602
TR235906	XP_002263918.1	-0.3604
TR136768	XP_002265729.1	-0.3605
TR87823	XP_010648946.1	-0.3606
TR235906	XP_002282172.1	-0.3607
TR235906	XP_010647789.1	-0.3613
TR235906	XP_002276331.1	-0.3623
TR63895	XP_002277353.2	-0.3627
TR278806	XP_002276050.1	-0.3628
TR235906	XP_002283832.1	-0.3628
TR235906	XP_019077720.1	-0.3629
TR63895	XP_002265610.1	-0.363
TR63895	XP_010648946.1	-0.3648
TR63895	XP_002284567.1	-0.3648
TR235906	XP_002267825.1	-0.365
TR278806	XP_002263918.1	-0.3652
TR144017	XP_010657269.1	-0.3656
TR278806	XP_002282172.1	-0.3659
TR235906	XP_003633800.1	-0.3659
TR278806	XP_010647789.1	-0.3661
TR235906	XP_002283530.1	-0.3663
TR87823	XP_002281289.1	-0.3664
TR63895	XP_002283198.1	-0.3664
TR87823	XP_002267219.1	-0.3665
TR87823	XP_002262676.1	-0.3666
TR144017	XP_002265729.1	-0.3667
TR341140	XP_010657269.1	-0.3674
TR278806	XP_002276331.1	-0.3674
TR173914	XP_010648948.1	-0.3676
TR63895	XP_002284868.1	-0.3677
TR235906	XP_010649586.1	-0.3678
TR278806	XP_002283832.1	-0.3679
TR278806	XP_019077720.1	-0.368
TR235906	XP_010656999.1	-0.368
TR87823	XP_002268826.1	-0.3681
TR341140	XP_002265729.1	-0.3681
TR235906	XP_002267665.2	-0.3684
TR235906	XP_010651249.1	-0.3692
TR63895	XP_002268826.1	-0.3695
TR87823	XP_010644517.1	-0.3698
TR235906	XP_003631574.1	-0.3698
TR278806	XP_002267825.1	-0.37
TR87823	XP_002271723.2	-0.3704
TR87823	XP_002266352.1	-0.3711
TR278806	XP_003633800.1	-0.3713
TR63895	XP_002264565.1	-0.3714
TR235906	XP_002283098.1	-0.3715
TR278806	XP_002283530.1	-0.3716
TR235906	XP_002277279.1	-0.3717
TR350670	XP_010648948.1	-0.3719
TR235906	XP_019080998.1	-0.3728
TR235906	XP_002277573.1	-0.3729
TR278806	XP_010656999.1	-0.373
TR278806	XP_010649586.1	-0.373
TR235906	XP_002272824.2	-0.3732
TR87823	XP_002276050.1	-0.3734
TR63895	XP_019072574.1	-0.3734
TR278806	XP_002267665.2	-0.3736
TR63895	XP_002263918.1	-0.374
TR278806	XP_010651249.1	-0.3742
TR14792	XP_010648948.1	-0.3744
TR235906	XP_002275824.1	-0.3746
TR278806	XP_003631574.1	-0.3749
TR63895	XP_003632784.2	-0.3753
TR87823	XP_002263918.1	-0.3754
TR235906	XP_002265999.1	-0.3758
TR173914	XP_010657269.1	-0.3758
TR63895	XP_010647789.1	-0.3762
TR173914	XP_002265729.1	-0.3763
TR87823	XP_010647789.1	-0.3764
TR278806	XP_002283098.1	-0.3765
TR235906	XP_010658507.1	-0.3766
TR87823	XP_002282172.1	-0.3769
TR278806	XP_002277279.1	-0.3769
TR160790	XP_010648948.1	-0.3774
TR235906	XP_002284844.1	-0.3775
TR87823	XP_002276331.1	-0.378
TR278806	XP_019080998.1	-0.378
TR278806	XP_002277573.1	-0.3781
TR278806	XP_002272824.2	-0.3784
TR87823	XP_002283832.1	-0.3785
TR87823	XP_019077720.1	-0.3787
TR235906	XP_002267356.1	-0.3796
TR278806	XP_002275824.1	-0.3798
TR235906	XP_002273979.2	-0.38
TR87823	XP_002267825.1	-0.3807
TR256243	XP_010648948.1	-0.3808
TR278806	XP_002265999.1	-0.3809
TR350670	XP_010657269.1	-0.3815
TR63895	XP_002267219.1	-0.3817
TR278806	XP_010658507.1	-0.3822
TR14792	XP_010657269.1	-0.3824
TR87823	XP_003633800.1	-0.3825
TR350670	XP_002265729.1	-0.3825
TR87823	XP_002283530.1	-0.3828
TR278806	XP_002284844.1	-0.383
TR14792	XP_002265729.1	-0.3831
TR235906	XP_019074944.1	-0.3834
TR235906	XP_002281356.1	-0.3834
TR87823	XP_010656999.1	-0.3835
TR87823	XP_010649586.1	-0.3839
TR87823	XP_002267665.2	-0.3847
TR278806	XP_002267356.1	-0.3847
TR87823	XP_010651249.1	-0.3849
TR63895	XP_002262676.1	-0.385
TR278806	XP_002273979.2	-0.3851
TR87823	XP_003631574.1	-0.3857
TR235906	NP_001268198.1	-0.3857
TR160790	XP_010657269.1	-0.3863
TR105422	XP_019072461.1	-0.3866
TR87823	XP_002283098.1	-0.3872
TR235906	XP_019080997.1	-0.3873
TR160790	XP_002265729.1	-0.3873
TR105422	XP_002277961.1	-0.3873
TR87823	XP_002277279.1	-0.3879
TR63895	XP_010656999.1	-0.3881
TR339141	XP_010648948.1	-0.3881
TR218739	XP_002263801.1	-0.3882
TR278806	XP_019074944.1	-0.3888
TR278806	XP_002281356.1	-0.3889
TR87823	XP_019080998.1	-0.389
TR87823	XP_002277573.1	-0.3892
TR235906	XP_002274625.1	-0.3892
TR87823	XP_002272824.2	-0.3895
TR235906	XP_010660831.1	-0.3898
TR235906	XP_002283184.2	-0.3898
TR29497	XP_002263801.1	-0.3903
TR136768	XP_002263801.1	-0.3904
TR235906	XP_002265534.1	-0.3905
TR63895	XP_010651249.1	-0.3906
TR256243	XP_010657269.1	-0.3906
TR235906	XP_010660753.1	-0.3909
TR235906	XP_010653101.1	-0.3909
TR87823	XP_002275824.1	-0.391
TR63895	XP_002283098.1	-0.391
TR278806	NP_001268198.1	-0.3911
TR235906	XP_010663629.1	-0.3914
TR235906	XP_002279228.1	-0.3914
TR87823	XP_002265999.1	-0.3917
TR256243	XP_002265729.1	-0.3918
TR235906	XP_019072035.1	-0.3923
TR63895	XP_002276331.1	-0.3924
TR63895	XP_002283832.1	-0.3926
TR235906	XP_002273812.1	-0.3926
TR63895	XP_002276050.1	-0.3928
TR278806	XP_019080997.1	-0.3928
TR63895	XP_002273979.2	-0.393
TR63895	XP_002267825.1	-0.3931
TR63895	XP_002267356.1	-0.3936
TR146008	XP_010648948.1	-0.3937
TR87823	XP_010658507.1	-0.394
TR235906	XP_002276363.3	-0.3945
TR235906	XP_002266427.1	-0.3947
TR78139	XP_010648948.1	-0.3948
TR278806	XP_002274625.1	-0.3948
TR235906	XP_002285493.1	-0.3948
TR87823	XP_002284844.1	-0.3949
TR278806	XP_010660831.1	-0.3953
TR87823	XP_002267356.1	-0.3954
TR105422	XP_002281912.1	-0.3955
TR278806	XP_002283184.2	-0.3957
TR87823	XP_002273979.2	-0.3958
TR278806	XP_002265534.1	-0.3959
TR105422	XP_010655242.1	-0.396
TR278806	XP_010660753.1	-0.3964
TR235906	XP_002265100.1	-0.3965
TR339141	XP_010657269.1	-0.3968
TR63895	XP_002273812.1	-0.3969
TR278806	XP_010653101.1	-0.397
TR278806	XP_010663629.1	-0.3971
TR278806	XP_002279228.1	-0.3971
TR144017	XP_002263801.1	-0.3971
TR63895	XP_002281289.1	-0.3973
TR235906	NP_001268061.1	-0.3973
TR63895	XP_003631574.1	-0.3974
TR63895	XP_002265999.1	-0.3975
TR63895	XP_019077720.1	-0.3977
TR278806	XP_002273812.1	-0.3977
TR278806	XP_019072035.1	-0.3978
TR339141	XP_002265729.1	-0.3982
TR10457	XP_010648948.1	-0.3988
TR235906	XP_010664550.1	-0.3992
TR341140	XP_002263801.1	-0.3993
TR278806	XP_002266427.1	-0.3999
TR278806	XP_002276363.3	-0.4
TR87823	XP_019074944.1	-0.4002
TR298712	XP_010648948.1	-0.4002
TR278806	XP_002285493.1	-0.4003
TR87823	XP_002281356.1	-0.4004
TR105422	XP_002270936.2	-0.4004
TR63895	XP_002266427.1	-0.4006
TR235906	XP_010654526.1	-0.4006
TR63895	XP_002266352.1	-0.4009
TR105422	XP_019076095.1	-0.401
TR105422	XP_010650991.1	-0.401
TR278806	XP_002265100.1	-0.4023
TR87823	NP_001268198.1	-0.4026
TR18715	XP_010648948.1	-0.4026
TR278806	NP_001268061.1	-0.403
TR63895	XP_019080998.1	-0.4031
TR146008	XP_010657269.1	-0.4031
TR63895	XP_010649586.1	-0.4032
TR78139	XP_010657269.1	-0.4034
TR218739	XP_010660138.1	-0.4034
TR235906	XP_002280285.2	-0.4035
TR63892	XP_010648948.1	-0.4037
TR78139	XP_002265729.1	-0.4039
TR146008	XP_002265729.1	-0.4041
TR63895	XP_002277279.1	-0.4045
TR87823	XP_019080997.1	-0.4046
TR278806	XP_010664550.1	-0.4051
TR235906	XP_010657699.1	-0.4054
TR235906	XP_002282602.1	-0.4055
TR136768	XP_002274217.1	-0.4055
TR173914	XP_002263801.1	-0.4056
TR218739	XP_002276090.1	-0.4059
TR218739	XP_002274217.1	-0.406
TR59347	XP_010648948.1	-0.4061
TR278806	XP_010654526.1	-0.4061
TR136768	XP_010660138.1	-0.4064
TR87823	XP_002274625.1	-0.4066
TR63895	XP_002272824.2	-0.4066
TR87823	XP_010660831.1	-0.4069
TR29497	XP_002274217.1	-0.407
TR87823	XP_002265534.1	-0.4074
TR235906	XP_010648683.1	-0.4075
TR235906	XP_002285290.1	-0.4075
TR29497	XP_010660138.1	-0.4076
TR63895	XP_002267665.2	-0.4078
TR29497	XP_002276090.1	-0.4079
TR87823	XP_010660753.1	-0.408
TR87823	XP_002283184.2	-0.4081
TR63895	XP_002282172.1	-0.4081
TR10457	XP_010657269.1	-0.4081
TR136768	XP_002276090.1	-0.4082
TR218739	XP_002285320.1	-0.4085
TR87823	XP_002273812.1	-0.4086
TR63895	XP_002277573.1	-0.4087
TR119583	XP_010648948.1	-0.4088
TR87823	XP_010663629.1	-0.4091
TR87823	XP_002279228.1	-0.4091
TR278806	XP_002280285.2	-0.4091
TR235906	XP_010649158.1	-0.4091
TR10457	XP_002265729.1	-0.4093
TR87823	XP_019072035.1	-0.4094
TR298712	XP_010657269.1	-0.4096
TR299174	XP_010648948.1	-0.4099
TR87823	XP_010653101.1	-0.41
TR105422	XP_019078017.1	-0.4101
TR63895	XP_010644517.1	-0.4102
TR63895	XP_002275824.1	-0.4106
TR298712	XP_002265729.1	-0.4107
TR87823	XP_002266427.1	-0.4108
TR235906	XP_002270426.2	-0.4109
TR278806	XP_010657699.1	-0.4111
TR278806	XP_002282602.1	-0.4112
TR87823	XP_002276363.3	-0.4117
TR18715	XP_010657269.1	-0.4117
TR87823	XP_002285493.1	-0.4119
TR14792	XP_002263801.1	-0.412
TR45674	XP_010648948.1	-0.4123
TR235906	XP_002284001.1	-0.4124
TR144017	XP_010660138.1	-0.4127
TR108086	XP_010648948.1	-0.4128
TR63892	XP_010657269.1	-0.4129
TR136768	XP_002285320.1	-0.4131
TR278806	XP_010648683.1	-0.4132
TR278806	XP_002285290.1	-0.4132
TR18715	XP_002265729.1	-0.4132
TR235906	XP_003634315.2	-0.414
TR63892	XP_002265729.1	-0.4143
TR63895	XP_002283530.1	-0.4144
TR14792	XP_002274844.1	-0.4144
TR87823	XP_002265100.1	-0.4146
TR235906	XP_019077858.1	-0.4146
TR278806	XP_010649158.1	-0.4148
TR63895	XP_003633800.1	-0.4149
TR87823	NP_001268061.1	-0.415
TR29497	XP_002285320.1	-0.415
TR235906	XP_003632058.1	-0.415
TR235906	XP_019077474.1	-0.4151
TR144017	XP_002274217.1	-0.4151
TR144017	XP_002276090.1	-0.4152
TR59347	XP_010657269.1	-0.4156
TR341140	XP_002276090.1	-0.4164
TR278806	XP_002270426.2	-0.4165
TR341140	XP_010660138.1	-0.4167
TR59347	XP_002265729.1	-0.4168
TR136768	XP_002278677.2	-0.4168
TR350670	XP_002263801.1	-0.417
TR87823	XP_010664550.1	-0.4175
TR63895	XP_002271723.2	-0.4175
TR87823	XP_010654526.1	-0.4178
TR144017	XP_002285320.1	-0.4179
TR278806	XP_002284001.1	-0.418
TR29497	XP_002278677.2	-0.4181
TR119583	XP_010657269.1	-0.4184
TR341140	XP_002274217.1	-0.4191
TR105422	NP_001267983.1	-0.4191
TR63895	XP_002275303.1	-0.4192
TR63895	XP_002266079.2	-0.4192
TR160790	XP_002263801.1	-0.4194
TR299174	XP_010657269.1	-0.4196
TR218739	XP_002278677.2	-0.4196
TR119583	XP_002265729.1	-0.4196
TR278806	XP_003634315.2	-0.4198
TR173914	XP_002274844.1	-0.4198
TR63895	XP_019074944.1	-0.4203
TR278806	XP_019077858.1	-0.4205
TR235906	XP_019077853.1	-0.4206
TR173914	XP_002276090.1	-0.4206
TR299174	XP_002265729.1	-0.4207
TR278806	XP_003632058.1	-0.4207
TR235906	XP_019081567.1	-0.4207
TR136768	XP_002284132.1	-0.4207
TR63895	XP_002265534.1	-0.4208
TR235906	XP_002273790.2	-0.4208
TR87823	XP_002280285.2	-0.4209
TR278806	XP_019077474.1	-0.421
TR235906	XP_002273045.2	-0.4211
TR45674	XP_010657269.1	-0.4212
TR235906	XP_002270630.2	-0.4213
TR235906	XP_010652401.1	-0.4214
TR45674	XP_002265729.1	-0.4217
TR235906	XP_002265779.3	-0.4221
TR235906	XP_019081692.1	-0.4223
TR235906	XP_002280245.2	-0.4223
TR108086	XP_010657269.1	-0.4224
TR105422	XP_019074519.1	-0.4226
TR105422	XP_003631566.1	-0.4226
TR235906	XP_002282262.3	-0.4227
TR173914	XP_010660138.1	-0.4227
TR63895	NP_001268198.1	-0.4228
TR63895	XP_002271665.2	-0.4229
TR341140	XP_002285320.1	-0.423
TR235906	XP_003632775.1	-0.423
TR235906	XP_002267819.2	-0.423
TR235906	XP_010665147.1	-0.4231
TR87823	XP_010657699.1	-0.4232
TR87823	XP_002282602.1	-0.4232
TR235906	XP_002279874.1	-0.4232
TR235906	XP_002270880.1	-0.4234
TR29497	XP_002284132.1	-0.4235
TR235906	XP_002282429.1	-0.4236
TR108086	XP_002265729.1	-0.4236
TR235906	XP_002277446.1	-0.4245
TR235906	XP_003631723.1	-0.4246
TR235906	NP_001304062.1	-0.425
TR235906	XP_002284268.1	-0.4251
TR87823	XP_010648683.1	-0.4252
TR87823	XP_002285290.1	-0.4252
TR235906	XP_003631722.1	-0.4252
TR173914	XP_002274217.1	-0.4253
TR235906	XP_002280866.1	-0.4256
TR218739	XP_002268764.1	-0.4258
TR63895	XP_002281356.1	-0.4259
TR235906	XP_010651002.1	-0.426
TR105422	XP_002275869.1	-0.4264
TR278806	XP_019077853.1	-0.4265
TR278806	XP_019081567.1	-0.4266
TR278806	XP_002273790.2	-0.4266
TR87823	XP_010649158.1	-0.4267
TR278806	XP_002273045.2	-0.4267
TR235906	XP_019077540.1	-0.4269
TR278806	XP_002270630.2	-0.427
TR218739	XP_002284132.1	-0.427
TR256243	XP_002263801.1	-0.4271
TR63895	XP_010660831.1	-0.4273
TR278806	XP_010652401.1	-0.4273
TR235906	XP_003631721.1	-0.4274
TR14792	XP_002274217.1	-0.4274
TR235906	XP_019077766.1	-0.4276
TR235906	XP_010655103.1	-0.4276
TR235906	XP_010655102.1	-0.4276
TR278806	XP_002265779.3	-0.428
TR14792	XP_002276090.1	-0.4281
TR278806	XP_019081692.1	-0.4282
TR63895	XP_002285493.1	-0.4283
TR278806	XP_002282262.3	-0.4283
TR235906	XP_010655040.1	-0.4283
TR14792	XP_010660138.1	-0.4283
TR278806	XP_002280245.2	-0.4284
TR87823	XP_002270426.2	-0.4285
TR63895	XP_010660753.1	-0.4285
TR235906	NP_001267970.1	-0.4285
TR278806	XP_002267819.2	-0.4286
TR173914	XP_002285320.1	-0.4288
TR278806	XP_003632775.1	-0.4289
TR278806	XP_010665147.1	-0.429
TR235906	XP_002274275.1	-0.429
TR144017	XP_002278677.2	-0.429
TR278806	XP_002279874.1	-0.4291
TR278806	XP_002270880.1	-0.4292
TR278806	XP_002282429.1	-0.4294
TR235906	XP_019072020.1	-0.4294
TR105422	XP_010665387.1	-0.4294
TR105422	XP_002284681.1	-0.4295
TR63895	XP_002285197.1	-0.4297
TR235906	XP_002266079.2	-0.4297
TR87823	XP_002284001.1	-0.4298
TR339141	XP_002263801.1	-0.4298
TR235906	XP_002284423.1	-0.4299
TR235906	XP_002268082.1	-0.4299
TR63895	XP_019072035.1	-0.43
TR278806	XP_003631723.1	-0.4306
TR27573	XP_010648948.1	-0.4306
TR278806	NP_001304062.1	-0.4307
TR278806	XP_003631722.1	-0.4311
TR278806	XP_002284268.1	-0.4311
TR278806	XP_002277446.1	-0.4313
TR63895	XP_010651643.1	-0.4314
TR63895	XP_010651642.1	-0.4314
TR63895	XP_002278363.1	-0.4314
TR14792	XP_003632784.2	-0.4316
TR278806	XP_002280866.1	-0.4317
TR63895	XP_002274275.1	-0.4318
TR105414	XP_019072461.1	-0.4318
TR87823	XP_003634315.2	-0.4319
TR341140	XP_002278677.2	-0.4319
TR278806	XP_010651002.1	-0.4319
TR63895	XP_010654526.1	-0.432
TR136768	XP_002268764.1	-0.432
TR173914	XP_003632784.2	-0.4322
TR63895	XP_002276363.3	-0.4324
TR87823	XP_003632058.1	-0.4327
TR87823	XP_019077858.1	-0.4328
TR278806	XP_019077540.1	-0.4329
TR63895	XP_019080997.1	-0.4332
TR278806	XP_003631721.1	-0.4332
TR87823	XP_019077474.1	-0.4333
TR235906	XP_010656975.1	-0.4334
TR278806	XP_019077766.1	-0.4335
TR278806	XP_010655103.1	-0.4335
TR278806	XP_010655102.1	-0.4335
TR235906	XP_010661346.1	-0.4335
TR235906	XP_003633906.1	-0.4335
TR105422	XP_002264156.1	-0.4335
TR29497	XP_002268764.1	-0.4337
TR63895	XP_019079853.1	-0.4339
TR235906	XP_002277724.2	-0.434
TR235906	XP_002270970.1	-0.4341
TR235906	XP_019079853.1	-0.4342
TR278806	XP_010655040.1	-0.4343
TR278806	NP_001267970.1	-0.4345
TR278806	XP_002274275.1	-0.4346
TR78139	XP_002263801.1	-0.4347
TR235906	XP_010649704.1	-0.435
TR278806	XP_002266079.2	-0.4352
TR14792	XP_002285320.1	-0.4353
TR78139	XP_002274844.1	-0.4354
TR278806	XP_002284423.1	-0.4355
TR63895	XP_002273045.2	-0.4356
TR144017	XP_002268764.1	-0.4356
TR105422	XP_019079176.1	-0.4356
TR350670	XP_010660138.1	-0.4357
TR63895	XP_002267819.2	-0.4358
TR63895	XP_002284001.1	-0.4359
TR278806	XP_019072020.1	-0.4359
TR278806	XP_002268082.1	-0.4359
TR235906	XP_010663579.1	-0.4359
TR160790	XP_002274217.1	-0.436
TR63895	XP_002280285.2	-0.4361
TR63895	XP_002274625.1	-0.4362
TR160790	XP_010660138.1	-0.4364
TR144017	XP_002284132.1	-0.4364
TR105422	XP_002281851.1	-0.4366
TR173914	XP_002278677.2	-0.4367
TR63895	XP_002284423.1	-0.437
TR350670	XP_002276090.1	-0.437
TR63895	XP_002284844.1	-0.4372
TR350670	XP_002274217.1	-0.4374
TR14792	XP_002278677.2	-0.4374
TR235906	XP_002285913.1	-0.4376
TR146008	XP_002263801.1	-0.4378
TR63895	XP_010658507.1	-0.4379
TR105422	XP_003632735.1	-0.4381
TR235906	XP_010658508.2	-0.4384
TR160790	XP_002276090.1	-0.4385
TR87823	XP_002273045.2	-0.4386
TR87823	XP_002273790.2	-0.4388
TR87823	XP_019077853.1	-0.439
TR235906	XP_019077738.1	-0.439
TR235906	XP_002265362.1	-0.439
TR87823	XP_019081567.1	-0.4391
TR105414	XP_002277961.1	-0.4391
TR87823	XP_002270630.2	-0.4392
TR235906	XP_010654590.1	-0.4392
TR235906	XP_010655331.1	-0.4393
TR278806	XP_010656975.1	-0.4395
TR235906	XP_002277053.2	-0.4396
TR278806	XP_010661346.1	-0.4397
TR278806	XP_003633906.1	-0.4397
TR87823	XP_010652401.1	-0.4399
TR278806	XP_019079853.1	-0.4399
TR27573	XP_010657269.1	-0.4399
TR341140	XP_002268764.1	-0.4401
TR278806	XP_002270970.1	-0.4401
TR278806	XP_002277724.2	-0.4402
TR87823	XP_002282262.3	-0.4403
TR63895	XP_002282262.3	-0.4403
TR87823	XP_002267819.2	-0.4405
TR87823	XP_002265779.3	-0.4406
TR87823	XP_019081692.1	-0.4408
TR27573	XP_002265729.1	-0.4408
TR63895	XP_002270426.2	-0.4409
TR341140	XP_002284132.1	-0.4409
TR278806	XP_010649704.1	-0.4411
TR87823	XP_003632775.1	-0.4412
TR87823	XP_002280245.2	-0.4412
TR105422	XP_002269430.1	-0.4412
TR63895	XP_010649158.1	-0.4413
TR87823	XP_002282429.1	-0.4415
TR87823	XP_002270880.1	-0.4415
TR87823	XP_010665147.1	-0.4416
TR235906	XP_010664607.1	-0.4416
TR235906	XP_010664606.1	-0.4416
TR87823	XP_002279874.1	-0.4417
TR235906	XP_019080295.1	-0.4419
TR278806	XP_010663579.1	-0.442
TR63895	XP_010648683.1	-0.4421
TR63895	XP_002285290.1	-0.4421
TR63895	XP_002275075.1	-0.4421
TR14792	XP_002284132.1	-0.4422
TR136768	XP_002268413.2	-0.4422
TR105422	XP_002266416.4	-0.4422
TR105414	XP_010655242.1	-0.4425
TR63895	XP_003632058.1	-0.4426
TR350670	XP_002285320.1	-0.4427
TR105414	XP_002281912.1	-0.4427
TR87823	NP_001304062.1	-0.4428
TR10457	XP_002263801.1	-0.4428
TR87823	XP_003631723.1	-0.4432
TR160790	XP_002285320.1	-0.4434
TR87823	XP_002284268.1	-0.4435
TR136768	XP_002274844.1	-0.4436
TR63895	XP_010663629.1	-0.4437
TR63895	XP_002279228.1	-0.4437
TR87823	XP_003631722.1	-0.4438
TR346283	XP_010648948.1	-0.4439
TR173914	XP_002268764.1	-0.444
TR235906	XP_002281368.2	-0.4441
TR218739	XP_002277353.2	-0.4441
TR339141	XP_002274217.1	-0.4442
TR278806	XP_002285913.1	-0.4443
TR63895	NP_001268061.1	-0.4444
TR235906	XP_019075447.1	-0.4444
TR218739	XP_002265610.1	-0.4444
TR87823	XP_010651002.1	-0.4445
TR63895	XP_002282602.1	-0.4445
TR87823	XP_002280866.1	-0.4446
TR63895	NP_001304062.1	-0.4447
TR298712	XP_002263801.1	-0.4447
TR278806	XP_010658508.2	-0.4448
TR339141	XP_010660138.1	-0.4449
TR278806	XP_002265362.1	-0.4449
TR278806	XP_019077738.1	-0.4451
TR105422	XP_002285202.1	-0.4452
TR29497	XP_002268413.2	-0.4454
TR278806	XP_010655331.1	-0.4454
TR63895	XP_010657699.1	-0.4455
TR87823	XP_019077540.1	-0.4456
TR87823	XP_003631721.1	-0.4457
TR87823	XP_002277446.1	-0.4457
TR63895	XP_002285132.1	-0.4457
TR278806	XP_010654590.1	-0.4457
TR256243	XP_010660138.1	-0.4457
TR105414	XP_019076095.1	-0.4459
TR105414	XP_010650991.1	-0.4459
TR63895	XP_002282429.1	-0.4461
TR278806	XP_002277053.2	-0.4461
TR87823	XP_019077766.1	-0.4462
TR87823	XP_010655103.1	-0.4462
TR87823	XP_010655102.1	-0.4462
TR18715	XP_002263801.1	-0.4462
TR87823	XP_002274275.1	-0.4464
TR235906	XP_019078713.1	-0.4464
TR173914	XP_002284132.1	-0.4464
TR136768	XP_002277353.2	-0.4466
TR87823	XP_002266079.2	-0.4467
TR218739	XP_002284567.1	-0.4467
TR256243	XP_002274217.1	-0.4468
TR136768	XP_002265610.1	-0.4469
TR87823	XP_010655040.1	-0.447
TR218739	XP_002283198.1	-0.4472
TR87823	NP_001267970.1	-0.4473
TR87823	XP_002284423.1	-0.4474
TR63895	XP_003634315.2	-0.4475
TR235906	XP_002269356.2	-0.4475
TR63892	XP_002263801.1	-0.4476
TR105414	XP_002270936.2	-0.4477
TR278806	XP_010664607.1	-0.4478
TR278806	XP_010664606.1	-0.4478
TR235906	XP_002281151.1	-0.4478
TR235906	XP_002277293.4	-0.4478
TR278806	XP_019080295.1	-0.4479
TR235906	XP_002268570.1	-0.4481
TR218739	XP_002268413.2	-0.4481
TR235906	XP_003632726.1	-0.4482
TR63895	XP_002270630.2	-0.4484
TR29497	XP_002277353.2	-0.4484
TR256243	XP_002276090.1	-0.4484
TR160790	XP_002278677.2	-0.4485
TR87823	XP_002268082.1	-0.4487
TR63895	XP_002273790.2	-0.4489
TR235906	XP_002272435.1	-0.449
TR218739	XP_002264565.1	-0.4492
TR136768	XP_002284567.1	-0.4492
TR235906	XP_002277983.1	-0.4493
TR87823	XP_019072020.1	-0.4498
TR29497	XP_002265610.1	-0.4502
TR63895	XP_002274520.1	-0.4503
TR278806	XP_019075447.1	-0.4503
TR339141	XP_002276090.1	-0.4504
TR63895	XP_002270880.1	-0.4505
TR278806	XP_002281368.2	-0.4507
TR136768	XP_002283198.1	-0.4507
TR105422	XP_003632594.2	-0.4507
TR218739	XP_002274844.1	-0.4508
TR78139	XP_002276090.1	-0.4509
TR63895	XP_002278698.1	-0.451
TR339141	XP_002285320.1	-0.451
TR59347	XP_002263801.1	-0.4513
TR105422	XP_002285723.1	-0.4514
TR87823	XP_019079853.1	-0.4517
TR350670	XP_002278677.2	-0.4517
TR29497	XP_002284567.1	-0.4521
TR87823	XP_010656975.1	-0.4524
TR278806	XP_019078713.1	-0.4525
TR105422	XP_019077361.1	-0.4525
TR136768	XP_010648946.1	-0.4526
TR78139	XP_002274217.1	-0.4527
TR256243	XP_002285320.1	-0.4527
TR87823	XP_010661346.1	-0.4528
TR87823	XP_003633906.1	-0.4528
TR14792	XP_002268764.1	-0.4528
TR87823	XP_002270970.1	-0.4529
TR235906	XP_002285132.1	-0.4529
TR78139	XP_010660138.1	-0.4531
TR87823	XP_002277724.2	-0.4532
TR45674	XP_002274844.1	-0.4532
TR346283	XP_010657269.1	-0.4533
TR160790	XP_002284132.1	-0.4533
TR45674	XP_002263801.1	-0.4536
TR278806	XP_002269356.2	-0.4536
TR235906	XP_002273820.1	-0.4536
TR278806	XP_002281151.1	-0.4538
TR14792	XP_010651249.1	-0.4538
TR87823	XP_010649704.1	-0.4539
TR218739	XP_019072574.1	-0.4539
TR346283	XP_002265729.1	-0.4541
TR278806	XP_003632726.1	-0.4541
TR63895	XP_003632726.1	-0.4542
TR29497	XP_002283198.1	-0.4542
TR144017	XP_002277353.2	-0.4542
TR119583	XP_002263801.1	-0.4543
TR278806	XP_002268570.1	-0.4544
TR235906	XP_002278698.1	-0.4544
TR63895	XP_019077858.1	-0.4545
TR144017	XP_002265610.1	-0.4546
TR235906	XP_010651643.1	-0.4547
TR235906	XP_010651642.1	-0.4547
TR235906	XP_002278363.1	-0.4547
TR136768	XP_002284868.1	-0.4548
TR63895	XP_019075447.1	-0.4549
TR87823	XP_010663579.1	-0.455
TR63895	XP_019077474.1	-0.455
TR63895	XP_003632775.1	-0.4551
TR278806	XP_002277293.4	-0.4552
TR278806	XP_002272435.1	-0.4552
TR78139	XP_003632784.2	-0.4556
TR299174	XP_002263801.1	-0.4556
TR146008	XP_010660138.1	-0.4556
TR146008	XP_002274217.1	-0.4557
TR105422	XP_002278197.1	-0.4557
TR235906	XP_002265604.2	-0.4558
TR136768	XP_002264565.1	-0.4558
TR235906	XP_010647897.1	-0.4559
TR63895	XP_002265100.1	-0.4561
TR29497	XP_002274844.1	-0.4562
TR278806	XP_002277983.1	-0.4563
TR105422	XP_003632939.1	-0.4568
TR144017	XP_002284567.1	-0.4569
TR29497	XP_010648946.1	-0.4572
TR87823	XP_002265362.1	-0.4575
TR144017	XP_002283198.1	-0.4575
TR341140	XP_002277353.2	-0.4577
TR63895	XP_003631721.1	-0.4578
TR235906	NP_001268059.1	-0.4578
TR146008	XP_002276090.1	-0.4579
TR144017	XP_002268413.2	-0.4579
TR87823	XP_019077738.1	-0.458
TR339141	XP_002278677.2	-0.458
TR87823	XP_010655331.1	-0.4582
TR218739	XP_002284868.1	-0.4582
TR87823	XP_002285913.1	-0.4584
TR108086	XP_002263801.1	-0.4584
TR87823	XP_010658508.2	-0.4585
TR29497	XP_002284868.1	-0.4585
TR29497	XP_002264565.1	-0.4585
TR278806	XP_002285132.1	-0.4586
TR235906	XP_002277881.1	-0.4588
TR136768	XP_019072574.1	-0.4589
TR29512	XP_010655242.1	-0.4591
TR136768	XP_002268826.1	-0.4591
TR14792	XP_019077720.1	-0.4592
TR87823	XP_010654590.1	-0.4594
TR235906	XP_010650115.1	-0.4594
TR63895	XP_010664550.1	-0.4595
TR235906	XP_002272036.3	-0.4595
TR218739	XP_003632784.2	-0.4596
TR144017	XP_002264565.1	-0.4596
TR63895	XP_002283184.2	-0.4597
TR350670	XP_002284132.1	-0.4597
TR278806	XP_002273820.1	-0.4597
TR218739	XP_010648946.1	-0.4597
TR87823	XP_002277053.2	-0.46
TR173914	XP_002277353.2	-0.46
TR63895	XP_002284268.1	-0.4601
TR10457	XP_010660138.1	-0.4601
TR10457	XP_002274217.1	-0.4601
TR349849	XP_019072461.1	-0.4602
TR278806	XP_002278698.1	-0.4602
TR278806	XP_010651643.1	-0.4603
TR278806	XP_010651642.1	-0.4603
TR278806	XP_002278363.1	-0.4603
TR87823	XP_019080295.1	-0.4604
TR341140	XP_002265610.1	-0.4604
TR63895	XP_019080295.1	-0.4605
TR339141	XP_002284132.1	-0.4606
TR144017	XP_002274844.1	-0.4606
TR63895	XP_002265362.1	-0.4607
TR235906	XP_002271665.2	-0.4607
TR341140	XP_002274844.1	-0.4608
TR105422	XP_019077722.1	-0.4608
TR105422	XP_010655246.1	-0.4608
TR105422	XP_010655245.1	-0.4608
TR105422	XP_010655244.1	-0.4608
TR78139	XP_002285320.1	-0.4609
TR235906	XP_002285197.1	-0.4609
TR87823	XP_010664607.1	-0.461
TR87823	XP_010664606.1	-0.461
TR63895	XP_019081567.1	-0.4611
TR63895	XP_019077853.1	-0.4615
TR235906	XP_019072060.1	-0.4615
TR235906	XP_002277614.1	-0.4615
TR105414	XP_019078017.1	-0.4615
TR235906	XP_002266874.1	-0.4616
TR105422	XP_002266816.1	-0.4616
TR256243	XP_002278677.2	-0.4617
TR18715	XP_010660138.1	-0.4617
TR63895	XP_010652401.1	-0.4619
TR29512	XP_019072461.1	-0.4619
TR341140	XP_002284567.1	-0.462
TR278806	XP_002265604.2	-0.462
TR278806	XP_010647897.1	-0.4621
TR136768	XP_003632784.2	-0.4621
TR29497	XP_019072574.1	-0.4622
TR63895	XP_002272036.3	-0.4625
TR341140	XP_002268413.2	-0.4625
TR235906	XP_003631769.1	-0.4625
TR14792	XP_002268413.2	-0.4625
TR235906	XP_002275556.1	-0.4626
TR87823	XP_019075447.1	-0.4627
TR63895	XP_002265779.3	-0.4627
TR298712	XP_010660138.1	-0.4627
TR173914	XP_019077720.1	-0.4627
TR146008	XP_002285320.1	-0.4627
TR78139	XP_002278677.2	-0.4628
TR350670	XP_002268764.1	-0.4628
TR63895	XP_019081692.1	-0.4629
TR298712	XP_002274217.1	-0.4629
TR63895	XP_002281151.1	-0.4632
TR10457	XP_002276090.1	-0.4633
TR160790	XP_002268764.1	-0.4634
TR235906	XP_002275303.1	-0.4635
TR105422	XP_002281871.1	-0.4635
TR18715	XP_002274217.1	-0.4636
TR63895	XP_010665147.1	-0.4637
TR341140	XP_002283198.1	-0.4637
TR105422	XP_010653396.2	-0.4637
TR63892	XP_002274217.1	-0.4638
TR105422	XP_002285355.1	-0.4638
TR63895	XP_010651002.1	-0.4639
TR63895	XP_002279874.1	-0.4639
TR63892	XP_010660138.1	-0.464
TR173914	XP_002265610.1	-0.464
TR29512	XP_002281912.1	-0.4644
TR144017	XP_019072574.1	-0.4644
TR87823	XP_002281368.2	-0.4646
TR278806	NP_001268059.1	-0.4646
TR235906	XP_010658339.2	-0.4646
TR29497	XP_002268826.1	-0.4647
TR29512	XP_002270936.2	-0.4648
TR341140	XP_002264565.1	-0.4649
TR298712	XP_002276090.1	-0.4649
TR235906	XP_002285579.2	-0.4649
TR105422	XP_019081569.1	-0.4649
TR173914	XP_002284567.1	-0.465
TR235906	NP_001267969.1	-0.4651
TR278806	XP_002277881.1	-0.4652
TR235906	XP_002285805.1	-0.4652
TR63895	XP_003631723.1	-0.4654
TR278806	XP_002272036.3	-0.4654
TR173914	XP_010651249.1	-0.4654
TR136768	XP_002263918.1	-0.4654
TR87823	XP_019078713.1	-0.4655
TR235906	XP_010652223.1	-0.4656
TR278806	XP_010650115.1	-0.4657
TR63895	XP_003631722.1	-0.466
TR14792	XP_002277353.2	-0.466
TR278806	XP_002271665.2	-0.4662
TR173914	XP_002268413.2	-0.4663
TR87823	XP_002281151.1	-0.4664
TR63895	XP_019077766.1	-0.4664
TR63895	XP_010655103.1	-0.4664
TR63895	XP_010655102.1	-0.4664
TR87823	XP_003632726.1	-0.4665
TR87823	XP_002269356.2	-0.4665
TR278806	XP_002285197.1	-0.4665
TR235906	XP_002270512.2	-0.4665
TR18715	XP_002285320.1	-0.4669
TR235906	XP_019080768.1	-0.467
TR235906	XP_010659762.1	-0.467
TR10457	XP_002285320.1	-0.467
TR173914	XP_002283198.1	-0.4672
TR173914	XP_002264565.1	-0.4673
TR18715	XP_002276090.1	-0.4674
TR45674	XP_003632784.2	-0.4675
TR235906	XP_002278004.1	-0.4676
TR235906	XP_002279531.1	-0.4677
TR87823	XP_002268570.1	-0.4678
TR14792	XP_019080998.1	-0.4678
TR14792	XP_002265610.1	-0.4678
TR136768	XP_010647789.1	-0.4678
TR63895	XP_019077540.1	-0.4679
TR29512	XP_019076095.1	-0.4679
TR29512	XP_010650991.1	-0.4679
TR278806	XP_002266874.1	-0.4681
TR87823	XP_002272435.1	-0.4682
TR278806	XP_019072060.1	-0.4683
TR218739	XP_002268826.1	-0.4684
TR144017	XP_002284868.1	-0.4684
TR256243	XP_002284132.1	-0.4686
TR63892	XP_002276090.1	-0.4687
TR278806	XP_002277614.1	-0.4688
TR63895	XP_002273820.1	-0.4689
TR278806	XP_002275556.1	-0.4689
TR278806	XP_002275303.1	-0.469
TR205813	XP_019072461.1	-0.469
TR278806	XP_003631769.1	-0.4691
TR146008	XP_002278677.2	-0.4691
TR105414	NP_001267983.1	-0.4691
TR63895	NP_001267970.1	-0.4692
TR235906	XP_002276766.1	-0.4692
TR63895	XP_002265516.2	-0.4693
TR59347	XP_010660138.1	-0.4693
TR63895	XP_010655040.1	-0.4694
TR29497	XP_002263918.1	-0.4695
TR14792	XP_002284567.1	-0.4695
TR78139	XP_002284132.1	-0.4696
TR235906	XP_003634058.1	-0.4696
TR235906	XP_002265643.1	-0.4696
TR63895	XP_002279531.1	-0.4697
TR144017	XP_010648946.1	-0.4697
TR298712	XP_002285320.1	-0.4698
TR45674	XP_002276090.1	-0.4699
TR63895	XP_002270970.1	-0.47
TR235906	XP_002273502.1	-0.47
TR144017	XP_003632784.2	-0.47
TR105422	XP_010651901.1	-0.47
TR235906	XP_002275244.1	-0.4701
TR235906	XP_002276337.2	-0.4702
TR341140	XP_019072574.1	-0.4703
TR235906	XP_002285730.1	-0.4703
TR218739	XP_002267219.1	-0.4703
TR63892	XP_002285320.1	-0.4704
TR63895	XP_010655331.1	-0.4706
TR59347	XP_002274217.1	-0.4707
TR87823	XP_002285132.1	-0.4708
TR87823	XP_002277293.4	-0.4708
TR136768	XP_002267219.1	-0.4708
TR87823	XP_002277983.1	-0.471
TR278806	XP_010658339.2	-0.4711
TR235906	XP_003632052.1	-0.4711
TR235906	XP_002269677.1	-0.4711
TR278806	XP_002285579.2	-0.4714
TR218739	XP_002262676.1	-0.4714
TR278806	XP_002285805.1	-0.4716
TR14792	XP_002283198.1	-0.4717
TR349849	XP_010655242.1	-0.4718
TR59347	XP_002276090.1	-0.4719
TR87823	XP_010651643.1	-0.4721
TR87823	XP_010651642.1	-0.4721
TR87823	XP_002278363.1	-0.4721
TR63895	XP_002280245.2	-0.4722
TR339141	XP_002268764.1	-0.4722
TR278806	XP_010652223.1	-0.4722
TR45674	XP_010660138.1	-0.4723
TR235906	XP_002263668.1	-0.4723
TR87823	XP_002273820.1	-0.4725
TR349849	XP_002281912.1	-0.4725
TR119583	XP_010660138.1	-0.4725
TR87823	XP_002278698.1	-0.4726
TR278806	NP_001267969.1	-0.4726
TR173914	XP_019080998.1	-0.4727
TR105414	XP_019074519.1	-0.4728
TR105414	XP_003631566.1	-0.4728
TR349849	XP_002277961.1	-0.4729
TR278806	XP_002270512.2	-0.4729
TR173914	XP_019072574.1	-0.4729
TR63895	XP_002268082.1	-0.4731
TR14792	XP_010648946.1	-0.4734
TR29497	XP_010647789.1	-0.4735
TR278806	XP_019080768.1	-0.4735
TR278806	XP_010659762.1	-0.4735
TR63895	XP_010649704.1	-0.4736
TR235906	XP_002273788.2	-0.4736
TR341140	XP_002284868.1	-0.4737
TR119583	XP_002274217.1	-0.4737
TR299174	XP_010660138.1	-0.4738
TR278806	XP_002279531.1	-0.4738
TR10457	XP_002278677.2	-0.4738
TR349849	XP_019076095.1	-0.4739
TR349849	XP_010650991.1	-0.4739
TR235906	XP_002275913.1	-0.4739
TR278806	XP_002278004.1	-0.474
TR136768	XP_002262676.1	-0.474
TR256243	XP_002268764.1	-0.4741
TR63895	XP_019077738.1	-0.4743
TR45674	XP_002274217.1	-0.4744
TR27573	XP_002263801.1	-0.4744
TR146008	XP_002284132.1	-0.4746
TR63895	XP_002269356.2	-0.4748
TR29497	XP_002267219.1	-0.4748
TR218739	XP_002281289.1	-0.4748
TR299174	XP_002274217.1	-0.4749
TR63895	XP_010656975.1	-0.475
TR14792	XP_002284868.1	-0.475
TR119583	XP_002276090.1	-0.475
TR205813	XP_010655242.1	-0.4751
TR87823	XP_010647897.1	-0.4753
TR87823	XP_002265604.2	-0.4753
TR63895	XP_019078713.1	-0.4753
TR341140	XP_003632784.2	-0.4756
TR278806	XP_002276766.1	-0.4758
TR235906	XP_019074952.1	-0.4758
TR59347	XP_002285320.1	-0.4759
TR14792	XP_002264565.1	-0.4759
TR341140	XP_010648946.1	-0.4761
TR278806	XP_003634058.1	-0.4762
TR278806	XP_002265643.1	-0.4762
TR63895	XP_010649012.1	-0.4763
TR63895	XP_002265520.2	-0.4763
TR299174	XP_002276090.1	-0.4763
TR278806	XP_002275244.1	-0.4763
TR278806	XP_002273502.1	-0.4763
TR235906	XP_002283277.1	-0.4763
TR160790	XP_002268413.2	-0.4763
TR63895	XP_002280866.1	-0.4765
TR298712	XP_002278677.2	-0.4765
TR205813	XP_002281912.1	-0.4766
TR235906	XP_010663638.1	-0.4767
TR173914	XP_002284868.1	-0.4767
TR108086	XP_010660138.1	-0.4767
TR278806	XP_002276337.2	-0.4768
TR218739	XP_002263918.1	-0.4768
TR278806	XP_002285730.1	-0.4769
TR105414	XP_002275869.1	-0.4769
TR235906	XP_002267765.1	-0.4772
TR235906	XP_002284837.1	-0.4773
TR105422	XP_019075797.1	-0.4773
TR235906	XP_002275075.1	-0.4774
TR63895	XP_002275244.1	-0.4775
TR278806	XP_002269677.1	-0.4775
TR349849	XP_002270936.2	-0.4776
TR108086	XP_002274217.1	-0.4776
TR87823	XP_002271665.2	-0.4779
TR63895	XP_010663579.1	-0.478
TR29497	XP_002262676.1	-0.478
TR160790	XP_002274844.1	-0.478
TR87823	XP_002272036.3	-0.4781
TR63892	XP_002278677.2	-0.4782
TR87823	XP_002285197.1	-0.4783
TR29497	XP_003632784.2	-0.4783
TR105422	XP_002272233.2	-0.4783
TR235906	XP_010649012.1	-0.4784
TR235906	XP_002265520.2	-0.4784
TR218739	XP_010647789.1	-0.4784
TR78139	XP_002268764.1	-0.4785
TR144017	XP_002268826.1	-0.4785
TR87823	XP_002277881.1	-0.4787
TR278806	XP_003632052.1	-0.4787
TR278806	XP_002263668.1	-0.4788
TR10457	XP_002284132.1	-0.4788
TR87823	XP_010650115.1	-0.4789
TR108086	XP_002276090.1	-0.479
TR87823	NP_001268059.1	-0.4791
TR235906	XP_002271094.2	-0.4791
TR14792	XP_019072574.1	-0.4792
TR119583	XP_002285320.1	-0.4792
TR45674	XP_002285320.1	-0.4793
TR235906	XP_019080197.1	-0.4794
TR235906	NP_001267968.1	-0.4794
TR18715	XP_002278677.2	-0.4796
TR160790	XP_002277353.2	-0.4797
TR235906	XP_002276681.1	-0.4798
TR63895	XP_002272435.1	-0.48
TR173914	XP_010648946.1	-0.48
TR160790	XP_002265610.1	-0.4801
TR14792	XP_002268826.1	-0.4801
TR105414	XP_010665387.1	-0.4802
TR278806	XP_002275913.1	-0.4803
TR278806	XP_002273788.2	-0.4803
TR63895	XP_002277724.2	-0.4804
TR218739	XP_002276050.1	-0.4804
TR218739	XP_002266352.1	-0.4804
TR87823	XP_002275303.1	-0.4805
TR299174	XP_002285320.1	-0.4806
TR205813	XP_002270936.2	-0.4806
TR235906	XP_002266139.1	-0.4808
TR235906	XP_019081213.1	-0.4809
TR144017	XP_002267219.1	-0.4809
TR136768	XP_010656999.1	-0.4814
TR78139	XP_010651249.1	-0.4818
TR87823	XP_002266874.1	-0.4819
TR63895	XP_010647897.1	-0.4819
TR218739	XP_010644517.1	-0.4819
TR63892	XP_002284132.1	-0.482
TR350670	XP_002277353.2	-0.4821
TR87823	XP_002275556.1	-0.4822
TR144017	XP_002262676.1	-0.4822
TR298712	XP_002284132.1	-0.4823
TR339141	XP_002274844.1	-0.4824
TR235906	XP_002284761.1	-0.4824
TR205813	XP_019076095.1	-0.4825
TR205813	XP_010650991.1	-0.4825
TR160790	XP_002284567.1	-0.4826
TR87823	XP_019072060.1	-0.4829
TR278806	XP_002283277.1	-0.4829
TR235906	XP_003631630.1	-0.4829
TR235906	XP_002265516.2	-0.4829
TR87823	XP_003631769.1	-0.4831
TR278806	XP_019074952.1	-0.4831
TR278806	XP_002275075.1	-0.4832
TR235906	XP_002277176.2	-0.4832
TR346283	XP_002274844.1	-0.4834
TR146008	XP_002268764.1	-0.4835
TR136768	XP_002276050.1	-0.4835
TR350670	XP_002265610.1	-0.4836
TR108086	XP_002285320.1	-0.4836
TR105422	XP_002271820.3	-0.4836
TR29512	NP_001267983.1	-0.4837
TR339141	XP_002268413.2	-0.4839
TR278806	XP_002284837.1	-0.484
TR160790	XP_002283198.1	-0.484
TR63895	XP_019075111.1	-0.4841
TR63895	XP_010664607.1	-0.4841
TR63895	XP_010664606.1	-0.4841
TR63895	XP_010648837.1	-0.4841
TR63895	XP_002271933.1	-0.4841
TR350670	XP_002268413.2	-0.4841
TR278806	XP_002267765.1	-0.4841
TR87823	XP_002277614.1	-0.4842
TR136768	XP_010651249.1	-0.4842
TR14792	XP_002263918.1	-0.4843
TR136768	XP_002276331.1	-0.4843
TR278806	XP_010663638.1	-0.4844
TR278806	XP_010649012.1	-0.4846
TR278806	XP_002265520.2	-0.4846
TR235906	XP_019082272.1	-0.4846
TR218739	XP_002271723.2	-0.4846
TR136768	XP_002283832.1	-0.4846
TR218739	XP_002276331.1	-0.4847
TR63895	XP_010661346.1	-0.4849
TR63895	XP_003633906.1	-0.4849
TR235906	XP_002266825.1	-0.4849
TR87823	XP_010658339.2	-0.485
TR63895	XP_010653101.1	-0.4851
TR87823	XP_002285579.2	-0.4852
TR205813	XP_002277961.1	-0.4852
TR18715	XP_002284132.1	-0.4852
TR136768	XP_002283098.1	-0.4852
TR87823	XP_002285805.1	-0.4853
TR218739	XP_002283832.1	-0.4853
TR105414	XP_002264156.1	-0.4854
TR59347	XP_002278677.2	-0.4855
TR136768	XP_002267825.1	-0.4856
TR235906	XP_010657947.1	-0.4857
TR278806	XP_002271094.2	-0.4858
TR105414	XP_002284681.1	-0.4858
TR350670	XP_002284567.1	-0.4859
TR341140	XP_002268826.1	-0.4859
TR87823	XP_010652223.1	-0.486
TR144017	XP_002281289.1	-0.486
TR136768	XP_002281289.1	-0.4861
TR235906	XP_002274520.1	-0.4862
TR45674	XP_002278677.2	-0.4863
TR278806	XP_019080197.1	-0.4863
TR278806	NP_001267968.1	-0.4863
TR87823	XP_002270512.2	-0.4864
TR278806	XP_002276681.1	-0.4865
TR87823	XP_002279531.1	-0.4866
TR341140	XP_002267219.1	-0.4868
TR339141	XP_002265610.1	-0.487
TR218739	XP_019077720.1	-0.487
TR78139	XP_019077720.1	-0.4871
TR63895	XP_002265604.2	-0.4871
TR144017	XP_002263918.1	-0.4871
TR87823	XP_002278004.1	-0.4873
TR105414	XP_019079176.1	-0.4873
TR87823	XP_019080768.1	-0.4874
TR87823	XP_010659762.1	-0.4874
TR350670	XP_002283198.1	-0.4874
TR235906	XP_002281378.1	-0.4874
TR235906	XP_002267129.1	-0.4875
TR278806	XP_002266139.1	-0.4876
TR218739	XP_002267825.1	-0.4876
TR63895	XP_010650115.1	-0.4877
TR63895	XP_002273502.1	-0.4877
TR235906	XP_002273324.2	-0.4877
TR18715	XP_002268764.1	-0.4877
TR160790	XP_010648946.1	-0.4877
TR346283	XP_002263801.1	-0.4878
TR29497	XP_010656999.1	-0.4878
TR14792	XP_019074944.1	-0.4878
TR235906	XP_010657386.1	-0.4879
TR341140	XP_002262676.1	-0.488
TR278806	XP_019081213.1	-0.4881
TR105422	XP_002280064.2	-0.4881
TR10457	XP_002268764.1	-0.4881
TR29497	XP_002276050.1	-0.4882
TR14792	XP_010647789.1	-0.4882
TR218739	XP_002282172.1	-0.4883
TR119583	XP_002278677.2	-0.4884
TR87823	NP_001267969.1	-0.4885
TR173914	XP_002267219.1	-0.4886
TR63895	XP_010658130.1	-0.4887
TR63895	XP_010658129.1	-0.4887
TR63895	XP_010658128.1	-0.4887
TR63895	NP_001267903.1	-0.4887
TR144017	XP_010647789.1	-0.4887
TR218739	XP_010656999.1	-0.4889
TR278806	XP_002284761.1	-0.489
TR278806	XP_002265516.2	-0.489
TR160790	XP_002264565.1	-0.489
TR235906	XP_002284711.1	-0.4891
TR87823	XP_002275244.1	-0.4893
TR136768	XP_002273979.2	-0.4894
TR105422	XP_003634025.1	-0.4894
TR339141	XP_002277353.2	-0.4895
TR173914	XP_002262676.1	-0.4895
TR160790	XP_002284868.1	-0.4895
TR87823	XP_002276766.1	-0.4896
TR87823	XP_002273502.1	-0.4896
TR299174	XP_002278677.2	-0.4896
TR27573	XP_002274844.1	-0.4896
TR136768	XP_019077720.1	-0.4897
TR294859	XP_019072461.1	-0.4898
TR278806	XP_003631630.1	-0.4898
TR278806	XP_002277176.2	-0.4899
TR173914	XP_002268826.1	-0.4899
TR136768	XP_002267356.1	-0.4899
TR63895	XP_002275556.1	-0.4901
TR235906	XP_010663502.1	-0.4901
TR87823	XP_003634058.1	-0.4902
TR87823	XP_002265643.1	-0.4902
TR235906	XP_002275806.1	-0.4902
TR173914	XP_019074944.1	-0.4903
TR350670	XP_002264565.1	-0.4904
TR339141	XP_002284567.1	-0.4904
TR14792	XP_002267219.1	-0.4904
TR14792	NP_001268198.1	-0.4904
TR29497	XP_002267825.1	-0.4905
TR87823	XP_002276337.2	-0.4906
TR105422	XP_003634344.1	-0.4906
TR339141	XP_002283198.1	-0.4907
TR298712	XP_002268764.1	-0.4907
TR235906	XP_002269470.1	-0.4907
TR29497	XP_002276331.1	-0.4908
TR235906	XP_002273195.2	-0.4908
TR87823	XP_002285730.1	-0.4909
TR78139	XP_002268413.2	-0.4909
TR235906	XP_002268144.1	-0.4909
TR218739	XP_010651249.1	-0.4909
TR136768	XP_002266352.1	-0.4909
TR29497	XP_002283098.1	-0.491
TR87823	XP_002269677.1	-0.4911
TR63895	XP_002268570.1	-0.4912
TR136768	XP_003631574.1	-0.4912
TR63895	XP_010662863.1	-0.4913
TR341140	XP_002263918.1	-0.4913
TR29497	XP_002283832.1	-0.4913
TR29497	XP_002281289.1	-0.4913
TR144017	XP_002276050.1	-0.4913
TR278806	XP_019082272.1	-0.4915
TR278806	XP_002266825.1	-0.4917
TR144017	XP_002266352.1	-0.4917
TR235939	XP_019072461.1	-0.4918
TR63895	XP_002285340.1	-0.492
TR63895	XP_002278004.1	-0.492
TR63892	XP_002268764.1	-0.4921
TR278806	XP_002274520.1	-0.4921
TR235906	XP_019077516.1	-0.4921
TR108086	XP_002278677.2	-0.4921
TR78139	XP_002277353.2	-0.4922
TR87823	XP_002263668.1	-0.4925
TR59347	XP_002284132.1	-0.4925
TR278806	XP_010657947.1	-0.4925
TR160790	XP_019072574.1	-0.4926
TR27573	XP_010660138.1	-0.4927
TR105422	XP_002281931.1	-0.4927
TR136768	XP_002265999.1	-0.4928
TR105422	XP_003631291.1	-0.493
TR339141	XP_010648946.1	-0.4931
TR235906	XP_019075751.1	-0.4931
TR27573	XP_002276090.1	-0.4932
TR173914	XP_002263918.1	-0.4932
TR105422	XP_010663682.1	-0.4932
TR218739	XP_002283098.1	-0.4933
TR105422	XP_002285771.1	-0.4933
TR105422	XP_002264302.1	-0.4934
TR14792	XP_002262676.1	-0.4935
TR144017	XP_010644517.1	-0.4935
TR235906	XP_002279862.1	-0.4936
TR235906	XP_002269707.2	-0.4937
TR218739	XP_010649586.1	-0.4937
TR218739	XP_003631574.1	-0.4937
TR173914	XP_002284844.1	-0.4937
TR87823	XP_002275913.1	-0.4939
TR278806	XP_002281378.1	-0.4939
TR256243	XP_002277353.2	-0.4939
TR256243	XP_002268413.2	-0.4939
TR63895	XP_002275164.1	-0.494
TR278806	XP_010657386.1	-0.4943
TR27573	XP_002274217.1	-0.4943
TR256243	XP_002265610.1	-0.4943
TR235906	XP_010660982.1	-0.4943
TR235906	XP_002281222.2	-0.4943
TR87823	XP_002273788.2	-0.4944
TR349849	XP_019078017.1	-0.4944
TR235939	XP_019076095.1	-0.4944
TR235939	XP_010650991.1	-0.4944
TR235906	XP_002282608.1	-0.4944
TR235906	XP_002281804.1	-0.4944
TR278806	XP_002267129.1	-0.4945
TR59055	XP_019072461.1	-0.4946
TR278806	XP_002273324.2	-0.4946
TR105422	XP_010649532.1	-0.4946
TR235906	XP_010655113.1	-0.4947
TR87823	XP_003632052.1	-0.4948
TR29497	XP_002266352.1	-0.4948
TR339141	XP_003632784.2	-0.4949
TR341140	XP_002281289.1	-0.495
TR160790	XP_002268826.1	-0.495
TR78139	XP_019080998.1	-0.4951
TR235906	XP_002275746.2	-0.4951
TR105422	XP_010649163.1	-0.4951
TR235906	XP_002284885.1	-0.4952
TR87823	XP_002275075.1	-0.4953
TR29497	XP_002267356.1	-0.4953
TR235906	XP_010650904.1	-0.4953
TR119583	XP_002284132.1	-0.4953
TR63895	XP_010654595.1	-0.4955
TR105422	XP_010648584.1	-0.4955
TR350670	XP_019072574.1	-0.4956
TR278806	XP_002284711.1	-0.4956
TR341140	XP_010647789.1	-0.4957
TR29497	XP_003631574.1	-0.4957
TR218739	XP_003633800.1	-0.4957
TR144017	XP_002276331.1	-0.4957
TR218739	XP_002267665.2	-0.4958
TR105414	XP_002266416.4	-0.4958
TR78139	XP_002265610.1	-0.4959
TR235906	XP_002283926.1	-0.4959
TR218739	XP_002283530.1	-0.4959
TR45674	XP_002284132.1	-0.4961
TR45674	XP_002268764.1	-0.4962
TR299174	XP_002284132.1	-0.4963
TR144017	XP_002283832.1	-0.4963
TR235906	XP_010663515.1	-0.4964
TR235906	XP_002277143.2	-0.4964
TR160790	XP_003632784.2	-0.4964
TR136768	XP_010649586.1	-0.4964
TR144017	XP_002271723.2	-0.4965
TR136768	XP_002273812.1	-0.4965
TR105414	XP_002285723.1	-0.4965
TR59347	XP_002268764.1	-0.4966
TR173914	XP_002281289.1	-0.4966
TR105414	XP_002285202.1	-0.4966
TR339141	XP_002284868.1	-0.4967
TR29497	XP_002273979.2	-0.4967
TR105414	XP_002281851.1	-0.4968
TR278806	XP_002275806.1	-0.4969
TR235906	XP_002285806.1	-0.4969
TR87823	XP_002283277.1	-0.497
TR339141	XP_002264565.1	-0.497
TR256243	XP_002284567.1	-0.497
TR173914	NP_001268198.1	-0.497
TR78139	XP_002284567.1	-0.4971
TR350670	XP_002284868.1	-0.4971
TR235906	XP_002276755.2	-0.4971
TR235906	XP_002276496.1	-0.4972
TR105422	XP_002284777.1	-0.4975
TR87823	XP_010649012.1	-0.4976
TR87823	XP_002265520.2	-0.4976
TR136768	XP_019080998.1	-0.4976
TR63895	XP_002277881.1	-0.4977
TR346283	XP_003632784.2	-0.4977
TR278806	XP_010663502.1	-0.4977
TR278806	XP_002273195.2	-0.4977
TR63895	XP_002270512.2	-0.4978
TR29512	XP_002264156.1	-0.4978
TR278806	XP_002269470.1	-0.4979
TR350670	XP_010648946.1	-0.498
TR218739	XP_002277279.1	-0.498
TR29512	XP_002285723.1	-0.4981
TR29497	XP_002265999.1	-0.4981
TR144017	XP_019077720.1	-0.4981
TR87823	XP_002284837.1	-0.4982
TR341140	XP_002266352.1	-0.4982
TR256243	XP_002283198.1	-0.4982
TR235906	XP_010644543.1	-0.4982
TR173914	XP_002266352.1	-0.4982
TR341140	XP_002276050.1	-0.4983
TR63895	XP_002281804.1	-0.4984
TR29497	XP_010649586.1	-0.4984
TR235906	XP_002269556.1	-0.4984
TR173914	XP_019080997.1	-0.4984
TR87823	XP_019074952.1	-0.4985
TR87823	XP_002267765.1	-0.4985
TR63895	XP_002284885.1	-0.4985
TR235906	XP_002282948.1	-0.4985
TR144017	XP_002267825.1	-0.4985
TR218739	XP_019080998.1	-0.4986
TR278806	XP_019077516.1	-0.4987
TR146008	XP_002268413.2	-0.4987
TR136768	XP_002277279.1	-0.4988
TR108086	XP_002284132.1	-0.4988
TR105422	XP_019077597.1	-0.4988
TR173914	XP_010647789.1	-0.4989
TR339141	XP_002268826.1	-0.4991
TR278806	XP_002268144.1	-0.4991
TR235906	XP_002278123.1	-0.4991
TR235906	XP_002272879.1	-0.4993
TR105422	XP_002267872.1	-0.4994
TR27573	XP_002285320.1	-0.4995
TR173914	XP_002276050.1	-0.4995
TR136768	XP_002282172.1	-0.4995
TR144017	XP_010656999.1	-0.4996
TR218739	XP_002265999.1	-0.4997
TR136768	XP_010644517.1	-0.4997
TR339141	XP_019072574.1	-0.4998
TR144017	XP_002282172.1	-0.4998
TR87823	XP_002271094.2	-0.4999
TR235906	XP_010658372.1	-0.4999
TR78139	XP_002283198.1	-0.5
TR63895	XP_002275913.1	-0.5
TR278806	XP_019075751.1	-0.5001
TR235939	XP_010655242.1	-0.5001
TR235906	XP_002268959.3	-0.5001
TR218739	XP_002272824.2	-0.5001
TR235906	XP_002279091.1	-0.5002
TR119583	XP_002268764.1	-0.5002
TR294859	XP_010655242.1	-0.5003
TR278806	XP_002269707.2	-0.5003
TR63895	XP_002269677.1	-0.5004
TR45674	XP_019077720.1	-0.5004
TR278806	XP_002279862.1	-0.5005
TR218739	XP_002277573.1	-0.5005
TR105414	XP_003632594.2	-0.5005
TR105422	XP_002274448.2	-0.5006
TR87823	XP_010663638.1	-0.5007
TR349849	NP_001267983.1	-0.5007
TR87823	XP_002276681.1	-0.5008
TR278806	XP_002281804.1	-0.5008
TR136768	XP_002266427.1	-0.5008
TR235906	XP_002266541.2	-0.5009
TR87823	XP_019080197.1	-0.5011
TR87823	NP_001267968.1	-0.5011
TR146008	XP_002277353.2	-0.5011
TR294859	XP_002281912.1	-0.5012
TR278806	XP_010660982.1	-0.5012
TR278806	XP_002281222.2	-0.5012
TR136768	XP_002272824.2	-0.5012
TR136768	XP_002267665.2	-0.5012
TR105422	XP_010644312.1	-0.5012
TR105422	XP_002283211.1	-0.5012
TR235906	NP_001267923.1	-0.5013
TR146008	XP_002265610.1	-0.5015
TR45674	XP_010651249.1	-0.5016
TR63895	XP_010657386.1	-0.5017
TR299174	XP_002268764.1	-0.5017
TR278806	XP_010655113.1	-0.5017
TR278806	XP_002284885.1	-0.5017
TR278806	XP_002275746.2	-0.5017
TR14792	XP_010656999.1	-0.5017
TR144017	XP_010651249.1	-0.5017
TR87823	XP_002266139.1	-0.5019
TR87823	XP_002265516.2	-0.5019
TR63895	XP_002284711.1	-0.5019
TR205813	NP_001267983.1	-0.5019
TR63895	XP_010665414.1	-0.502
TR218739	XP_002267356.1	-0.5021
TR173914	XP_010649586.1	-0.5021
TR14792	XP_019080997.1	-0.5021
TR63895	XP_002285805.1	-0.5022
TR278806	XP_010650904.1	-0.5022
TR256243	XP_002264565.1	-0.5022
TR235906	XP_002269517.1	-0.5022
TR160790	XP_002263918.1	-0.5022
TR278806	XP_002282608.1	-0.5023
TR27573	XP_003632784.2	-0.5023
TR218739	XP_002273979.2	-0.5023
TR105422	XP_010648867.1	-0.5023
TR235906	XP_002276739.1	-0.5026
TR235906	XP_010654423.1	-0.5027
TR29497	XP_010651249.1	-0.5028
TR235906	XP_002277252.1	-0.5028
TR218739	XP_002275824.1	-0.5028
TR205813	XP_019078017.1	-0.5029
TR14792	XP_002284844.1	-0.5029
TR10457	XP_002268413.2	-0.5029
TR87823	XP_002284761.1	-0.5031
TR14792	XP_002276050.1	-0.5031
TR87823	XP_019081213.1	-0.5033
TR78139	XP_002264565.1	-0.5033
TR29497	XP_002273812.1	-0.5033
TR278806	XP_002277143.2	-0.5033
TR136768	XP_002277573.1	-0.5033
TR278806	XP_002283926.1	-0.5034
TR235906	XP_019076433.1	-0.5034
TR294859	XP_019076095.1	-0.5035
TR294859	XP_010650991.1	-0.5035
TR235906	XP_003631871.2	-0.5035
TR146008	XP_002274844.1	-0.5035
TR341140	XP_010644517.1	-0.5036
TR294859	XP_002277961.1	-0.5037
TR235906	XP_002284594.1	-0.5037
TR78139	XP_010648946.1	-0.5039
TR278806	XP_010663515.1	-0.5039
TR87823	XP_002277176.2	-0.504
TR78139	XP_002284868.1	-0.504
TR10457	XP_002274844.1	-0.504
TR59055	XP_010655242.1	-0.5041
TR146008	XP_002284567.1	-0.5041
TR144017	XP_002283098.1	-0.5041
TR278806	XP_002276755.2	-0.5042
TR105422	XP_010663235.1	-0.5042
TR173914	XP_010644517.1	-0.5043
TR87823	XP_003631630.1	-0.5045
TR87823	XP_002274520.1	-0.5045
TR29497	XP_002277279.1	-0.5045
TR278806	XP_002276496.1	-0.5045
TR349849	XP_019074519.1	-0.5046
TR349849	XP_003631566.1	-0.5046
TR160790	XP_010647789.1	-0.5046
TR14792	XP_002283098.1	-0.5046
TR14792	XP_002267825.1	-0.5046
TR341140	XP_002267825.1	-0.5047
TR29497	XP_002267665.2	-0.5047
TR108086	XP_002268764.1	-0.5047
TR144017	XP_003631574.1	-0.5048
TR14792	XP_002274625.1	-0.5049
TR341140	XP_002276331.1	-0.505
TR14792	XP_002276331.1	-0.505
TR144017	XP_010649586.1	-0.505
TR63895	XP_002278462.1	-0.5051
TR63895	XP_002279538.1	-0.5052
TR278806	XP_010644543.1	-0.5052
TR29497	XP_010644517.1	-0.5053
TR278806	XP_002285806.1	-0.5053
TR278806	XP_002269556.1	-0.5053
TR235939	XP_002281912.1	-0.5054
TR235906	XP_010660054.1	-0.5054
TR59055	XP_002281912.1	-0.5055
TR14792	XP_002283832.1	-0.5055
TR146008	XP_002283198.1	-0.5055
TR136768	XP_002275824.1	-0.5055
TR29512	XP_019078017.1	-0.5056
TR29512	XP_019074519.1	-0.5056
TR29512	XP_003631566.1	-0.5056
TR10457	XP_002265610.1	-0.5056
TR278806	XP_002282948.1	-0.5057
TR173914	XP_002267825.1	-0.5057
TR341140	XP_002283832.1	-0.5058
TR87823	XP_019082272.1	-0.5059
TR63895	XP_002263668.1	-0.5059
TR235906	XP_010661444.1	-0.5059
TR87823	XP_002266825.1	-0.506
TR63892	XP_002274844.1	-0.506
TR249297	XP_019072461.1	-0.506
TR160790	XP_002267219.1	-0.506
TR10457	XP_002277353.2	-0.506
TR346283	XP_002276090.1	-0.5061
TR341140	XP_010649586.1	-0.5061
TR294859	XP_002270936.2	-0.5061
TR63895	XP_010658508.2	-0.5062
TR278806	XP_002278123.1	-0.5062
TR105414	XP_019077361.1	-0.5062
TR63892	XP_002268413.2	-0.5063
TR29497	XP_002282172.1	-0.5063
TR18715	XP_002265610.1	-0.5063
TR235906	XP_019075111.1	-0.5064
TR235906	XP_010648837.1	-0.5064
TR235906	XP_002271933.1	-0.5064
TR29512	XP_002277961.1	-0.5065
TR298712	XP_002268413.2	-0.5066
TR14792	XP_002281289.1	-0.5067
TR346283	XP_010660138.1	-0.5068
TR109369	XP_010655242.1	-0.5068
TR63895	XP_010660054.1	-0.5069
TR63895	XP_010654590.1	-0.5069
TR256243	XP_019072574.1	-0.5069
TR173914	XP_002274625.1	-0.5069
TR87823	XP_010657947.1	-0.507
TR278806	XP_010658372.1	-0.507
TR341140	XP_019077720.1	-0.5071
TR278806	XP_002279091.1	-0.5071
TR235939	XP_002270936.2	-0.5071
TR235906	XP_002280798.2	-0.5071
TR136768	XP_002271723.2	-0.5071
TR105414	XP_002266816.1	-0.5071
TR256243	XP_010648946.1	-0.5072
TR144017	XP_002267665.2	-0.5072
TR136768	XP_002283530.1	-0.5072
TR105422	XP_002282253.1	-0.5073
TR256243	XP_002284868.1	-0.5074
TR173914	XP_002276331.1	-0.5074
TR144017	XP_003633800.1	-0.5074
TR78139	XP_019072574.1	-0.5075
TR144017	XP_002283530.1	-0.5075
TR105422	XP_002271636.1	-0.5075
TR136768	XP_003633800.1	-0.5076
TR105422	XP_002268054.3	-0.5076
TR341140	XP_010656999.1	-0.5077
TR298712	XP_002274844.1	-0.5077
TR278806	XP_002268959.3	-0.5077
TR87823	XP_002281378.1	-0.5078
TR350670	XP_002268826.1	-0.5078
TR29497	XP_002272824.2	-0.5078
TR27573	XP_002278677.2	-0.5078
TR109369	XP_019072461.1	-0.5078
TR63895	XP_002275746.2	-0.5079
TR235906	XP_002285340.1	-0.5079
TR87823	XP_010657386.1	-0.508
TR278806	XP_002266541.2	-0.508
TR14792	XP_002267356.1	-0.508
TR346283	XP_002274217.1	-0.5081
TR278806	NP_001267923.1	-0.5081
TR29497	XP_002266427.1	-0.5083
TR173914	XP_002283832.1	-0.5083
TR105422	XP_002281813.1	-0.5083
TR59055	XP_019076095.1	-0.5084
TR59055	XP_010650991.1	-0.5084
TR10457	XP_002284567.1	-0.5084
TR29512	XP_002275869.1	-0.5085
TR18715	XP_002277353.2	-0.5085
TR63895	XP_002276766.1	-0.5086
TR298712	XP_002277353.2	-0.5086
TR29512	XP_003631291.1	-0.5086
TR29497	XP_019077720.1	-0.5087
TR278806	XP_002272879.1	-0.5087
TR63892	XP_002265610.1	-0.5088
TR349849	XP_002275869.1	-0.5089
TR341140	XP_010651249.1	-0.509
TR298712	XP_002265610.1	-0.509
TR87823	XP_002273324.2	-0.5091
TR63895	XP_002266874.1	-0.5091
TR18715	XP_002274844.1	-0.5091
TR109369	XP_019076095.1	-0.5091
TR109369	XP_010650991.1	-0.5091
TR87823	XP_002284711.1	-0.5092
TR63895	XP_002281378.1	-0.5092
TR339141	XP_010647789.1	-0.5092
TR278806	XP_002269517.1	-0.5092
TR18715	XP_002268413.2	-0.5092
TR160790	XP_002262676.1	-0.5092
TR144017	XP_002277279.1	-0.5092
TR87823	XP_002267129.1	-0.5093
TR63895	XP_019077516.1	-0.5093
TR63895	XP_010658339.2	-0.5093
TR235906	XP_003634152.2	-0.5093
TR14792	XP_003631574.1	-0.5093
TR14792	XP_002273979.2	-0.5093
TR105414	XP_003632939.1	-0.5093
TR278806	XP_002276739.1	-0.5094
TR18715	XP_002283198.1	-0.5094
TR63895	XP_002285579.2	-0.5095
TR10457	XP_002283198.1	-0.5095
TR173914	XP_002267665.2	-0.5096
TR63895	XP_002270647.1	-0.5097
TR235906	XP_010662170.1	-0.5097
TR63895	XP_002276337.2	-0.5098
TR278806	XP_010654423.1	-0.5098
TR18715	XP_002284567.1	-0.5098
TR14792	XP_002266352.1	-0.5098
TR144017	XP_019080998.1	-0.5098
TR339141	XP_002263918.1	-0.51
TR294859	XP_019074519.1	-0.51
TR294859	XP_003631566.1	-0.51
TR105414	XP_002278197.1	-0.51
TR173914	XP_010656999.1	-0.5101
TR59055	XP_002270936.2	-0.5102
TR341140	XP_003631574.1	-0.5102
TR278806	XP_003631871.2	-0.5102
TR173914	XP_003631574.1	-0.5102
TR341140	XP_002271723.2	-0.5103
TR29497	XP_002277573.1	-0.5103
TR146008	XP_002264565.1	-0.5103
TR63895	XP_010652223.1	-0.5104
TR63892	XP_002277353.2	-0.5104
TR215450	XP_019072461.1	-0.5104
TR105414	XP_002269430.1	-0.5104
TR278806	XP_019076433.1	-0.5105
TR278806	XP_002277252.1	-0.5105
TR235906	XP_003631456.1	-0.5106
TR14792	XP_010649586.1	-0.5107
TR144017	XP_002265999.1	-0.5107
TR63895	XP_019080768.1	-0.5108
TR63895	XP_010659762.1	-0.5108
TR87823	XP_002275806.1	-0.5109
TR341140	XP_002283098.1	-0.5109
TR341140	XP_002282172.1	-0.5109
TR278806	XP_002284594.1	-0.5109
TR146008	XP_010648946.1	-0.5109
TR29497	XP_002275824.1	-0.5111
TR14792	XP_002274275.1	-0.5111
TR14792	XP_002265999.1	-0.5112
TR45674	XP_019080998.1	-0.5113
TR235906	XP_002284308.1	-0.5114
TR144017	XP_002272824.2	-0.5114
TR341140	XP_002267665.2	-0.5116
TR298712	XP_002284567.1	-0.5116
TR173914	XP_002271723.2	-0.5116
TR235906	XP_002266600.1	-0.5117
TR278806	XP_010660054.1	-0.5119
TR144017	XP_002277573.1	-0.5119
TR63892	XP_002284567.1	-0.512
TR105422	XP_002275845.3	-0.512
TR78139	XP_002268826.1	-0.5121
TR59055	XP_002277961.1	-0.5121
TR105422	XP_010661585.1	-0.5121
TR235906	XP_002278054.2	-0.5123
TR173914	XP_002282172.1	-0.5123
TR146008	XP_002284868.1	-0.5123
TR105422	XP_002265725.3	-0.5123
TR87823	XP_002273195.2	-0.5124
TR349849	XP_010665387.1	-0.5124
TR63892	XP_002283198.1	-0.5125
TR173914	XP_002283098.1	-0.5125
TR87823	XP_019077516.1	-0.5126
TR278806	XP_019075111.1	-0.5127
TR278806	XP_010648837.1	-0.5127
TR278806	XP_002271933.1	-0.5127
TR45674	XP_002277353.2	-0.5128
TR350670	XP_002267219.1	-0.5128
TR205813	XP_019074519.1	-0.5128
TR205813	XP_003631566.1	-0.5128
TR235906	XP_010651645.1	-0.5129
TR144017	XP_002267356.1	-0.5129
TR87823	XP_002269470.1	-0.5131
TR339141	XP_002267219.1	-0.5131
TR298712	XP_002283198.1	-0.5131
TR144017	XP_002273979.2	-0.5131
TR235906	XP_010654377.1	-0.5133
TR278806	XP_010661444.1	-0.5134
TR18715	XP_002264565.1	-0.5135
TR109369	XP_002270936.2	-0.5135
TR235906	XP_002283053.1	-0.5136
TR29497	XP_002283530.1	-0.5137
TR235939	XP_002285723.1	-0.5137
TR218739	XP_010658507.1	-0.5137
TR87823	XP_010663502.1	-0.5138
TR235906	XP_002277529.1	-0.5139
TR235906	XP_002270422.2	-0.5139
TR109369	XP_002281912.1	-0.5139
TR346283	XP_002285320.1	-0.5141
TR144017	XP_002275824.1	-0.5142
TR105422	XP_002264028.1	-0.5142
TR278806	XP_002285340.1	-0.5143
TR278806	XP_002280798.2	-0.5143
TR218739	XP_002284844.1	-0.5143
TR146008	XP_019072574.1	-0.5143
TR87823	XP_002281804.1	-0.5144
TR87823	XP_002269707.2	-0.5144
TR78139	XP_002263918.1	-0.5144
TR63895	XP_003631871.2	-0.5144
TR63895	XP_002269707.2	-0.5145
TR235906	XP_010661214.1	-0.5145
TR105422	XP_002285767.1	-0.5145
TR105422	XP_002282048.2	-0.5145
TR10457	XP_010648946.1	-0.5145
TR235939	XP_002266816.1	-0.5146
TR218739	XP_019074944.1	-0.5146
TR87823	XP_019075751.1	-0.5147
TR29497	XP_002271723.2	-0.5147
TR10457	XP_002264565.1	-0.5147
TR63895	XP_019072020.1	-0.5148
TR63895	XP_003634058.1	-0.5148
TR14792	XP_002273812.1	-0.5148
TR350670	XP_002262676.1	-0.5149
TR63895	XP_010661214.1	-0.515
TR350670	XP_002263918.1	-0.5151
TR29497	XP_003633800.1	-0.5151
TR235906	XP_019072360.1	-0.5151
TR87823	XP_002279862.1	-0.5152
TR63895	XP_002277053.2	-0.5152
TR29497	XP_019080998.1	-0.5152
TR87823	XP_002284885.1	-0.5153
TR63895	XP_002285730.1	-0.5153
TR14792	NP_001268061.1	-0.5154
TR87823	XP_002275746.2	-0.5155
TR63895	XP_010647680.1	-0.5155
TR63895	XP_002281368.2	-0.5156
TR27573	XP_002284132.1	-0.5158
TR18715	XP_003632784.2	-0.5158
TR87823	XP_010660982.1	-0.5159
TR87823	XP_002281222.2	-0.5159
TR105414	XP_010653396.2	-0.5159
TR218739	XP_002273812.1	-0.516
TR105414	XP_019077722.1	-0.516
TR105414	XP_010655246.1	-0.516
TR105414	XP_010655245.1	-0.516
TR105414	XP_010655244.1	-0.516
TR59347	XP_002277353.2	-0.5162
TR235906	XP_010654595.1	-0.5162
TR235906	XP_003634161.1	-0.5162
TR235906	XP_002281771.1	-0.5162
TR278806	XP_003634152.2	-0.5163
TR256243	XP_002268826.1	-0.5164
TR10457	XP_002284868.1	-0.5164
TR341140	XP_019080998.1	-0.5165
TR341140	XP_002265999.1	-0.5165
TR339141	XP_002262676.1	-0.5165
TR218739	XP_002281356.1	-0.5165
TR87823	XP_010655113.1	-0.5166
TR63895	XP_003631769.1	-0.5166
[truncated: 32,897 more rows]

## Sheet: DM
Co-expressing downy mildew-responsive Vitis vinifera lncRNAs and mature mRNAs at Pearson correlation |R | >= 0.9
lncRNA	CDS	CE
TR45549	XP_002264720.1	0.9151
TR28241	XP_002264720.1	0.9991
TR41247	XP_002264720.1	0.9326
TR39926	XP_002273468.1	0.99987
TR39926	XP_019071875.1	0.99997
TR158360	XP_002265204.1	1
TR158360	XP_010656544.1	1
TR158360	XP_019077479.1	1
TR158360	XP_002274896.1	1
TR158360	XP_003634635.1	1
TR158360	XP_002277121.1	1
TR158360	NP_001267969.1	1
TR158360	NP_001267948.1	1
TR158360	XP_002284010.1	1
TR158360	XP_002275330.1	1
TR158360	XP_002270884.1	1
TR158360	XP_002272464.1	1
TR158360	XP_002271837.2	1
TR158360	XP_003631355.1	1
TR158360	XP_002280655.1	1
TR158360	XP_002283203.1	1
TR158360	XP_003633921.2	1
TR158360	XP_003634513.1	1
TR158360	NP_001290017.1	1
TR158360	XP_002284384.1	1
TR158360	NP_001268131.1	0.9999
TR158360	XP_002282917.2	0.99993
TR189090	NP_001268048.1	0.95263
TR189090	XP_002264720.1	0.97503
TR3392	XP_002284973.1	1
TR3392	NP_001306209.1	0.9726
TR48711	XP_002284127.1	1
TR48711	XP_002263999.1	1
TR48711	XP_003631222.1	1
TR48711	XP_002264302.1	1
TR48711	XP_002283212.1	1
TR48711	XP_002280064.2	1
TR229731	XP_002277957.1	1
TR229731	XP_002285418.2	1
TR229731	XP_002269666.3	1
TR229731	XP_002284127.1	1
TR229731	XP_002263794.1	1
TR229731	XP_002269030.1	1
TR229731	NP_001268027.1	1
TR229731	XP_002271371.1	1
TR229731	XP_010663678.1	1
TR229731	XP_002285260.1	1
TR229731	XP_003631222.1	1
TR229731	XP_002264302.1	1
TR229731	XP_002283709.1	1
TR229731	XP_002282205.1	1
TR48711	NP_001267934.1	0.9999
TR48711	XP_019072255.1	0.9999
TR229731	XP_002285402.1	0.99993
TR229731	XP_019072255.1	1
TR12499	XP_002264720.1	0.96763
TR173650	XP_002268149.1	1
TR173650	XP_002277957.1	1
TR173650	XP_002285693.1	1
TR173650	XP_002285418.2	1
TR173650	XP_010653993.1	1
TR173650	XP_002262673.1	1
TR173650	XP_003631260.1	1
TR173650	XP_002275188.2	1
TR173650	NP_001268027.1	1
TR173650	XP_002281854.1	1
TR173650	XP_002276153.1	1
TR173650	XP_002271371.1	1
TR173650	XP_002281851.1	1
TR173650	XP_010653992.1	1
TR173650	XP_003633555.1	1
TR173650	XP_002282205.1	1
TR173650	XP_002282214.1	1
TR173650	XP_002275792.1	1
TR173650	XP_002277952.1	1
TR173650	XP_002285402.1	1
TR103496	XP_002270632.1	1
TR103496	XP_002282988.1	0.99993
TR103496	XP_002263153.1	0.99993
TR8986	XP_019076821.1	0.99997
TR8986	XP_002271253.1	0.99993
TR8986	XP_002264435.1	0.99983
TR8986	XP_002276867.1	0.99977
TR8986	XP_002271911.1	0.99973
TR8986	XP_002280064.2	0.9996
TR8986	XP_002282755.1	1
TR8986	XP_002271792.1	1
TR59346	XP_002277934.1	0.99747
TR59346	XP_019075863.1	0.99723
TR59346	XP_002269439.1	0.99623
TR59346	XP_002270769.1	0.9895
TR59346	XP_002274535.1	0.98313
TR59346	XP_002262914.1	0.98093
TR59346	XP_002273557.1	0.96557
TR59346	NP_001267916.1	0.96337
TR59346	XP_002274256.1	0.93937
TR59346	XP_002283399.1	0.9238
TR59346	NP_001267956.1	0.9119
TR39929	XP_002264720.1	0.99987
TR39929	NP_001268048.1	0.99487
TR101084	XP_010664515.1	0.99997
TR101084	XP_002277446.1	0.9999
TR101084	NP_001306209.1	0.94863
TR104211	NP_001268083.1	1
TR104211	NP_001290015.1	1
TR104211	XP_002269430.1	1
TR104211	XP_002268520.1	1
TR104211	NP_001267948.1	1
TR104211	XP_019074869.1	1
TR104211	XP_002268089.1	1
TR104211	XP_002270884.1	1
TR104211	XP_002272464.1	1
TR104211	XP_002274843.1	1
TR104211	XP_003631355.1	1
TR104211	XP_002280655.1	1
TR104211	XP_002283203.1	1
TR104211	XP_003634513.1	1
TR104211	XP_002277499.1	1
TR104211	XP_002282917.2	1
TR69015	XP_002264720.1	0.97403
TR46800	XP_002270962.1	1
TR46800	XP_002277157.1	1
TR46800	XP_002284089.1	1
TR46800	XP_002281001.1	1
TR46800	XP_002274601.1	1
TR46800	XP_002265802.1	1
TR46800	XP_019077479.1	1
TR46800	XP_002273649.1	1
TR46800	XP_002271160.1	1
TR46800	XP_002270182.2	1
TR46800	XP_002285762.1	1
TR46800	XP_019074615.1	1
TR46800	XP_002269264.1	1
TR46800	XP_002280097.1	1
TR46800	XP_002274552.1	1
TR46800	XP_010654253.1	1
TR46800	XP_003633476.1	1
TR46800	XP_002277223.1	1
TR46800	XP_002276226.1	1
TR46800	XP_002273742.2	1
TR46800	XP_002270639.1	1
TR46800	XP_002282942.1	1
TR46800	XP_002281851.1	1
TR46800	XP_002274827.1	1
TR46800	XP_002281878.1	1
TR46800	XP_002285197.1	1
TR46800	NP_001267919.1	1
TR46800	NP_001290017.1	1
TR46800	XP_002285775.1	1
TR46800	XP_002284384.1	1
TR46800	XP_002277952.1	1
TR46800	XP_002285761.1	1
TR46800	XP_002283259.1	1
TR46800	XP_002263961.1	1
TR46800	XP_002285759.1	1
TR46800	NP_001268131.1	1
TR296508	XP_002264720.1	0.9995
TR109363	XP_002262980.1	0.99997
TR109363	XP_002284973.1	0.99987
TR109363	XP_010658036.1	0.99953
TR109363	NP_001268152.1	0.99953
TR109363	XP_010658029.1	0.99953
TR109366	XP_002277934.1	0.99403

## Sheet: Positive_DM
All the positively co-related co-expressing downy mildew-responsive Vitis vinifera lncRNAs and mature mRNAs based on Pearson correlation coefficient using the PERL Script
lncRNA	CDS	CE
TR95852	XP_019081772.1	1
TR95852	XP_019081410.1	1
TR95852	XP_019081062.1	1
TR95852	XP_019077616.1	1
TR95852	XP_019074615.1	1
TR95852	XP_019072060.1	1
TR95852	XP_010664530.1	1
TR95852	XP_010664194.1	1
TR95852	XP_010664090.1	1
TR95852	XP_010663678.1	1
TR95852	XP_010660578.1	1
TR95852	XP_010658169.1	1
TR95852	XP_010657509.1	1
TR95852	XP_010657253.1	1
TR95852	XP_010656826.1	1
TR95852	XP_010653993.1	1
TR95852	XP_010653992.1	1
TR95852	XP_003633555.1	1
TR95852	XP_003632601.2	1
TR95852	XP_003632240.1	1
TR95852	XP_003631574.1	1
TR95852	XP_003631260.1	1
TR95852	XP_002285777.1	1
TR95852	XP_002285775.1	1
TR95852	XP_002285761.1	1
TR95852	XP_002285693.1	1
TR95852	XP_002285418.2	1
TR95852	XP_002285389.1	1
TR95852	XP_002285327.2	1
TR95852	XP_002285314.3	1
TR95852	XP_002285260.1	1
TR95852	XP_002285146.1	1
TR95852	XP_002284274.1	1
TR95852	XP_002284231.1	1
TR95852	XP_002284001.1	1
TR95852	XP_002283895.2	1
TR95852	XP_002283709.1	1
TR95852	XP_002283344.1	1
TR95852	XP_002282692.3	1
TR95852	XP_002282686.1	1
TR95852	XP_002282381.1	1
TR95852	XP_002282214.1	1
TR95852	XP_002282205.1	1
TR95852	XP_002281854.1	1
TR95852	XP_002281851.1	1
TR95852	XP_002281766.1	1
TR95852	XP_002281579.1	1
TR95852	XP_002281001.1	1
TR95852	XP_002280889.1	1
TR95852	XP_002280555.2	1
TR95852	XP_002279546.1	1
TR95852	XP_002279373.1	1
TR95852	XP_002279226.1	1
TR95852	XP_002277957.1	1
TR95852	XP_002277952.1	1
TR95852	XP_002277223.1	1
TR95852	XP_002277157.1	1
TR95852	XP_002276681.1	1
TR95852	XP_002276363.3	1
TR95852	XP_002276153.1	1
TR95852	XP_002275792.1	1
TR95852	XP_002275188.2	1
TR95852	XP_002274262.2	1
TR95852	XP_002274253.1	1
TR95852	XP_002272616.1	1
TR95852	XP_002271371.1	1
TR95852	XP_002270962.1	1
TR95852	XP_002270426.2	1
TR95852	XP_002269666.3	1
TR95852	XP_002269499.1	1
TR95852	XP_002269030.1	1
TR95852	XP_002268892.1	1
TR95852	XP_002268149.1	1
TR95852	XP_002266420.1	1
TR95852	XP_002266114.1	1
TR95852	XP_002265049.1	1
TR95852	XP_002264919.1	1
TR95852	XP_002264440.1	1
TR95852	XP_002264273.1	1
TR95852	XP_002263794.1	1
TR95852	XP_002262761.1	1
TR95852	XP_002262673.1	1
TR95852	NP_001268027.1	1
TR8986	XP_019079232.1	1
TR8986	XP_019078713.1	1
TR8986	XP_019077097.1	1
TR8986	XP_010661733.1	1
TR8986	XP_010661028.1	1
TR8986	XP_010659441.1	1
TR8986	XP_010659289.1	1
TR8986	XP_010654192.1	1
TR8986	XP_010654039.1	1
TR8986	XP_010652592.1	1
TR8986	XP_010649384.1	1
TR8986	XP_010648183.1	1
TR8986	XP_010646607.1	1
TR8986	XP_010644403.1	1
TR8986	XP_010644402.1	1
TR8986	XP_003633432.1	1
TR8986	XP_003631764.1	1
TR8986	XP_002282948.1	1
TR8986	XP_002282633.1	1
TR8986	XP_002281456.1	1
TR8986	XP_002281354.1	1
TR8986	XP_002280632.1	1
TR8986	XP_002280587.1	1
TR8986	XP_002280578.1	1
TR8986	XP_002280214.1	1
TR8986	XP_002279404.1	1
TR8986	XP_002275606.2	1
TR8986	XP_002273741.2	1
TR8986	XP_002271365.1	1
TR8986	XP_002270581.2	1
TR8986	XP_002269039.1	1
TR8986	XP_002268233.1	1
TR8986	NP_001268435.1	1
TR8919	XP_010654145.1	1
TR8919	XP_010654144.1	1
TR8919	XP_002282917.2	1
TR8919	XP_002282183.1	1
TR8919	XP_002270812.1	1
TR8919	XP_002268147.1	1
TR8150	XP_019081733.1	1
TR8150	XP_019071875.1	1
TR8150	XP_002272929.2	1
TR8150	XP_002268842.2	1
TR814	XP_019072404.1	1
TR814	XP_010664356.1	1
TR814	XP_002271185.1	1
TR814	NP_001268199.1	1
TR78139	XP_019073106.1	1
TR69015	XP_019081673.1	1
TR69015	XP_019072060.1	1
TR69015	XP_010663735.1	1
TR69015	XP_010656471.2	1
TR69015	XP_010651277.1	1
TR69015	XP_010650399.1	1
TR69015	XP_003633060.1	1
TR69015	XP_003632240.1	1
TR69015	XP_003631721.1	1
TR69015	XP_003631245.1	1
TR69015	XP_003631222.1	1
TR69015	XP_002285640.1	1
TR69015	XP_002285260.1	1
TR69015	XP_002284614.1	1
TR69015	XP_002284127.1	1
TR69015	XP_002283212.1	1
TR69015	XP_002282470.1	1
TR69015	XP_002281907.1	1
TR69015	XP_002280555.2	1
TR69015	XP_002280064.2	1
TR69015	XP_002279458.1	1
TR69015	XP_002277769.1	1
TR69015	XP_002276867.1	1
TR69015	XP_002275699.1	1
TR69015	XP_002272720.1	1
TR69015	XP_002271911.1	1
TR69015	XP_002271787.2	1
TR69015	XP_002265449.2	1
TR69015	XP_002264302.1	1
TR69015	XP_002264273.1	1
TR69015	XP_002264038.2	1
TR69015	XP_002263999.1	1
TR69015	XP_002262763.1	1
TR59346	XP_010647562.1	1
TR57091	XP_019079232.1	1
TR57091	XP_019078713.1	1
TR57091	XP_019077097.1	1
TR57091	XP_010661733.1	1
TR57091	XP_010661028.1	1
TR57091	XP_010659441.1	1
TR57091	XP_010659289.1	1
TR57091	XP_010654192.1	1
TR57091	XP_010654039.1	1
TR57091	XP_010652592.1	1
TR57091	XP_010649384.1	1
TR57091	XP_010648183.1	1
TR57091	XP_010646607.1	1
TR57091	XP_010644403.1	1
TR57091	XP_010644402.1	1
TR57091	XP_003633432.1	1
TR57091	XP_003631764.1	1
TR57091	XP_002282948.1	1
TR57091	XP_002282633.1	1
TR57091	XP_002281456.1	1
TR57091	XP_002281354.1	1
TR57091	XP_002280632.1	1
TR57091	XP_002280587.1	1
TR57091	XP_002280578.1	1
TR57091	XP_002280214.1	1
TR57091	XP_002279404.1	1
TR57091	XP_002275606.2	1
TR57091	XP_002273741.2	1
TR57091	XP_002271365.1	1
TR57091	XP_002270581.2	1
TR57091	XP_002269039.1	1
TR57091	XP_002268233.1	1
TR57091	NP_001268435.1	1
TR55735	XP_002264647.1	1
TR54526	XP_019078070.1	1
TR54526	XP_019074869.1	1
TR54526	XP_010664633.1	1
TR54526	XP_010663148.1	1
TR54526	XP_010662939.1	1
TR54526	XP_010661539.1	1
TR54526	XP_010661528.1	1
TR54526	XP_010659254.1	1
TR54526	XP_010659253.1	1
TR54526	XP_010659252.1	1
TR54526	XP_010659249.1	1
TR54526	XP_010648936.1	1
TR54526	XP_010647956.1	1
TR54526	XP_010644538.1	1
TR54526	XP_003634357.2	1
TR54526	XP_003632537.1	1
TR54526	XP_002285711.1	1
TR54526	XP_002285664.1	1
TR54526	XP_002284872.1	1
TR54526	XP_002283807.1	1
TR54526	XP_002283570.1	1
TR54526	XP_002282787.1	1
TR54526	XP_002281394.1	1
TR54526	XP_002281334.1	1
TR54526	XP_002279690.1	1
TR54526	XP_002279593.1	1
TR54526	XP_002278527.1	1
TR54526	XP_002277499.1	1
TR54526	XP_002277293.4	1
TR54526	XP_002276848.1	1
TR54526	XP_002276537.1	1
TR54526	XP_002276119.1	1
TR54526	XP_002273838.1	1
TR54526	XP_002273502.1	1
TR54526	XP_002273406.1	1
TR54526	XP_002271877.2	1
TR54526	XP_002271079.1	1
TR54526	XP_002271029.1	1
TR54526	XP_002270914.1	1
TR54526	XP_002270636.1	1
TR54526	XP_002269430.1	1
TR54526	XP_002268705.1	1
TR54526	XP_002268520.1	1
TR54526	XP_002268173.2	1
TR54526	XP_002268089.1	1
TR54526	XP_002267886.1	1
TR54526	XP_002267374.1	1
TR54526	XP_002267330.2	1
TR54526	XP_002266637.2	1
TR54526	XP_002266366.1	1
TR54526	XP_002264897.1	1
TR54526	XP_002264204.1	1
TR54526	XP_002264101.1	1
TR54526	XP_002263686.1	1
TR54526	XP_002263115.1	1
TR54526	NP_001290015.1	1
TR54526	NP_001268083.1	1
TR54526	NP_001267981.1	1
TR54526	NP_001267908.1	1
TR48986	XP_003631456.1	1
TR48711	XP_019081673.1	1
TR48711	XP_019072060.1	1
TR48711	XP_010663735.1	1
TR48711	XP_010656471.2	1
TR48711	XP_010651277.1	1
TR48711	XP_010650399.1	1
TR48711	XP_003633060.1	1
TR48711	XP_003632240.1	1
TR48711	XP_003631721.1	1
TR48711	XP_003631245.1	1
TR48711	XP_003631222.1	1
TR48711	XP_002285640.1	1
TR48711	XP_002285260.1	1
TR48711	XP_002284614.1	1
TR48711	XP_002284127.1	1
TR48711	XP_002283212.1	1
TR48711	XP_002282470.1	1
TR48711	XP_002281907.1	1
TR48711	XP_002280555.2	1
TR48711	XP_002280064.2	1
TR48711	XP_002279458.1	1
TR48711	XP_002279226.1	1
TR48711	XP_002277769.1	1
TR48711	XP_002276867.1	1
TR48711	XP_002275699.1	1
TR48711	XP_002272720.1	1
TR48711	XP_002271911.1	1
TR48711	XP_002271787.2	1
TR48711	XP_002269030.1	1
TR48711	XP_002265449.2	1
TR48711	XP_002264919.1	1
TR48711	XP_002264302.1	1
TR48711	XP_002264273.1	1
TR48711	XP_002264038.2	1
TR48711	XP_002263999.1	1
TR48711	XP_002262763.1	1
TR46800	XP_019081772.1	1
TR46800	XP_019081545.1	1
TR46800	XP_019081410.1	1
TR46800	XP_019081062.1	1
TR46800	XP_019078327.1	1
TR46800	XP_019078326.1	1
TR46800	XP_019077616.1	1
TR46800	XP_019074615.1	1
TR46800	XP_010664345.1	1
TR46800	XP_010664194.1	1
TR46800	XP_010664090.1	1
TR46800	XP_010661380.1	1
TR46800	XP_010660578.1	1
TR46800	XP_010658572.1	1
TR46800	XP_010658169.1	1
TR46800	XP_010657509.1	1
TR46800	XP_010657253.1	1
TR46800	XP_010656826.1	1
TR46800	XP_010655370.1	1
TR46800	XP_010655369.1	1
TR46800	XP_010655368.1	1
TR46800	XP_010654721.1	1
TR46800	XP_010654253.1	1
TR46800	XP_010653993.1	1
TR46800	XP_010653992.1	1
TR46800	XP_010650490.1	1
TR46800	XP_003633555.1	1
TR46800	XP_003633476.1	1
TR46800	XP_003633255.1	1
TR46800	XP_003632601.2	1
TR46800	XP_003631716.1	1
TR46800	XP_003631574.1	1
TR46800	XP_003631260.1	1
TR46800	XP_002285777.1	1
TR46800	XP_002285775.1	1
TR46800	XP_002285762.1	1
TR46800	XP_002285761.1	1
TR46800	XP_002285759.1	1
TR46800	XP_002285693.1	1
TR46800	XP_002285418.2	1
TR46800	XP_002285389.1	1
TR46800	XP_002285327.2	1
TR46800	XP_002285314.3	1
TR46800	XP_002285197.1	1
TR46800	XP_002285146.1	1
TR46800	XP_002284231.1	1
TR46800	XP_002284089.1	1
TR46800	XP_002284001.1	1
TR46800	XP_002283895.2	1
TR46800	XP_002283259.1	1
TR46800	XP_002282942.1	1
TR46800	XP_002282941.1	1
TR46800	XP_002282692.3	1
TR46800	XP_002282686.1	1
TR46800	XP_002282381.1	1
TR46800	XP_002282214.1	1
TR46800	XP_002282205.1	1
TR46800	XP_002281878.1	1
TR46800	XP_002281854.1	1
TR46800	XP_002281851.1	1
TR46800	XP_002281766.1	1
TR46800	XP_002281579.1	1
TR46800	XP_002281238.1	1
TR46800	XP_002281001.1	1
TR46800	XP_002280889.1	1
TR46800	XP_002280097.1	1
TR46800	XP_002279629.1	1
TR46800	XP_002279546.1	1
TR46800	XP_002279373.1	1
TR46800	XP_002277957.1	1
TR46800	XP_002277952.1	1
TR46800	XP_002277223.1	1
TR46800	XP_002277157.1	1
TR46800	XP_002277149.2	1
TR46800	XP_002276681.1	1
TR46800	XP_002276226.1	1
TR46800	XP_002276153.1	1
TR46800	XP_002275792.1	1
TR46800	XP_002275188.2	1
TR46800	XP_002274827.1	1
TR46800	XP_002274601.1	1
TR46800	XP_002274552.1	1
TR46800	XP_002274262.2	1
TR46800	XP_002274253.1	1
TR46800	XP_002273649.1	1
TR46800	XP_002273038.1	1
TR46800	XP_002272616.1	1
TR46800	XP_002271508.1	1
TR46800	XP_002271371.1	1
TR46800	XP_002271160.1	1
TR46800	XP_002270962.1	1
TR46800	XP_002270426.2	1
TR46800	XP_002270182.2	1
TR46800	XP_002269499.1	1
TR46800	XP_002269264.1	1
TR46800	XP_002268892.1	1
TR46800	XP_002268149.1	1
TR46800	XP_002266114.1	1
TR46800	XP_002265802.1	1
TR46800	XP_002265008.1	1
TR46800	XP_002264440.1	1
TR46800	XP_002263961.1	1
TR46800	XP_002262761.1	1
TR46800	XP_002262673.1	1
TR46800	NP_001268027.1	1
TR46800	NP_001267919.1	1
TR4562	NP_001306209.1	1
TR45549	NP_001306209.1	1
TR44662	XP_010664533.1	1
TR44662	XP_002285040.1	1
TR44662	XP_002282262.3	1
TR41247	XP_002283855.1	1
TR41247	NP_001268046.1	1
TR41247	NP_001267896.1	1
TR39932	XP_002280282.2	1
TR3776	XP_010655578.1	1
TR3776	XP_002283855.1	1
TR3776	NP_001304061.1	1
TR3776	NP_001268046.1	1
TR3776	NP_001267896.1	1
TR354151	XP_019079232.1	1
TR354151	XP_019075556.1	1
TR354151	XP_010664633.1	1
TR354151	XP_010663148.1	1
TR354151	XP_010661539.1	1
TR354151	XP_010661028.1	1
TR354151	XP_010659441.1	1
TR354151	XP_010659254.1	1
TR354151	XP_010659253.1	1
TR354151	XP_010659252.1	1
TR354151	XP_010659249.1	1
TR354151	XP_010652890.1	1
TR354151	XP_010650395.1	1
TR354151	XP_010646607.1	1
TR354151	XP_010644403.1	1
TR354151	XP_010644402.1	1
TR354151	XP_003634357.2	1
TR354151	XP_003633432.1	1
TR354151	XP_003631764.1	1
TR354151	XP_002285771.1	1
TR354151	XP_002284075.1	1
TR354151	XP_002283755.1	1
TR354151	XP_002282633.1	1
TR354151	XP_002281394.1	1
TR354151	XP_002281285.1	1
TR354151	XP_002279690.1	1
TR354151	XP_002273741.2	1
TR354151	XP_002271079.1	1
TR354151	XP_002271029.1	1
TR354151	XP_002268663.2	1
TR354151	XP_002267374.1	1
TR354151	XP_002266637.2	1
TR354151	XP_002264204.1	1
TR354151	XP_002264101.1	1
TR354151	XP_002263115.1	1
TR354151	NP_001268435.1	1
TR354151	NP_001268194.1	1
TR354151	NP_001267981.1	1
TR350895	XP_019081841.1	1
TR350895	XP_019080143.1	1
TR350895	XP_019077878.1	1
TR350895	XP_019076821.1	1
TR350895	XP_010664867.1	1
TR350895	XP_010662093.1	1
TR350895	XP_010662085.1	1
TR350895	XP_010662084.1	1
TR350895	XP_010661170.1	1
TR350895	XP_010658580.1	1
TR350895	XP_010658578.1	1
TR350895	XP_010654722.1	1
TR350895	XP_010654595.1	1
TR350895	XP_010654040.1	1
TR350895	XP_010651253.1	1
TR350895	XP_003633988.1	1
TR350895	XP_003631257.1	1
TR350895	XP_002284531.1	1
TR350895	XP_002283590.1	1
TR350895	XP_002281050.2	1
TR350895	XP_002275829.1	1
TR350895	XP_002272519.1	1
TR350895	XP_002271253.1	1
TR350895	XP_002268577.1	1
TR350895	XP_002267371.1	1
TR350895	XP_002265506.1	1
TR350895	XP_002264435.1	1
TR347065	XP_019081771.1	1
TR347065	XP_019077479.1	1
TR347065	XP_019077077.1	1
TR347065	XP_019074869.1	1
TR347065	XP_010663114.1	1
TR347065	XP_010661528.1	1
TR347065	XP_010660919.1	1
TR347065	XP_010660387.1	1
TR347065	XP_010660360.1	1
TR347065	XP_010656544.1	1
TR347065	XP_010652664.1	1
TR347065	XP_010650904.1	1
TR347065	XP_010650888.1	1
TR347065	XP_010648936.1	1
TR347065	XP_010644538.1	1
TR347065	XP_010644045.1	1
TR347065	XP_010644042.1	1
TR347065	XP_003634635.1	1
TR347065	XP_003634513.1	1
TR347065	XP_003633921.2	1
TR347065	XP_003631355.1	1
TR347065	XP_002285730.1	1
TR347065	XP_002285113.1	1
TR347065	XP_002284872.1	1
TR347065	XP_002284010.1	1
TR347065	XP_002283807.1	1
TR347065	XP_002283678.1	1
TR347065	XP_002283570.1	1
TR347065	XP_002283569.1	1
TR347065	XP_002283348.1	1
TR347065	XP_002283203.1	1
TR347065	XP_002283061.1	1
TR347065	XP_002282800.2	1
TR347065	XP_002282549.1	1
TR347065	XP_002282477.2	1
TR347065	XP_002281519.2	1
TR347065	XP_002281369.1	1
TR347065	XP_002281363.1	1
TR347065	XP_002281334.1	1
TR347065	XP_002280965.1	1
TR347065	XP_002280830.1	1
TR347065	XP_002280655.1	1
TR347065	XP_002279888.1	1
TR347065	XP_002279818.1	1
TR347065	XP_002279173.2	1
TR347065	XP_002278768.1	1
TR347065	XP_002278527.1	1
TR347065	XP_002277499.1	1
TR347065	XP_002277121.1	1
TR347065	XP_002276848.1	1
TR347065	XP_002276119.1	1
TR347065	XP_002275330.1	1
TR347065	XP_002274896.1	1
TR347065	XP_002274843.1	1
TR347065	XP_002273838.1	1
TR347065	XP_002273502.1	1
TR347065	XP_002272464.1	1
TR347065	XP_002272045.1	1
TR347065	XP_002271936.2	1
TR347065	XP_002271877.2	1
TR347065	XP_002271837.2	1
TR347065	XP_002270884.1	1
TR347065	XP_002270132.1	1
TR347065	XP_002269430.1	1
TR347065	XP_002268705.1	1
TR347065	XP_002268520.1	1
TR347065	XP_002268173.2	1
TR347065	XP_002268089.1	1
TR347065	XP_002268050.1	1
TR347065	XP_002267886.1	1
TR347065	XP_002267765.1	1
TR347065	XP_002267468.1	1
TR347065	XP_002267330.2	1
TR347065	XP_002266366.1	1
TR347065	XP_002265204.1	1
TR347065	XP_002264973.1	1
TR347065	XP_002264897.1	1
TR347065	XP_002263715.1	1
TR347065	XP_002263365.1	1
TR347065	NP_001290017.1	1
TR347065	NP_001290015.1	1
TR347065	NP_001268204.1	1
TR347065	NP_001268083.1	1
TR347065	NP_001267969.1	1
TR347065	NP_001267948.1	1
TR347065	NP_001267908.1	1
TR347065	NP_001267867.1	1
TR3392	XP_003632307.1	1
TR3392	XP_002284973.1	1
TR3392	XP_002283126.1	1
TR333024	XP_019081771.1	1
TR333024	XP_019081545.1	1
TR333024	XP_019078327.1	1
TR333024	XP_019078326.1	1
TR333024	XP_019077616.1	1
TR333024	XP_019077479.1	1
TR333024	XP_019074615.1	1
TR333024	XP_010664345.1	1
TR333024	XP_010663114.1	1
TR333024	XP_010661380.1	1
TR333024	XP_010660919.1	1
TR333024	XP_010660387.1	1
TR333024	XP_010660360.1	1
TR333024	XP_010658572.1	1
TR333024	XP_010658169.1	1
TR333024	XP_010656544.1	1
TR333024	XP_010655370.1	1
TR333024	XP_010655369.1	1
TR333024	XP_010655368.1	1
TR333024	XP_010654721.1	1
TR333024	XP_010654253.1	1
TR333024	XP_010652664.1	1
TR333024	XP_010650904.1	1
TR333024	XP_010650888.1	1
TR333024	XP_010650490.1	1
TR333024	XP_010647794.1	1
TR333024	XP_010644045.1	1
TR333024	XP_010644042.1	1
TR333024	XP_003634635.1	1
TR333024	XP_003634513.1	1
TR333024	XP_003633921.2	1
TR333024	XP_003633476.1	1
TR333024	XP_003633255.1	1
TR333024	XP_003631716.1	1
TR333024	XP_003631355.1	1
TR333024	XP_002285762.1	1
TR333024	XP_002285761.1	1
TR333024	XP_002285759.1	1
TR333024	XP_002285197.1	1
TR333024	XP_002284384.1	1
TR333024	XP_002284089.1	1
TR333024	XP_002284010.1	1
TR333024	XP_002283678.1	1
TR333024	XP_002283569.1	1
TR333024	XP_002283348.1	1
TR333024	XP_002283259.1	1
TR333024	XP_002283203.1	1
TR333024	XP_002282942.1	1
TR333024	XP_002282941.1	1
TR333024	XP_002282800.2	1
TR333024	XP_002282549.1	1
TR333024	XP_002282477.2	1
TR333024	XP_002281878.1	1
TR333024	XP_002281766.1	1
TR333024	XP_002281519.2	1
TR333024	XP_002281369.1	1
TR333024	XP_002281363.1	1
TR333024	XP_002281238.1	1
TR333024	XP_002281001.1	1
TR333024	XP_002280965.1	1
TR333024	XP_002280830.1	1
TR333024	XP_002280655.1	1
TR333024	XP_002280097.1	1
TR333024	XP_002279888.1	1
TR333024	XP_002279818.1	1
TR333024	XP_002279629.1	1
TR333024	XP_002279173.2	1
TR333024	XP_002278768.1	1
TR333024	XP_002277149.2	1
TR333024	XP_002277121.1	1
TR333024	XP_002276226.1	1
TR333024	XP_002275330.1	1
TR333024	XP_002274896.1	1
TR333024	XP_002274827.1	1
TR333024	XP_002274601.1	1
TR333024	XP_002274552.1	1
TR333024	XP_002274253.1	1
TR333024	XP_002274139.1	1
TR333024	XP_002273742.2	1
TR333024	XP_002273649.1	1
TR333024	XP_002273038.1	1
TR333024	XP_002272464.1	1
TR333024	XP_002272045.1	1
TR333024	XP_002271936.2	1
TR333024	XP_002271837.2	1
TR333024	XP_002271508.1	1
TR333024	XP_002271160.1	1
TR333024	XP_002270962.1	1
TR333024	XP_002270884.1	1
TR333024	XP_002270639.1	1
TR333024	XP_002270182.2	1
TR333024	XP_002270132.1	1
TR333024	XP_002269264.1	1
TR333024	XP_002268050.1	1
TR333024	XP_002267765.1	1
TR333024	XP_002267468.1	1
TR333024	XP_002265802.1	1
TR333024	XP_002265204.1	1
TR333024	XP_002265008.1	1
TR333024	XP_002264973.1	1
TR333024	XP_002263961.1	1
TR333024	XP_002263715.1	1
TR333024	XP_002262761.1	1
TR333024	NP_001290017.1	1
TR333024	NP_001268204.1	1
TR333024	NP_001267969.1	1
TR333024	NP_001267948.1	1
TR333024	NP_001267919.1	1
TR333024	NP_001267867.1	1
TR332123	XP_019081841.1	1
TR332123	XP_019077878.1	1
TR332123	XP_019076821.1	1
TR332123	XP_010664867.1	1
TR332123	XP_010664348.1	1
TR332123	XP_010662093.1	1
TR332123	XP_010662085.1	1
TR332123	XP_010662084.1	1
TR332123	XP_010661170.1	1
TR332123	XP_010654595.1	1
TR332123	XP_003633988.1	1
TR332123	XP_002281050.2	1
TR332123	XP_002275829.1	1
TR332123	XP_002273608.1	1
TR332123	XP_002273324.2	1
TR332123	XP_002272519.1	1
TR332123	XP_002271253.1	1
TR332123	XP_002268577.1	1
TR332123	XP_002267371.1	1
TR332085	XP_019078070.1	1
TR332085	XP_019074869.1	1
TR332085	XP_010664633.1	1
TR332085	XP_010663148.1	1
TR332085	XP_010662939.1	1
TR332085	XP_010661539.1	1
TR332085	XP_010661528.1	1
TR332085	XP_010659254.1	1
TR332085	XP_010659253.1	1
TR332085	XP_010659252.1	1
TR332085	XP_010659249.1	1
TR332085	XP_010647956.1	1
TR332085	XP_003634357.2	1
TR332085	XP_003632537.1	1
TR332085	XP_002285711.1	1
TR332085	XP_002285664.1	1
TR332085	XP_002284872.1	1
TR332085	XP_002283807.1	1
TR332085	XP_002283755.1	1
TR332085	XP_002283570.1	1
TR332085	XP_002282787.1	1
TR332085	XP_002281394.1	1
TR332085	XP_002281334.1	1
TR332085	XP_002279690.1	1
TR332085	XP_002279593.1	1
TR332085	XP_002278527.1	1
TR332085	XP_002277499.1	1
TR332085	XP_002277293.4	1
TR332085	XP_002276848.1	1
TR332085	XP_002276537.1	1
TR332085	XP_002273838.1	1
TR332085	XP_002273502.1	1
TR332085	XP_002273406.1	1
TR332085	XP_002271877.2	1
TR332085	XP_002271079.1	1
TR332085	XP_002271029.1	1
TR332085	XP_002270914.1	1
TR332085	XP_002270636.1	1
TR332085	XP_002269430.1	1
TR332085	XP_002268089.1	1
TR332085	XP_002267886.1	1
TR332085	XP_002267374.1	1
TR332085	XP_002267330.2	1
TR332085	XP_002266637.2	1
TR332085	XP_002266366.1	1
TR332085	XP_002264204.1	1
TR332085	XP_002264101.1	1
TR332085	XP_002263686.1	1
TR332085	XP_002263115.1	1
TR332085	NP_001290015.1	1
TR332085	NP_001268194.1	1
TR332085	NP_001267981.1	1
TR332085	NP_001267908.1	1
TR327614	XP_019081772.1	1
TR327614	XP_019081410.1	1
TR327614	XP_019081062.1	1
TR327614	XP_019077616.1	1
TR327614	XP_019074615.1	1
TR327614	XP_019072060.1	1
TR327614	XP_010664530.1	1
TR327614	XP_010664345.1	1
TR327614	XP_010664194.1	1
TR327614	XP_010664090.1	1
TR327614	XP_010663678.1	1
TR327614	XP_010661380.1	1
TR327614	XP_010660578.1	1
TR327614	XP_010658169.1	1
TR327614	XP_010657509.1	1
TR327614	XP_010657253.1	1
TR327614	XP_010656826.1	1
TR327614	XP_010653993.1	1
TR327614	XP_010653992.1	1
TR327614	XP_003633555.1	1
TR327614	XP_003632601.2	1
TR327614	XP_003632240.1	1
TR327614	XP_003631574.1	1
TR327614	XP_003631260.1	1
TR327614	XP_002285777.1	1
TR327614	XP_002285775.1	1
TR327614	XP_002285761.1	1
TR327614	XP_002285693.1	1
TR327614	XP_002285418.2	1
TR327614	XP_002285389.1	1
TR327614	XP_002285327.2	1
TR327614	XP_002285314.3	1
TR327614	XP_002285260.1	1
TR327614	XP_002285146.1	1
TR327614	XP_002284274.1	1
TR327614	XP_002284231.1	1
TR327614	XP_002284001.1	1
TR327614	XP_002283895.2	1
TR327614	XP_002283709.1	1
TR327614	XP_002283344.1	1
TR327614	XP_002282692.3	1
TR327614	XP_002282686.1	1
TR327614	XP_002282381.1	1
TR327614	XP_002282214.1	1
TR327614	XP_002282205.1	1
TR327614	XP_002281854.1	1
TR327614	XP_002281851.1	1
TR327614	XP_002281766.1	1
TR327614	XP_002281579.1	1
TR327614	XP_002281238.1	1
TR327614	XP_002281001.1	1
TR327614	XP_002280889.1	1
TR327614	XP_002280555.2	1
TR327614	XP_002279546.1	1
TR327614	XP_002279373.1	1
TR327614	XP_002279226.1	1
TR327614	XP_002277957.1	1
TR327614	XP_002277952.1	1
TR327614	XP_002277223.1	1
TR327614	XP_002277157.1	1
TR327614	XP_002276681.1	1
TR327614	XP_002276363.3	1
TR327614	XP_002276153.1	1
TR327614	XP_002275792.1	1
TR327614	XP_002275188.2	1
TR327614	XP_002274262.2	1
TR327614	XP_002274253.1	1
TR327614	XP_002272616.1	1
TR327614	XP_002271371.1	1
TR327614	XP_002270962.1	1
TR327614	XP_002270426.2	1
TR327614	XP_002269666.3	1
TR327614	XP_002269499.1	1
TR327614	XP_002269030.1	1
TR327614	XP_002268892.1	1
TR327614	XP_002268149.1	1
TR327614	XP_002266420.1	1
TR327614	XP_002266114.1	1
TR327614	XP_002265802.1	1
TR327614	XP_002265049.1	1
TR327614	XP_002264919.1	1
TR327614	XP_002264440.1	1
TR327614	XP_002264273.1	1
TR327614	XP_002263794.1	1
TR327614	XP_002262761.1	1
TR327614	XP_002262673.1	1
TR327614	NP_001268027.1	1
TR324629	XP_019077254.1	1
TR324629	XP_019072404.1	1
TR324629	XP_002266541.2	1
TR324629	NP_001268199.1	1
TR324578	XP_019077350.1	1
TR324578	XP_010664348.1	1
TR324578	XP_010662304.1	1
TR324578	XP_010655585.1	1
TR324578	XP_010652667.1	1
TR324578	XP_010644270.1	1
TR324578	XP_002276192.1	1
TR324578	XP_002273608.1	1
TR324578	XP_002266646.3	1
TR324578	XP_002263986.1	1
TR311229	XP_019081673.1	1
TR311229	XP_019072060.1	1
TR311229	XP_010664530.1	1
TR311229	XP_010663735.1	1
TR311229	XP_010663678.1	1
TR311229	XP_010651277.1	1
TR311229	XP_010650399.1	1
TR311229	XP_003633060.1	1
TR311229	XP_003632601.2	1
TR311229	XP_003632240.1	1
TR311229	XP_003631721.1	1
TR311229	XP_003631574.1	1
TR311229	XP_003631222.1	1
TR311229	XP_002285640.1	1
TR311229	XP_002285418.2	1
TR311229	XP_002285260.1	1
TR311229	XP_002284614.1	1
TR311229	XP_002284274.1	1
TR311229	XP_002284127.1	1
TR311229	XP_002283709.1	1
TR311229	XP_002283344.1	1
TR311229	XP_002283212.1	1
TR311229	XP_002282470.1	1
TR311229	XP_002281907.1	1
TR311229	XP_002280555.2	1
TR311229	XP_002280064.2	1
TR311229	XP_002279458.1	1
TR311229	XP_002279226.1	1
TR311229	XP_002277957.1	1
TR311229	XP_002277769.1	1
TR311229	XP_002276363.3	1
TR311229	XP_002272720.1	1
TR311229	XP_002271787.2	1
TR311229	XP_002271371.1	1
TR311229	XP_002269666.3	1
TR311229	XP_002269030.1	1
TR311229	XP_002266420.1	1
TR311229	XP_002265449.2	1
TR311229	XP_002265049.1	1
TR311229	XP_002264919.1	1
TR311229	XP_002264302.1	1
TR311229	XP_002264273.1	1
TR311229	XP_002264038.2	1
TR311229	XP_002263999.1	1
TR311229	XP_002263794.1	1
TR311229	XP_002262763.1	1
TR311229	NP_001268027.1	1
TR310209	XP_019075450.1	1
TR310209	XP_010651721.1	1
TR310209	XP_003631931.1	1
TR310209	XP_002284930.2	1
TR310209	XP_002274689.1	1
TR310209	XP_002272644.1	1
TR310209	XP_002266834.1	1
TR302981	XP_003631735.1	1
TR302981	XP_002282132.1	1
TR302981	XP_002269763.1	1
TR302981	NP_001267887.1	1
TR300397	XP_019078070.1	1
TR300397	XP_019075556.1	1
TR300397	XP_010664633.1	1
TR300397	XP_010663148.1	1
TR300397	XP_010662939.1	1
TR300397	XP_010661539.1	1
TR300397	XP_010659254.1	1
TR300397	XP_010659253.1	1
TR300397	XP_010659252.1	1
TR300397	XP_010659249.1	1
TR300397	XP_010652890.1	1
TR300397	XP_010650395.1	1
TR300397	XP_010647956.1	1
TR300397	XP_003634357.2	1
TR300397	XP_002285771.1	1
TR300397	XP_002285711.1	1
TR300397	XP_002285664.1	1
TR300397	XP_002284075.1	1
TR300397	XP_002283755.1	1
TR300397	XP_002282787.1	1
TR300397	XP_002281394.1	1
TR300397	XP_002281285.1	1
TR300397	XP_002279690.1	1
TR300397	XP_002279593.1	1
TR300397	XP_002277293.4	1
TR300397	XP_002276537.1	1
TR300397	XP_002273406.1	1
TR300397	XP_002271079.1	1
TR300397	XP_002271029.1	1
TR300397	XP_002270914.1	1
TR300397	XP_002270636.1	1
TR300397	XP_002268663.2	1
TR300397	XP_002267374.1	1
TR300397	XP_002266637.2	1
TR300397	XP_002264204.1	1
TR300397	XP_002264101.1	1
TR300397	XP_002263686.1	1
TR300397	XP_002263115.1	1
TR300397	NP_001268194.1	1
TR300397	NP_001267981.1	1
TR296508	XP_019081840.1	1
TR291964	XP_003631735.1	1
TR291964	XP_002282132.1	1
TR291964	XP_002269763.1	1
TR291964	XP_002267501.1	1
TR291964	NP_001267887.1	1
TR287773	XP_019079232.1	1
TR287773	XP_019078713.1	1
TR287773	XP_019075556.1	1
TR287773	XP_010661733.1	1
TR287773	XP_010661539.1	1
TR287773	XP_010661028.1	1
TR287773	XP_010659441.1	1
TR287773	XP_010659254.1	1
TR287773	XP_010659253.1	1
TR287773	XP_010659252.1	1
TR287773	XP_010659249.1	1
TR287773	XP_010654039.1	1
TR287773	XP_010652890.1	1
TR287773	XP_010650395.1	1
TR287773	XP_010649384.1	1
TR287773	XP_010646607.1	1
TR287773	XP_010644403.1	1
TR287773	XP_010644402.1	1
TR287773	XP_003633432.1	1
TR287773	XP_003631764.1	1
TR287773	XP_002285771.1	1
TR287773	XP_002284075.1	1
TR287773	XP_002283755.1	1
TR287773	XP_002282633.1	1
TR287773	XP_002281354.1	1
TR287773	XP_002281285.1	1
TR287773	XP_002280587.1	1
TR287773	XP_002273741.2	1
TR287773	XP_002271079.1	1
TR287773	XP_002271029.1	1
TR287773	XP_002268663.2	1
TR287773	XP_002264204.1	1
TR287773	XP_002264101.1	1
TR287773	XP_002263115.1	1
TR287773	NP_001268435.1	1
TR287773	NP_001268194.1	1
TR286248	XP_010649608.1	1
TR286248	XP_002283053.1	1
TR253034	XP_019081772.1	1
TR253034	XP_019081410.1	1
TR253034	XP_019081062.1	1
TR253034	XP_019077616.1	1
TR253034	XP_019074615.1	1
TR253034	XP_019072060.1	1
TR253034	XP_010664530.1	1
TR253034	XP_010664345.1	1
TR253034	XP_010664194.1	1
TR253034	XP_010664090.1	1
TR253034	XP_010663678.1	1
TR253034	XP_010661380.1	1
TR253034	XP_010660578.1	1
TR253034	XP_010658169.1	1
TR253034	XP_010657509.1	1
TR253034	XP_010657253.1	1
TR253034	XP_010656826.1	1
TR253034	XP_010655370.1	1
TR253034	XP_010655369.1	1
TR253034	XP_010655368.1	1
TR253034	XP_010653993.1	1
TR253034	XP_010653992.1	1
TR253034	XP_010650490.1	1
TR253034	XP_003633555.1	1
TR253034	XP_003632601.2	1
TR253034	XP_003632240.1	1
TR253034	XP_003631574.1	1
TR253034	XP_003631260.1	1
TR253034	XP_002285777.1	1
TR253034	XP_002285775.1	1
TR253034	XP_002285761.1	1
TR253034	XP_002285759.1	1
TR253034	XP_002285693.1	1
TR253034	XP_002285418.2	1
TR253034	XP_002285389.1	1
TR253034	XP_002285327.2	1
TR253034	XP_002285314.3	1
TR253034	XP_002285260.1	1
TR253034	XP_002285146.1	1
TR253034	XP_002284274.1	1
TR253034	XP_002284231.1	1
TR253034	XP_002284001.1	1
TR253034	XP_002283895.2	1
TR253034	XP_002283709.1	1
TR253034	XP_002283344.1	1
TR253034	XP_002282692.3	1
TR253034	XP_002282686.1	1
TR253034	XP_002282381.1	1
TR253034	XP_002282214.1	1
TR253034	XP_002282205.1	1
TR253034	XP_002281854.1	1
TR253034	XP_002281851.1	1
TR253034	XP_002281766.1	1
TR253034	XP_002281579.1	1
TR253034	XP_002281238.1	1
TR253034	XP_002281001.1	1
TR253034	XP_002280889.1	1
TR253034	XP_002279546.1	1
TR253034	XP_002279373.1	1
TR253034	XP_002279226.1	1
TR253034	XP_002277957.1	1
TR253034	XP_002277952.1	1
TR253034	XP_002277223.1	1
TR253034	XP_002277157.1	1
TR253034	XP_002276681.1	1
TR253034	XP_002276363.3	1
TR253034	XP_002276153.1	1
TR253034	XP_002275792.1	1
TR253034	XP_002275188.2	1
TR253034	XP_002274262.2	1
TR253034	XP_002274253.1	1
TR253034	XP_002272616.1	1
TR253034	XP_002271371.1	1
TR253034	XP_002270962.1	1
TR253034	XP_002270426.2	1
TR253034	XP_002269666.3	1
TR253034	XP_002269499.1	1
TR253034	XP_002269030.1	1
TR253034	XP_002268892.1	1
TR253034	XP_002268149.1	1
TR253034	XP_002266420.1	1
TR253034	XP_002266114.1	1
TR253034	XP_002265802.1	1
TR253034	XP_002265049.1	1
TR253034	XP_002264919.1	1
TR253034	XP_002264440.1	1
TR253034	XP_002264273.1	1
TR253034	XP_002263794.1	1
TR253034	XP_002262761.1	1
TR253034	XP_002262673.1	1
TR253034	NP_001268027.1	1
TR242808	XP_019081673.1	1
TR242808	XP_010663735.1	1
TR242808	XP_010656471.2	1
TR242808	XP_010654722.1	1
TR242808	XP_010651277.1	1
TR242808	XP_010651253.1	1
TR242808	XP_010650399.1	1
TR242808	XP_010648065.1	1
TR242808	XP_003633060.1	1
TR242808	XP_003632240.1	1
TR242808	XP_003631721.1	1
TR242808	XP_003631257.1	1
TR242808	XP_003631245.1	1
TR242808	XP_003631222.1	1
TR242808	XP_002285640.1	1
TR242808	XP_002284614.1	1
TR242808	XP_002284127.1	1
TR242808	XP_002283212.1	1
TR242808	XP_002282470.1	1
TR242808	XP_002281907.1	1
TR242808	XP_002280555.2	1
TR242808	XP_002280064.2	1
TR242808	XP_002279458.1	1
TR242808	XP_002277769.1	1
TR242808	XP_002276867.1	1
TR242808	XP_002275699.1	1
TR242808	XP_002272720.1	1
TR242808	XP_002271911.1	1
TR242808	XP_002271787.2	1
TR242808	XP_002265449.2	1
TR242808	XP_002264302.1	1
TR242808	XP_002264038.2	1
TR242808	XP_002263999.1	1
TR242808	XP_002262763.1	1
TR232425	XP_019081841.1	1
TR232425	XP_019077878.1	1
TR232425	XP_019076821.1	1
TR232425	XP_010664867.1	1
TR232425	XP_010664348.1	1
TR232425	XP_010662093.1	1
TR232425	XP_010662085.1	1
TR232425	XP_010662084.1	1
TR232425	XP_010661170.1	1
TR232425	XP_010654595.1	1
TR232425	XP_003633988.1	1
TR232425	XP_002281050.2	1
TR232425	XP_002275829.1	1
TR232425	XP_002273608.1	1
TR232425	XP_002273324.2	1
TR232425	XP_002272519.1	1
TR232425	XP_002271253.1	1
TR232425	XP_002268577.1	1
TR232425	XP_002267371.1	1
TR229744	XP_010654729.1	1
TR229744	XP_010648342.1	1
TR229744	XP_003632054.3	1
TR229744	XP_002285734.1	1
TR229744	XP_002285279.1	1
TR229744	XP_002284485.1	1
TR229744	XP_002281658.1	1
TR229744	XP_002277583.1	1
TR229744	XP_002276337.2	1
TR229744	XP_002272065.1	1
TR229744	XP_002271879.1	1
TR229744	XP_002270919.2	1
TR229731	XP_019081771.1	1
TR229731	XP_019077479.1	1
TR229731	XP_019077077.1	1
TR229731	XP_019074869.1	1
TR229731	XP_010663114.1	1
TR229731	XP_010660919.1	1
TR229731	XP_010660387.1	1
TR229731	XP_010660360.1	1
TR229731	XP_010656544.1	1
TR229731	XP_010652664.1	1
TR229731	XP_010650904.1	1
TR229731	XP_010650888.1	1
TR229731	XP_010648936.1	1
TR229731	XP_010647794.1	1
TR229731	XP_010644538.1	1
TR229731	XP_010644045.1	1
TR229731	XP_010644042.1	1
TR229731	XP_003634635.1	1
TR229731	XP_003634513.1	1
TR229731	XP_003633921.2	1
TR229731	XP_003631355.1	1
TR229731	XP_002285730.1	1
TR229731	XP_002285113.1	1
TR229731	XP_002284872.1	1
TR229731	XP_002284384.1	1
TR229731	XP_002284010.1	1
TR229731	XP_002283807.1	1
TR229731	XP_002283678.1	1
TR229731	XP_002283570.1	1
TR229731	XP_002283569.1	1
TR229731	XP_002283348.1	1
TR229731	XP_002283203.1	1
TR229731	XP_002283061.1	1
TR229731	XP_002282800.2	1
TR229731	XP_002282549.1	1
TR229731	XP_002282477.2	1
TR229731	XP_002281519.2	1
TR229731	XP_002281369.1	1
TR229731	XP_002281363.1	1
TR229731	XP_002280965.1	1
TR229731	XP_002280830.1	1
TR229731	XP_002280655.1	1
TR229731	XP_002279888.1	1
TR229731	XP_002279818.1	1
TR229731	XP_002279173.2	1
TR229731	XP_002278768.1	1
TR229731	XP_002277499.1	1
TR229731	XP_002277121.1	1
TR229731	XP_002276848.1	1
TR229731	XP_002276119.1	1
TR229731	XP_002275330.1	1
TR229731	XP_002274896.1	1
TR229731	XP_002274843.1	1
TR229731	XP_002274139.1	1
TR229731	XP_002273838.1	1
TR229731	XP_002272464.1	1
TR229731	XP_002272045.1	1
TR229731	XP_002271936.2	1
TR229731	XP_002271877.2	1
TR229731	XP_002271837.2	1
TR229731	XP_002270884.1	1
TR229731	XP_002270639.1	1
TR229731	XP_002270132.1	1
TR229731	XP_002269430.1	1
TR229731	XP_002268705.1	1
TR229731	XP_002268520.1	1
TR229731	XP_002268173.2	1
TR229731	XP_002268089.1	1
TR229731	XP_002268050.1	1
TR229731	XP_002267886.1	1
TR229731	XP_002267765.1	1
TR229731	XP_002267468.1	1
TR229731	XP_002267330.2	1
TR229731	XP_002266366.1	1
TR229731	XP_002265204.1	1
TR229731	XP_002264973.1	1
TR229731	XP_002264897.1	1
TR229731	XP_002263715.1	1
TR229731	XP_002263365.1	1
TR229731	NP_001290017.1	1
TR229731	NP_001290015.1	1
TR229731	NP_001268204.1	1
TR229731	NP_001268083.1	1
TR229731	NP_001267969.1	1
TR229731	NP_001267948.1	1
TR229731	NP_001267908.1	1
TR229731	NP_001267867.1	1
TR225778	XP_019081771.1	1
TR225778	XP_019081545.1	1
TR225778	XP_019078327.1	1
TR225778	XP_019078326.1	1
TR225778	XP_019077479.1	1
TR225778	XP_019077077.1	1
TR225778	XP_010663114.1	1
TR225778	XP_010660919.1	1
TR225778	XP_010660387.1	1
TR225778	XP_010660360.1	1
TR225778	XP_010658572.1	1
TR225778	XP_010656544.1	1
TR225778	XP_010654721.1	1
TR225778	XP_010654253.1	1
TR225778	XP_010652664.1	1
TR225778	XP_010650904.1	1
TR225778	XP_010650888.1	1
TR225778	XP_010647794.1	1
TR225778	XP_010644045.1	1
TR225778	XP_010644042.1	1
TR225778	XP_003634635.1	1
TR225778	XP_003634513.1	1
TR225778	XP_003633921.2	1
TR225778	XP_003633476.1	1
TR225778	XP_003633255.1	1
TR225778	XP_003631716.1	1
TR225778	XP_003631355.1	1
TR225778	XP_002285762.1	1
TR225778	XP_002285730.1	1
TR225778	XP_002285197.1	1
TR225778	XP_002285113.1	1
TR225778	XP_002284384.1	1
TR225778	XP_002284089.1	1
TR225778	XP_002284010.1	1
TR225778	XP_002283678.1	1
TR225778	XP_002283569.1	1
TR225778	XP_002283348.1	1
TR225778	XP_002283259.1	1
TR225778	XP_002283203.1	1
TR225778	XP_002283061.1	1
TR225778	XP_002282942.1	1
TR225778	XP_002282941.1	1
TR225778	XP_002282800.2	1
TR225778	XP_002282549.1	1
TR225778	XP_002282477.2	1
TR225778	XP_002281878.1	1
TR225778	XP_002281519.2	1
TR225778	XP_002281369.1	1
TR225778	XP_002281363.1	1
TR225778	XP_002280965.1	1
TR225778	XP_002280830.1	1
TR225778	XP_002280655.1	1
TR225778	XP_002279888.1	1
TR225778	XP_002279818.1	1
TR225778	XP_002279629.1	1
TR225778	XP_002279173.2	1
TR225778	XP_002278768.1	1
TR225778	XP_002277149.2	1
TR225778	XP_002277121.1	1
TR225778	XP_002276226.1	1
TR225778	XP_002275330.1	1
TR225778	XP_002274896.1	1
TR225778	XP_002274843.1	1
TR225778	XP_002274827.1	1
TR225778	XP_002274601.1	1
TR225778	XP_002274552.1	1
TR225778	XP_002274139.1	1
TR225778	XP_002273742.2	1
TR225778	XP_002273649.1	1
TR225778	XP_002273038.1	1
TR225778	XP_002272464.1	1
TR225778	XP_002272045.1	1
TR225778	XP_002271936.2	1
TR225778	XP_002271837.2	1
TR225778	XP_002271508.1	1
TR225778	XP_002271160.1	1
TR225778	XP_002270884.1	1
TR225778	XP_002270639.1	1
TR225778	XP_002270182.2	1
TR225778	XP_002270132.1	1
TR225778	XP_002269264.1	1
TR225778	XP_002268173.2	1
TR225778	XP_002268050.1	1
TR225778	XP_002267765.1	1
TR225778	XP_002267468.1	1
TR225778	XP_002265204.1	1
TR225778	XP_002265008.1	1
TR225778	XP_002264973.1	1
TR225778	XP_002263961.1	1
TR225778	XP_002263715.1	1
TR225778	XP_002263365.1	1
TR225778	NP_001290017.1	1
TR225778	NP_001268204.1	1
TR225778	NP_001267969.1	1
TR225778	NP_001267948.1	1
TR225778	NP_001267919.1	1
TR225778	NP_001267867.1	1
TR221471	XP_019081673.1	1
TR221471	XP_019072060.1	1
TR221471	XP_010664530.1	1
TR221471	XP_010664194.1	1
TR221471	XP_010663678.1	1
TR221471	XP_010651277.1	1
TR221471	XP_010650399.1	1
TR221471	XP_003633060.1	1
TR221471	XP_003632601.2	1
TR221471	XP_003632240.1	1
TR221471	XP_003631721.1	1
TR221471	XP_003631574.1	1
TR221471	XP_003631222.1	1
TR221471	XP_002285640.1	1
TR221471	XP_002285418.2	1
TR221471	XP_002285260.1	1
TR221471	XP_002284274.1	1
TR221471	XP_002284127.1	1
TR221471	XP_002284001.1	1
TR221471	XP_002283709.1	1
TR221471	XP_002283344.1	1
TR221471	XP_002283212.1	1
TR221471	XP_002282686.1	1
TR221471	XP_002282205.1	1
TR221471	XP_002281907.1	1
TR221471	XP_002280555.2	1
TR221471	XP_002279458.1	1
TR221471	XP_002279226.1	1
TR221471	XP_002277957.1	1
TR221471	XP_002277769.1	1
TR221471	XP_002276363.3	1
TR221471	XP_002272720.1	1
TR221471	XP_002272616.1	1
TR221471	XP_002271371.1	1
TR221471	XP_002269666.3	1
TR221471	XP_002269030.1	1
TR221471	XP_002266420.1	1
TR221471	XP_002265449.2	1
TR221471	XP_002265049.1	1
TR221471	XP_002264919.1	1
TR221471	XP_002264302.1	1
TR221471	XP_002264273.1	1
TR221471	XP_002264038.2	1
TR221471	XP_002263999.1	1
TR221471	XP_002263794.1	1
TR221471	XP_002262763.1	1
TR221471	NP_001268027.1	1
TR196028	XP_010654729.1	1
TR196028	XP_010648342.1	1
TR196028	XP_003632054.3	1
TR196028	XP_002285279.1	1
TR196028	XP_002284485.1	1
TR196028	XP_002277583.1	1
TR196028	XP_002276337.2	1
TR196028	XP_002272065.1	1
TR196028	XP_002271879.1	1
TR196028	XP_002266355.2	1
TR196028	XP_002262767.1	1
TR193170	XP_019071878.1	1
TR193170	XP_002279863.2	1
TR189090	XP_019081673.1	1
TR189090	XP_019080143.1	1
TR189090	XP_010663735.1	1
TR189090	XP_010658580.1	1
TR189090	XP_010658578.1	1
TR189090	XP_010656471.2	1
TR189090	XP_010654722.1	1
TR189090	XP_010654040.1	1
TR189090	XP_010651277.1	1
TR189090	XP_010651253.1	1
TR189090	XP_010650399.1	1
TR189090	XP_010648065.1	1
TR189090	XP_003633060.1	1
TR189090	XP_003631721.1	1
TR189090	XP_003631257.1	1
TR189090	XP_003631245.1	1
TR189090	XP_002285640.1	1
TR189090	XP_002284614.1	1
TR189090	XP_002283590.1	1
TR189090	XP_002283212.1	1
TR189090	XP_002282470.1	1
TR189090	XP_002281907.1	1
TR189090	XP_002280064.2	1
TR189090	XP_002277769.1	1
TR189090	XP_002276867.1	1
TR189090	XP_002275699.1	1
TR189090	XP_002272720.1	1
TR189090	XP_002271911.1	1
TR189090	XP_002271787.2	1
TR189090	XP_002265506.1	1
TR189090	XP_002265449.2	1
TR189090	XP_002264435.1	1
TR189090	XP_002264302.1	1
TR189090	XP_002264038.2	1
TR189090	XP_002263999.1	1
TR189090	XP_002262763.1	1
TR188207	XP_003634068.1	1
TR181290	XP_019081545.1	1
TR181290	XP_019081410.1	1
TR181290	XP_019078327.1	1
TR181290	XP_019078326.1	1
TR181290	XP_019077616.1	1
TR181290	XP_019077479.1	1
TR181290	XP_019074615.1	1
TR181290	XP_010664345.1	1
TR181290	XP_010663114.1	1
TR181290	XP_010661380.1	1
TR181290	XP_010660919.1	1
TR181290	XP_010660387.1	1
TR181290	XP_010658572.1	1
TR181290	XP_010658169.1	1
TR181290	XP_010657509.1	1
TR181290	XP_010656826.1	1
TR181290	XP_010656544.1	1
TR181290	XP_010655370.1	1
TR181290	XP_010655369.1	1
TR181290	XP_010655368.1	1
TR181290	XP_010654721.1	1
TR181290	XP_010654253.1	1
TR181290	XP_010652664.1	1
TR181290	XP_010650904.1	1
TR181290	XP_010650888.1	1
TR181290	XP_010650490.1	1
TR181290	XP_010647794.1	1
TR181290	XP_010644045.1	1
TR181290	XP_010644042.1	1
TR181290	XP_003634635.1	1
TR181290	XP_003634513.1	1
TR181290	XP_003633921.2	1
TR181290	XP_003633476.1	1
TR181290	XP_003633255.1	1
TR181290	XP_003631716.1	1
TR181290	XP_003631355.1	1
TR181290	XP_002285775.1	1
TR181290	XP_002285762.1	1
TR181290	XP_002285761.1	1
TR181290	XP_002285759.1	1
TR181290	XP_002285197.1	1
TR181290	XP_002284384.1	1
TR181290	XP_002284089.1	1
TR181290	XP_002284010.1	1
TR181290	XP_002283678.1	1
TR181290	XP_002283569.1	1
TR181290	XP_002283348.1	1
TR181290	XP_002283259.1	1
TR181290	XP_002283203.1	1
TR181290	XP_002282942.1	1
TR181290	XP_002282941.1	1
TR181290	XP_002282692.3	1
TR181290	XP_002282549.1	1
TR181290	XP_002282477.2	1
TR181290	XP_002281878.1	1
TR181290	XP_002281851.1	1
TR181290	XP_002281766.1	1
TR181290	XP_002281579.1	1
TR181290	XP_002281519.2	1
TR181290	XP_002281369.1	1
TR181290	XP_002281238.1	1
TR181290	XP_002281001.1	1
TR181290	XP_002280965.1	1
TR181290	XP_002280830.1	1
TR181290	XP_002280655.1	1
TR181290	XP_002280097.1	1
TR181290	XP_002279888.1	1
TR181290	XP_002279818.1	1
TR181290	XP_002279629.1	1
TR181290	XP_002279173.2	1
TR181290	XP_002277952.1	1
TR181290	XP_002277223.1	1
TR181290	XP_002277157.1	1
TR181290	XP_002277149.2	1
TR181290	XP_002277121.1	1
TR181290	XP_002276226.1	1
TR181290	XP_002275330.1	1
TR181290	XP_002274896.1	1
TR181290	XP_002274827.1	1
TR181290	XP_002274601.1	1
TR181290	XP_002274552.1	1
TR181290	XP_002274253.1	1
TR181290	XP_002274139.1	1
TR181290	XP_002273742.2	1
TR181290	XP_002273649.1	1
TR181290	XP_002273038.1	1
TR181290	XP_002272464.1	1
TR181290	XP_002272045.1	1
TR181290	XP_002271936.2	1
TR181290	XP_002271837.2	1
TR181290	XP_002271508.1	1
TR181290	XP_002271160.1	1
TR181290	XP_002270962.1	1
TR181290	XP_002270639.1	1
TR181290	XP_002270182.2	1
TR181290	XP_002270132.1	1
TR181290	XP_002269264.1	1
TR181290	XP_002268050.1	1
TR181290	XP_002267765.1	1
TR181290	XP_002267468.1	1
TR181290	XP_002266114.1	1
TR181290	XP_002265802.1	1
TR181290	XP_002265204.1	1
TR181290	XP_002265008.1	1
TR181290	XP_002264973.1	1
TR181290	XP_002263961.1	1
TR181290	XP_002263715.1	1
TR181290	XP_002262761.1	1
TR181290	NP_001290017.1	1
TR181290	NP_001268204.1	1
TR181290	NP_001267969.1	1
TR181290	NP_001267948.1	1
TR181290	NP_001267919.1	1
TR181290	NP_001267867.1	1
TR173650	XP_019081772.1	1
TR173650	XP_019081410.1	1
TR173650	XP_019081062.1	1
TR173650	XP_019077616.1	1
TR173650	XP_019074615.1	1
TR173650	XP_010664530.1	1
TR173650	XP_010664345.1	1
TR173650	XP_010664194.1	1
TR173650	XP_010664090.1	1
TR173650	XP_010663678.1	1
TR173650	XP_010661380.1	1
TR173650	XP_010660578.1	1
TR173650	XP_010658169.1	1
TR173650	XP_010657509.1	1
TR173650	XP_010657253.1	1
TR173650	XP_010656826.1	1
TR173650	XP_010655370.1	1
TR173650	XP_010655369.1	1
TR173650	XP_010655368.1	1
TR173650	XP_010654721.1	1
TR173650	XP_010653993.1	1
TR173650	XP_010653992.1	1
TR173650	XP_010650490.1	1
TR173650	XP_003633555.1	1
TR173650	XP_003632601.2	1
TR173650	XP_003631574.1	1
TR173650	XP_003631260.1	1
TR173650	XP_002285777.1	1
TR173650	XP_002285775.1	1
TR173650	XP_002285761.1	1
TR173650	XP_002285759.1	1
TR173650	XP_002285693.1	1
TR173650	XP_002285418.2	1
TR173650	XP_002285389.1	1
TR173650	XP_002285327.2	1
TR173650	XP_002285314.3	1
TR173650	XP_002285146.1	1
TR173650	XP_002284274.1	1
TR173650	XP_002284231.1	1
TR173650	XP_002284001.1	1
TR173650	XP_002283895.2	1
TR173650	XP_002283709.1	1
TR173650	XP_002283344.1	1
TR173650	XP_002282692.3	1
TR173650	XP_002282686.1	1
TR173650	XP_002282381.1	1
TR173650	XP_002282214.1	1
TR173650	XP_002282205.1	1
TR173650	XP_002281854.1	1
TR173650	XP_002281851.1	1
TR173650	XP_002281766.1	1
TR173650	XP_002281579.1	1
TR173650	XP_002281238.1	1
TR173650	XP_002281001.1	1
TR173650	XP_002280889.1	1
TR173650	XP_002280097.1	1
TR173650	XP_002279629.1	1
TR173650	XP_002279546.1	1
TR173650	XP_002279373.1	1
TR173650	XP_002279226.1	1
TR173650	XP_002277957.1	1
TR173650	XP_002277952.1	1
TR173650	XP_002277223.1	1
TR173650	XP_002277157.1	1
TR173650	XP_002276681.1	1
TR173650	XP_002276363.3	1
TR173650	XP_002276153.1	1
TR173650	XP_002275792.1	1
TR173650	XP_002275188.2	1
TR173650	XP_002274827.1	1
TR173650	XP_002274552.1	1
TR173650	XP_002274262.2	1
TR173650	XP_002274253.1	1
TR173650	XP_002272616.1	1
TR173650	XP_002271508.1	1
TR173650	XP_002271371.1	1
TR173650	XP_002270962.1	1
TR173650	XP_002270426.2	1
TR173650	XP_002269666.3	1
TR173650	XP_002269499.1	1
TR173650	XP_002269030.1	1
TR173650	XP_002268892.1	1
TR173650	XP_002268149.1	1
TR173650	XP_002266420.1	1
TR173650	XP_002266114.1	1
TR173650	XP_002265802.1	1
TR173650	XP_002265049.1	1
TR173650	XP_002264919.1	1
TR173650	XP_002264440.1	1
TR173650	XP_002263794.1	1
TR173650	XP_002262761.1	1
TR173650	XP_002262673.1	1
TR173650	NP_001268027.1	1
TR173650	NP_001267919.1	1
TR166851	XP_019079232.1	1
TR166851	XP_019078713.1	1
TR166851	XP_019075556.1	1
TR166851	XP_010661733.1	1
TR166851	XP_010661028.1	1
TR166851	XP_010659441.1	1
TR166851	XP_010654039.1	1
TR166851	XP_010652890.1	1
TR166851	XP_010652592.1	1
TR166851	XP_010650395.1	1
TR166851	XP_010649384.1	1
TR166851	XP_010648183.1	1
TR166851	XP_010646607.1	1
TR166851	XP_010644403.1	1
TR166851	XP_010644402.1	1
TR166851	XP_003633432.1	1
TR166851	XP_003631764.1	1
TR166851	XP_002285771.1	1
TR166851	XP_002284075.1	1
TR166851	XP_002283755.1	1
TR166851	XP_002282633.1	1
TR166851	XP_002281456.1	1
TR166851	XP_002281354.1	1
TR166851	XP_002281285.1	1
TR166851	XP_002280587.1	1
TR166851	XP_002280214.1	1
TR166851	XP_002279404.1	1
TR166851	XP_002275606.2	1
TR166851	XP_002273741.2	1
TR166851	XP_002271365.1	1
TR166851	XP_002270581.2	1
TR166851	XP_002269039.1	1
TR166851	XP_002268663.2	1
TR166851	XP_002268233.1	1
TR166851	NP_001268435.1	1
TR166851	NP_001268194.1	1
TR159457	XP_019081841.1	1
TR159457	XP_019080143.1	1
TR159457	XP_019077878.1	1
TR159457	XP_019076821.1	1
TR159457	XP_010664867.1	1
TR159457	XP_010662093.1	1
TR159457	XP_010662085.1	1
TR159457	XP_010662084.1	1
TR159457	XP_010658580.1	1
TR159457	XP_010658578.1	1
TR159457	XP_010654722.1	1
TR159457	XP_010654595.1	1
TR159457	XP_010654040.1	1
TR159457	XP_010651253.1	1
TR159457	XP_010648065.1	1
TR159457	XP_003633988.1	1
TR159457	XP_003631257.1	1
TR159457	XP_002284531.1	1
TR159457	XP_002283590.1	1
TR159457	XP_002281050.2	1
TR159457	XP_002276867.1	1
TR159457	XP_002275829.1	1
TR159457	XP_002272519.1	1
TR159457	XP_002271253.1	1
TR159457	XP_002267371.1	1
TR159457	XP_002265506.1	1
TR159457	XP_002264435.1	1
TR158360	XP_019081772.1	1
TR158360	XP_019081062.1	1
TR158360	XP_019072060.1	1
TR158360	XP_010664530.1	1
TR158360	XP_010664194.1	1
TR158360	XP_010664090.1	1
TR158360	XP_010663678.1	1
TR158360	XP_010660578.1	1
TR158360	XP_010657253.1	1
TR158360	XP_010653993.1	1
TR158360	XP_010653992.1	1
TR158360	XP_010651277.1	1
TR158360	XP_010650399.1	1
TR158360	XP_003632601.2	1
TR158360	XP_003632240.1	1
TR158360	XP_003631574.1	1
TR158360	XP_003631260.1	1
TR158360	XP_003631222.1	1
TR158360	XP_002285777.1	1
TR158360	XP_002285693.1	1
TR158360	XP_002285418.2	1
TR158360	XP_002285327.2	1
TR158360	XP_002285314.3	1
TR158360	XP_002285260.1	1
TR158360	XP_002285146.1	1
TR158360	XP_002284274.1	1
TR158360	XP_002284231.1	1
TR158360	XP_002284127.1	1
TR158360	XP_002284001.1	1
TR158360	XP_002283895.2	1
TR158360	XP_002283709.1	1
TR158360	XP_002283344.1	1
TR158360	XP_002283212.1	1
TR158360	XP_002282686.1	1
TR158360	XP_002282381.1	1
TR158360	XP_002282214.1	1
TR158360	XP_002282205.1	1
TR158360	XP_002281907.1	1
TR158360	XP_002281854.1	1
TR158360	XP_002280889.1	1
TR158360	XP_002280555.2	1
TR158360	XP_002279546.1	1
TR158360	XP_002279458.1	1
TR158360	XP_002279373.1	1
TR158360	XP_002279226.1	1
TR158360	XP_002277957.1	1
TR158360	XP_002277769.1	1
TR158360	XP_002276681.1	1
TR158360	XP_002276363.3	1
TR158360	XP_002275792.1	1
TR158360	XP_002275188.2	1
TR158360	XP_002274262.2	1
TR158360	XP_002272616.1	1
TR158360	XP_002271371.1	1
TR158360	XP_002270426.2	1
TR158360	XP_002269666.3	1
TR158360	XP_002269499.1	1
TR158360	XP_002269030.1	1
TR158360	XP_002268892.1	1
TR158360	XP_002268149.1	1
TR158360	XP_002266420.1	1
TR158360	XP_002265049.1	1
TR158360	XP_002264919.1	1
TR158360	XP_002264440.1	1
TR158360	XP_002264302.1	1
TR158360	XP_002264273.1	1
TR158360	XP_002263794.1	1
TR158360	XP_002262673.1	1
TR158360	NP_001268027.1	1
TR157933	XP_019077721.1	1
TR157933	XP_002285066.1	1
TR157933	XP_002283530.1	1
TR157933	XP_002279863.2	1
TR157933	XP_002270074.1	1
TR154348	XP_019079232.1	1
TR154348	XP_019075556.1	1
TR154348	XP_010664633.1	1
TR154348	XP_010663148.1	1
TR154348	XP_010661539.1	1
TR154348	XP_010661028.1	1
TR154348	XP_010659441.1	1
TR154348	XP_010659254.1	1
TR154348	XP_010659253.1	1
TR154348	XP_010659252.1	1
TR154348	XP_010659249.1	1
TR154348	XP_010652890.1	1
TR154348	XP_010650395.1	1
TR154348	XP_010646607.1	1
TR154348	XP_010644403.1	1
TR154348	XP_010644402.1	1
TR154348	XP_003634357.2	1
TR154348	XP_003633432.1	1
TR154348	XP_003631764.1	1
TR154348	XP_002285771.1	1
TR154348	XP_002284075.1	1
TR154348	XP_002283755.1	1
TR154348	XP_002282633.1	1
TR154348	XP_002281394.1	1
TR154348	XP_002281285.1	1
TR154348	XP_002279690.1	1
TR154348	XP_002273741.2	1
TR154348	XP_002271079.1	1
TR154348	XP_002271029.1	1
TR154348	XP_002268663.2	1
TR154348	XP_002267374.1	1
TR154348	XP_002266637.2	1
TR154348	XP_002264204.1	1
TR154348	XP_002264101.1	1
TR154348	XP_002263115.1	1
TR154348	NP_001268435.1	1
TR154348	NP_001268194.1	1
TR154348	NP_001267981.1	1
TR1536	XP_019076361.1	1
TR1536	XP_010663020.1	1
TR1536	XP_010660962.1	1
TR1536	XP_010648820.2	1
TR1536	XP_002281220.1	1
TR1536	XP_002276899.1	1
TR1536	XP_002275845.3	1
TR1536	XP_002274859.1	1
TR1536	XP_002273468.1	1
TR1536	XP_002267332.1	1
TR1536	XP_002266355.2	1
TR1536	NP_001267822.1	1
TR146672	XP_019081841.1	1
TR146672	XP_019077878.1	1
TR146672	XP_019076821.1	1
TR146672	XP_010664867.1	1
TR146672	XP_010662093.1	1
TR146672	XP_010662085.1	1
TR146672	XP_010662084.1	1
TR146672	XP_010661170.1	1
TR146672	XP_010654595.1	1
TR146672	XP_003633988.1	1
TR146672	XP_002284531.1	1
TR146672	XP_002281050.2	1
TR146672	XP_002275829.1	1
TR146672	XP_002273324.2	1
TR146672	XP_002272519.1	1
TR146672	XP_002271253.1	1
TR146672	XP_002268577.1	1
TR146672	XP_002267371.1	1
TR146670	XP_019081673.1	1
TR146670	XP_019072060.1	1
TR146670	XP_010663735.1	1
TR146670	XP_010656471.2	1
TR146670	XP_010651277.1	1
TR146670	XP_010650399.1	1
TR146670	XP_010648065.1	1
TR146670	XP_003633060.1	1
TR146670	XP_003632240.1	1
TR146670	XP_003631721.1	1
TR146670	XP_003631245.1	1
TR146670	XP_003631222.1	1
TR146670	XP_002285640.1	1
TR146670	XP_002285260.1	1
TR146670	XP_002284614.1	1
TR146670	XP_002284127.1	1
TR146670	XP_002283212.1	1
TR146670	XP_002282470.1	1
TR146670	XP_002281907.1	1
TR146670	XP_002280555.2	1
TR146670	XP_002280064.2	1
TR146670	XP_002279458.1	1
TR146670	XP_002277769.1	1
TR146670	XP_002276867.1	1
TR146670	XP_002275699.1	1
TR146670	XP_002272720.1	1
TR146670	XP_002271911.1	1
TR146670	XP_002271787.2	1
TR146670	XP_002265449.2	1
TR146670	XP_002264302.1	1
TR146670	XP_002264273.1	1
TR146670	XP_002264038.2	1
TR146670	XP_002263999.1	1
TR146670	XP_002262763.1	1
TR137259	XP_019081772.1	1
TR137259	XP_019081545.1	1
TR137259	XP_019081410.1	1
TR137259	XP_019081062.1	1
TR137259	XP_019078327.1	1
TR137259	XP_019078326.1	1
TR137259	XP_019077616.1	1
TR137259	XP_019077479.1	1
TR137259	XP_019074615.1	1
TR137259	XP_010664345.1	1
TR137259	XP_010664090.1	1
TR137259	XP_010661380.1	1
TR137259	XP_010660578.1	1
TR137259	XP_010658572.1	1
TR137259	XP_010658169.1	1
TR137259	XP_010657509.1	1
TR137259	XP_010657253.1	1
TR137259	XP_010656826.1	1
TR137259	XP_010656544.1	1
TR137259	XP_010655370.1	1
TR137259	XP_010655369.1	1
TR137259	XP_010655368.1	1
TR137259	XP_010654721.1	1
TR137259	XP_010654253.1	1
TR137259	XP_010653993.1	1
TR137259	XP_010653992.1	1
TR137259	XP_010650904.1	1
TR137259	XP_010650490.1	1
TR137259	XP_010647794.1	1
TR137259	XP_010644045.1	1
TR137259	XP_003634635.1	1
TR137259	XP_003633921.2	1
TR137259	XP_003633555.1	1
TR137259	XP_003633476.1	1
TR137259	XP_003633255.1	1
TR137259	XP_003631716.1	1
TR137259	XP_003631260.1	1
TR137259	XP_002285777.1	1
TR137259	XP_002285775.1	1
TR137259	XP_002285762.1	1
TR137259	XP_002285761.1	1
TR137259	XP_002285759.1	1
TR137259	XP_002285693.1	1
TR137259	XP_002285389.1	1
TR137259	XP_002285327.2	1
TR137259	XP_002285314.3	1
TR137259	XP_002285197.1	1
TR137259	XP_002285146.1	1
TR137259	XP_002284384.1	1
TR137259	XP_002284231.1	1
TR137259	XP_002284089.1	1
TR137259	XP_002283895.2	1
TR137259	XP_002283348.1	1
TR137259	XP_002283259.1	1
TR137259	XP_002282942.1	1
TR137259	XP_002282941.1	1
TR137259	XP_002282692.3	1
TR137259	XP_002282381.1	1
TR137259	XP_002282214.1	1
TR137259	XP_002281878.1	1
TR137259	XP_002281854.1	1
TR137259	XP_002281851.1	1
TR137259	XP_002281766.1	1
TR137259	XP_002281579.1	1
TR137259	XP_002281238.1	1
TR137259	XP_002281001.1	1
TR137259	XP_002280889.1	1
TR137259	XP_002280097.1	1
TR137259	XP_002279818.1	1
TR137259	XP_002279629.1	1
TR137259	XP_002279546.1	1
TR137259	XP_002279373.1	1
TR137259	XP_002277952.1	1
TR137259	XP_002277223.1	1
TR137259	XP_002277157.1	1
TR137259	XP_002277149.2	1
TR137259	XP_002276681.1	1
TR137259	XP_002276226.1	1
TR137259	XP_002276153.1	1
TR137259	XP_002275792.1	1
TR137259	XP_002275188.2	1
TR137259	XP_002274896.1	1
TR137259	XP_002274827.1	1
TR137259	XP_002274601.1	1
TR137259	XP_002274552.1	1
TR137259	XP_002274262.2	1
TR137259	XP_002274253.1	1
TR137259	XP_002274139.1	1
TR137259	XP_002273742.2	1
TR137259	XP_002273649.1	1
TR137259	XP_002273038.1	1
TR137259	XP_002271508.1	1
TR137259	XP_002271160.1	1
TR137259	XP_002270962.1	1
TR137259	XP_002270639.1	1
TR137259	XP_002270426.2	1
TR137259	XP_002270182.2	1
TR137259	XP_002270132.1	1
TR137259	XP_002269499.1	1
TR137259	XP_002269264.1	1
TR137259	XP_002268892.1	1
TR137259	XP_002268149.1	1
TR137259	XP_002267765.1	1
TR137259	XP_002266114.1	1
TR137259	XP_002265802.1	1
TR137259	XP_002265008.1	1
TR137259	XP_002264440.1	1
TR137259	XP_002263961.1	1
TR137259	XP_002262761.1	1
TR137259	XP_002262673.1	1
TR137259	NP_001290017.1	1
TR137259	NP_001267969.1	1
TR137259	NP_001267919.1	1
TR137253	XP_019081772.1	1
TR137253	XP_019081410.1	1
TR137253	XP_019081062.1	1
TR137253	XP_019074615.1	1
TR137253	XP_019072060.1	1
TR137253	XP_010664530.1	1
TR137253	XP_010664194.1	1
[truncated: 28,738 more rows]

## Sheet: Negative_DM
All the negatively co-related co-expressing downy mildew-responsive Vitis vinifera lncRNAs and mature mRNAs based on Pearson correlation coefficient using the PERL Script
lncRNA	CDS	CE
TR101084	XP_010662115.1	-0.0038
TR229744	XP_010647968.1	-0.0091
TR39929	XP_010657947.1	-0.0119
TR196028	XP_010647968.1	-0.0152
TR39929	XP_002274762.2	-0.0176
TR107209	XP_019080236.1	-0.0249
TR3392	XP_019081226.1	-0.0263
TR28286	XP_019080064.1	-0.0303
TR8919	XP_010647968.1	-0.0341
TR1536	XP_010647968.1	-0.0349
TR102755	XP_010647968.1	-0.0358
TR109363	XP_019081226.1	-0.0424
TR39926	XP_002276981.1	-0.0427
TR39932	XP_019080236.1	-0.0463
TR103496	XP_010647968.1	-0.0489
TR160305	XP_010662115.1	-0.0534
TR44662	XP_010647968.1	-0.0578
TR109366	XP_019081226.1	-0.0593
TR28286	XP_002274275.1	-0.0633
TR48986	XP_019080236.1	-0.0731
TR59346	XP_010662115.1	-0.0782
TR39926	XP_002272732.3	-0.0792
TR102760	XP_010647968.1	-0.0866
TR45549	XP_010647968.1	-0.0911
TR4562	XP_010647968.1	-0.0968
TR286248	XP_010647968.1	-0.1304
TR28286	XP_010661177.1	-0.1408
TR28286	XP_002269584.1	-0.1408
TR302981	XP_010647968.1	-0.1413
TR39929	XP_002263726.1	-0.1431
TR291964	XP_010647968.1	-0.1454
TR48986	XP_010657947.1	-0.1462
TR296508	XP_010647968.1	-0.1546
TR39926	XP_002274762.2	-0.1682
TR39932	XP_010657947.1	-0.1726
TR28286	XP_002275808.1	-0.1756
TR59346	XP_002275808.1	-0.1785
TR55735	XP_019081226.1	-0.179
TR41247	XP_010647968.1	-0.1816
TR78139	XP_010662115.1	-0.1848
TR3776	XP_010647968.1	-0.1875
TR107209	XP_010657947.1	-0.1937
TR39926	XP_010647562.1	-0.2058
TR39929	XP_019080236.1	-0.2064
TR24526	XP_010662115.1	-0.2105
TR39929	XP_002272732.3	-0.2287
TR188207	XP_010647968.1	-0.2339
TR28286	XP_010656765.1	-0.2404
TR160305	XP_019080064.1	-0.2519
TR28241	XP_010662115.1	-0.2657
TR28286	XP_010662115.1	-0.2741
TR48986	XP_002263726.1	-0.2748
TR193170	XP_010657947.1	-0.2754
TR78139	XP_002275808.1	-0.2831
TR310209	XP_019081226.1	-0.2855
TR59346	XP_002274275.1	-0.2884
TR157933	XP_010657947.1	-0.2884
TR101084	XP_019080064.1	-0.2995
TR39932	XP_002263726.1	-0.3004
TR24526	XP_002275808.1	-0.3081
TR28286	XP_019076810.1	-0.3148
TR28286	XP_019076809.1	-0.3148
TR28286	XP_019076808.1	-0.3148
TR39926	XP_019073106.1	-0.3154
TR39926	XP_019079776.1	-0.3202
TR107209	XP_002263726.1	-0.3208
TR127020	XP_019081226.1	-0.3248
TR8150	XP_019081226.1	-0.3329
TR324629	XP_010662115.1	-0.3339
TR39929	XP_010647562.1	-0.3511
TR39926	XP_019080236.1	-0.3516
TR814	XP_010662115.1	-0.3517
TR39926	XP_019072899.1	-0.3555
TR48986	XP_002272732.3	-0.3574
TR160305	XP_010661177.1	-0.3575
TR160305	XP_002269584.1	-0.3575
TR28241	XP_002275808.1	-0.3617
TR59346	XP_002263124.1	-0.3656
TR59346	XP_002264720.1	-0.3664
TR296508	XP_019080236.1	-0.3676
TR59346	XP_002268401.2	-0.3726
TR39926	XP_010652926.1	-0.3778
TR8919	XP_019081226.1	-0.3805
TR182059	XP_019080064.1	-0.3815
TR102755	XP_019081226.1	-0.382
TR39932	XP_002272732.3	-0.3823
TR78139	XP_002274275.1	-0.3896
TR286248	XP_019080236.1	-0.3902
TR193170	XP_002263726.1	-0.3992
TR324578	XP_010662115.1	-0.4018
TR107209	XP_002272732.3	-0.402
TR44662	XP_019081226.1	-0.4022
TR101084	XP_010661177.1	-0.4033
TR101084	XP_002269584.1	-0.4033
TR3392	XP_010657947.1	-0.4091
TR157933	XP_002263726.1	-0.4116
TR24526	XP_002274275.1	-0.4136
TR332123	XP_010662115.1	-0.4142
TR232425	XP_010662115.1	-0.4145
TR39926	XP_002270422.2	-0.4173
TR146672	XP_010662115.1	-0.4175
TR39926	XP_010649747.1	-0.4193
TR59346	XP_019081394.1	-0.4198
TR4562	XP_019080236.1	-0.4211
TR350895	XP_010662115.1	-0.4213
TR159457	XP_010662115.1	-0.4225
TR109363	XP_010657947.1	-0.4238
TR59346	XP_010655248.1	-0.4249
TR59346	XP_002270934.1	-0.4249
TR39926	XP_010656098.1	-0.4258
TR45549	XP_019080236.1	-0.4263
TR324629	XP_002275808.1	-0.4273
TR102760	XP_019081226.1	-0.4285
TR189090	XP_010662115.1	-0.4356
TR39926	XP_010655930.1	-0.4365
TR242808	XP_010662115.1	-0.4379
TR146670	XP_010662115.1	-0.4385
TR109366	XP_010657947.1	-0.4391
TR69015	XP_010662115.1	-0.4396
TR48711	XP_010662115.1	-0.4402
TR39926	XP_002274682.1	-0.4414
TR59346	NP_001268048.1	-0.4441
TR311229	XP_010662115.1	-0.4441
TR814	XP_002275808.1	-0.4444
TR104211	XP_010662115.1	-0.4448
TR221471	XP_010662115.1	-0.4467
TR160305	XP_010656765.1	-0.4502
TR182059	XP_010647968.1	-0.4504
TR158360	XP_010662115.1	-0.4515
TR39926	XP_002266541.2	-0.454
TR137253	XP_010662115.1	-0.4545
TR95852	XP_010662115.1	-0.4547
TR39929	XP_019073106.1	-0.4549
TR327614	XP_010662115.1	-0.4551
TR59346	XP_002277140.1	-0.4556
TR253034	XP_010662115.1	-0.4557
TR39926	XP_019077254.1	-0.4559
TR173650	XP_010662115.1	-0.4565
TR39929	XP_019079776.1	-0.4595
TR46800	XP_010662115.1	-0.4608
TR39926	XP_019072404.1	-0.4613
TR39926	NP_001268199.1	-0.4613
TR39926	XP_002271185.1	-0.462
TR78139	XP_002263124.1	-0.4634
TR12499	XP_010662115.1	-0.4634
TR59346	XP_010662268.1	-0.4639
TR103496	XP_019080236.1	-0.4641
TR78139	XP_002264720.1	-0.4642
TR137259	XP_010662115.1	-0.4646
TR28241	XP_002274275.1	-0.4647
TR181290	XP_010662115.1	-0.4699
TR78139	XP_002268401.2	-0.4701
TR333024	XP_010662115.1	-0.4713
TR225778	XP_010662115.1	-0.4736
TR48986	XP_010647562.1	-0.4737
TR28286	XP_019076214.1	-0.4752
TR59346	XP_003631456.1	-0.4754
TR39926	XP_010664356.1	-0.4758
TR1536	XP_019080236.1	-0.4765
TR193170	XP_002272732.3	-0.4775
TR302981	XP_019081226.1	-0.4776
TR229731	XP_010662115.1	-0.4789
TR39926	XP_002271138.1	-0.479
TR347065	XP_010662115.1	-0.4797
TR291964	XP_019081226.1	-0.4812
TR182059	XP_010661177.1	-0.4815
TR182059	XP_002269584.1	-0.4815
TR39926	XP_003631394.1	-0.4849
TR59346	XP_002278076.1	-0.4859
TR24526	XP_002263124.1	-0.4865
TR24526	XP_002264720.1	-0.4872
TR157933	XP_002272732.3	-0.4893
TR59346	XP_002280282.2	-0.4905
TR54526	XP_010662115.1	-0.4908
TR324578	XP_002275808.1	-0.4922
TR39929	XP_019072899.1	-0.4924
TR332085	XP_010662115.1	-0.4926
TR24526	XP_002268401.2	-0.4931
TR196028	XP_019080236.1	-0.4937
TR101084	XP_010656765.1	-0.4939
TR39926	XP_010654515.1	-0.4958
TR39932	XP_010647562.1	-0.4971
TR300397	XP_010662115.1	-0.4977
TR39926	XP_002274476.1	-0.4979
TR120356	XP_010662115.1	-0.498
TR39926	XP_002279570.1	-0.4987
TR229744	XP_019080236.1	-0.499
TR354151	XP_010662115.1	-0.5029
TR154348	XP_010662115.1	-0.5029
TR28286	XP_019076934.1	-0.5036
TR28286	XP_019076933.1	-0.5036
TR28286	XP_019076932.1	-0.5036
TR332123	XP_002275808.1	-0.504
TR232425	XP_002275808.1	-0.5043
TR287773	XP_010662115.1	-0.5055
TR59346	XP_010660124.1	-0.5064
TR146672	XP_002275808.1	-0.5071
TR133209	XP_010662115.1	-0.5076
TR100884	XP_019080236.1	-0.5083
TR166851	XP_010662115.1	-0.5085
TR102218	XP_010662115.1	-0.5095
TR11676	XP_010662115.1	-0.51
TR39926	XP_010655585.1	-0.5102
TR39926	XP_010644270.1	-0.5106
TR350895	XP_002275808.1	-0.5107
TR159457	XP_002275808.1	-0.5119
TR41247	XP_019081226.1	-0.5131
TR39929	XP_010652926.1	-0.5131
TR39926	XP_010652667.1	-0.5138
TR8986	XP_010662115.1	-0.5143
TR57091	XP_010662115.1	-0.5145
TR78139	XP_019081394.1	-0.5148
TR39926	XP_002276192.1	-0.5148
TR39926	XP_002263986.1	-0.5151
TR39926	XP_010662304.1	-0.5155
TR107209	XP_010647562.1	-0.5156
TR57091	XP_019080236.1	-0.5157
TR8986	XP_019080236.1	-0.5158
TR39926	XP_002266646.3	-0.516
TR39926	XP_019077350.1	-0.5176
TR160305	XP_019076810.1	-0.518
TR160305	XP_019076809.1	-0.518
TR160305	XP_019076808.1	-0.518
TR3776	XP_019081226.1	-0.5182
TR78139	XP_010655248.1	-0.5196
TR78139	XP_002270934.1	-0.5196
TR11676	XP_019080236.1	-0.5201
TR102218	XP_019080236.1	-0.5207
TR39926	XP_010664348.1	-0.5216
TR166851	XP_019080236.1	-0.5216
TR100884	XP_010662115.1	-0.5218
TR39926	XP_002273608.1	-0.5222
TR133209	XP_019080236.1	-0.5225
TR189090	XP_002275808.1	-0.5242
TR287773	XP_019080236.1	-0.5246
TR39926	XP_002273324.2	-0.5254
TR3392	XP_002263726.1	-0.5254
TR39926	XP_010661170.1	-0.5264
TR39926	XP_002268577.1	-0.5264
TR242808	XP_002275808.1	-0.5264
TR101084	XP_010647968.1	-0.5265
TR324629	XP_002274275.1	-0.5267
TR146670	XP_002275808.1	-0.527
TR354151	XP_019080236.1	-0.5272
TR154348	XP_019080236.1	-0.5272
TR69015	XP_002275808.1	-0.5281
TR39926	XP_019077878.1	-0.5285
TR48711	XP_002275808.1	-0.5286
TR39926	XP_002272519.1	-0.5296
TR39926	XP_010662093.1	-0.5304
TR39926	XP_002275829.1	-0.5304
TR39926	XP_010654595.1	-0.5305
TR39926	XP_002281050.2	-0.5307
TR229744	XP_010662115.1	-0.5309
TR39926	XP_019076821.1	-0.5319
TR120356	XP_019080236.1	-0.532
TR300397	XP_019080236.1	-0.5322
TR311229	XP_002275808.1	-0.5323
TR39926	XP_019081841.1	-0.533
TR39926	XP_010662085.1	-0.533
TR39926	XP_010662084.1	-0.533
TR39926	XP_003633988.1	-0.533
TR104211	XP_002275808.1	-0.533
TR39926	XP_010664867.1	-0.5337
TR221471	XP_002275808.1	-0.5348
TR39926	XP_002267371.1	-0.5351
TR39926	XP_002271253.1	-0.5354
TR28241	XP_002263124.1	-0.5354
TR28241	XP_002264720.1	-0.5361
TR196028	XP_010662115.1	-0.5361
TR296508	XP_002274762.2	-0.5368
TR24526	XP_019081394.1	-0.5371
TR332085	XP_019080236.1	-0.5372
TR78139	NP_001268048.1	-0.5378
TR54526	XP_019080236.1	-0.5389
TR109363	XP_002263726.1	-0.5391
TR39926	XP_002284531.1	-0.5393
TR158360	XP_002275808.1	-0.5393
TR39926	XP_019080143.1	-0.5402
TR39926	XP_010658580.1	-0.5402
TR39926	XP_010658578.1	-0.5402
TR39926	XP_002283590.1	-0.5402
TR39926	XP_002265506.1	-0.541
TR39926	XP_002264435.1	-0.5412
TR39926	XP_010654040.1	-0.5413
TR28241	XP_002268401.2	-0.5418
TR39926	XP_010651253.1	-0.5419
TR39926	XP_003631257.1	-0.5419
TR24526	XP_010655248.1	-0.5419
TR24526	XP_002270934.1	-0.5419
TR59346	XP_010663062.1	-0.542
TR137253	XP_002275808.1	-0.5421
TR95852	XP_002275808.1	-0.5423
TR39926	XP_010654722.1	-0.5423
TR814	XP_002274275.1	-0.5427
TR327614	XP_002275808.1	-0.5427
TR253034	XP_002275808.1	-0.5433
TR39926	XP_010648065.1	-0.5434
TR55735	XP_010657947.1	-0.544
TR173650	XP_002275808.1	-0.544
TR39926	XP_002276867.1	-0.5442
TR39926	XP_002271911.1	-0.5443
TR39926	XP_002275699.1	-0.5459
TR39926	XP_010656471.2	-0.5466
TR39926	XP_003631245.1	-0.5472
TR46800	XP_002275808.1	-0.5481
TR78139	XP_002277140.1	-0.5486
TR39926	XP_002271787.2	-0.549
TR39926	XP_002280064.2	-0.5491
TR28286	XP_019081840.1	-0.5492
TR39926	XP_002284614.1	-0.5493
TR39929	XP_002270422.2	-0.5496
TR347065	XP_019080236.1	-0.5496
TR39926	XP_010663735.1	-0.5497
TR39926	XP_002282470.1	-0.5499
TR229731	XP_019080236.1	-0.5504
TR12499	XP_002275808.1	-0.5505
TR39926	XP_003633060.1	-0.5508
TR39926	XP_002262763.1	-0.5508
TR39929	XP_010649747.1	-0.5514
TR39926	XP_019081673.1	-0.5514
TR137259	XP_002275808.1	-0.5516
TR39926	XP_002272720.1	-0.5517
TR39926	XP_002264038.2	-0.552
TR59346	XP_019076567.1	-0.5523
TR1536	XP_010662115.1	-0.5527
TR39926	XP_002285640.1	-0.5529
TR39926	XP_002263999.1	-0.5532
TR109366	XP_002263726.1	-0.5532
TR39926	XP_003631721.1	-0.5539
TR39926	XP_002265449.2	-0.5539
TR39926	XP_002281907.1	-0.5545
TR39926	XP_002277769.1	-0.5546
TR39926	XP_002283212.1	-0.5548
TR39926	XP_010651277.1	-0.5554
TR225778	XP_019080236.1	-0.5554
TR39926	XP_010650399.1	-0.5557
TR59346	XP_002275628.1	-0.556
TR78139	XP_010662268.1	-0.5563
TR39926	XP_002264302.1	-0.5563
TR39926	XP_002279458.1	-0.5565
TR181290	XP_002275808.1	-0.5567
TR39926	XP_003631222.1	-0.5569
TR39926	XP_002284127.1	-0.5569
TR286248	XP_002274762.2	-0.5573
TR39929	XP_010656098.1	-0.5574
TR333024	XP_019080236.1	-0.5576
TR333024	XP_002275808.1	-0.5579
TR59346	XP_010656627.2	-0.5581
TR39926	XP_002280555.2	-0.5581
TR188207	XP_019081226.1	-0.5582
TR39926	XP_003632240.1	-0.5585
TR39926	XP_019072060.1	-0.5588
TR39926	XP_002285260.1	-0.5588
TR181290	XP_019080236.1	-0.5588
TR39926	XP_002264273.1	-0.559
TR24526	NP_001268048.1	-0.5597
TR101084	XP_019076810.1	-0.5598
TR101084	XP_019076809.1	-0.5598
TR101084	XP_019076808.1	-0.5598
TR225778	XP_002275808.1	-0.5601
TR39926	XP_002279226.1	-0.5605
TR39926	XP_002269030.1	-0.5605
TR39926	XP_002264919.1	-0.5605
TR39926	XP_002283709.1	-0.5608
TR39926	XP_002266420.1	-0.5608
TR39926	XP_002263794.1	-0.5609
TR39926	XP_002265049.1	-0.561
TR59346	XP_010650076.1	-0.5615
TR39926	XP_002284274.1	-0.5616
TR39926	XP_002269666.3	-0.5619
TR39926	XP_010663678.1	-0.5622
TR39926	XP_002276363.3	-0.5623
TR39926	XP_010664530.1	-0.5627
TR39926	XP_002283344.1	-0.5629
TR39926	XP_002271371.1	-0.5634
TR39926	XP_003631574.1	-0.5635
TR39926	XP_002277957.1	-0.5637
TR39926	NP_001268027.1	-0.5637
TR39926	XP_003632601.2	-0.5638
TR137259	XP_019080236.1	-0.5639
TR39926	XP_002285418.2	-0.5641
TR39926	XP_002282205.1	-0.5643
TR103496	XP_010662115.1	-0.5643
TR39926	XP_002284001.1	-0.5647
TR39926	XP_002282686.1	-0.565
TR12499	XP_019080236.1	-0.565
TR229731	XP_002275808.1	-0.5651
TR39926	XP_010664194.1	-0.5652
TR39926	XP_002272616.1	-0.5657
TR347065	XP_002275808.1	-0.5659
TR39926	XP_010653993.1	-0.567
TR39926	XP_010653992.1	-0.567
TR39926	XP_002268149.1	-0.567
TR28286	XP_010649608.1	-0.567
TR39926	XP_019081062.1	-0.5671
TR39926	XP_010664090.1	-0.5671
TR78139	XP_003631456.1	-0.5672
TR39929	XP_010655930.1	-0.5672
TR39926	XP_019081772.1	-0.5672
TR39926	XP_002279546.1	-0.5672
TR46800	XP_019080236.1	-0.5674
TR39926	XP_002281854.1	-0.5674
TR39926	XP_002285314.3	-0.5675
TR39926	XP_002274262.2	-0.5677
TR182059	XP_010656765.1	-0.5678
TR59346	XP_002283064.1	-0.568
TR39926	XP_002279373.1	-0.568
TR39926	XP_002268892.1	-0.568
TR160305	XP_010647968.1	-0.568
TR59346	XP_010662612.1	-0.5682
TR39926	XP_002262673.1	-0.5682
TR39926	XP_002285327.2	-0.5692
TR39926	XP_010657253.1	-0.5693
TR39926	XP_002285146.1	-0.5693
TR39926	XP_002282214.1	-0.5693
TR39926	XP_003631260.1	-0.5694
TR39926	XP_002269499.1	-0.5696
TR39926	XP_002285693.1	-0.5697
TR39926	XP_002264440.1	-0.5697
TR39926	XP_002280889.1	-0.5698
TR39926	XP_002275792.1	-0.57
TR39926	XP_002282381.1	-0.5701
TR24526	XP_002277140.1	-0.5703
TR48986	XP_019073106.1	-0.5704
TR39926	XP_002284231.1	-0.5704
TR39926	XP_010660578.1	-0.5706
TR39926	XP_002285777.1	-0.5706
TR39926	XP_002276681.1	-0.5707
TR39926	XP_002275188.2	-0.5707
TR39926	XP_002283895.2	-0.5709
TR39926	XP_002270426.2	-0.5709
TR39926	XP_002285389.1	-0.5711
TR173650	XP_019080236.1	-0.5713
TR39926	XP_003633555.1	-0.5715
TR39926	XP_002276153.1	-0.5715
TR39929	XP_002274682.1	-0.5717
TR39926	XP_002277952.1	-0.5718
TR39926	XP_010657509.1	-0.572
TR39926	XP_002282692.3	-0.572
TR39926	XP_002281851.1	-0.572
TR253034	XP_019080236.1	-0.5721
TR39926	XP_019081410.1	-0.5723
TR39926	XP_010656826.1	-0.5723
TR39926	XP_002281579.1	-0.5723
TR39926	XP_002285775.1	-0.5726
TR39926	XP_002277157.1	-0.5726
TR39926	XP_002266114.1	-0.5726
TR327614	XP_019080236.1	-0.5726
TR39926	XP_002277223.1	-0.5727
TR95852	XP_019080236.1	-0.573
TR39926	XP_002281001.1	-0.5731
TR39926	XP_002270962.1	-0.5732
TR137253	XP_019080236.1	-0.5732
TR39926	XP_019074615.1	-0.5735
TR39926	XP_002285761.1	-0.5735
TR39926	XP_002274253.1	-0.5735
TR39926	XP_002281766.1	-0.5736
TR39926	XP_002262761.1	-0.5736
TR39926	XP_019077616.1	-0.5738
TR39926	XP_010658169.1	-0.5738
TR39926	XP_010664345.1	-0.5741
TR39926	XP_010661380.1	-0.5741
TR39926	XP_002281238.1	-0.5742
TR39926	XP_002265802.1	-0.5743
TR39926	XP_010655370.1	-0.5744
TR39926	XP_010655369.1	-0.5744
TR39926	XP_010655368.1	-0.5744
TR39926	XP_010650490.1	-0.5745
TR48986	XP_019079776.1	-0.5746
TR39926	XP_002285759.1	-0.5747
TR39926	XP_002280097.1	-0.5751
TR39926	XP_002274827.1	-0.5752
TR39926	NP_001267919.1	-0.5752
TR39926	XP_002274552.1	-0.5754
TR39926	XP_002271508.1	-0.5754
TR39926	XP_010654721.1	-0.5755
TR39926	XP_002279629.1	-0.5755
TR39926	XP_002270182.2	-0.5758
TR39926	XP_010654253.1	-0.576
TR39926	XP_002276226.1	-0.576
TR39926	XP_002269264.1	-0.576
TR158360	XP_019080236.1	-0.576
TR39926	XP_003631716.1	-0.5762
TR54526	XP_002275808.1	-0.5763
TR39926	XP_019081545.1	-0.5765
TR39926	XP_002285762.1	-0.5766
TR39926	XP_002282941.1	-0.5766
TR39926	XP_002271160.1	-0.5766
TR39926	XP_002273649.1	-0.5767
TR78139	XP_002278076.1	-0.577
TR39926	XP_002263961.1	-0.5771
TR39926	XP_019078327.1	-0.5772
TR39926	XP_019078326.1	-0.5772
TR39926	XP_002284089.1	-0.5773
TR39926	XP_002283259.1	-0.5773
TR39926	XP_002277149.2	-0.5774
TR39926	XP_002274601.1	-0.5776
TR24526	XP_010662268.1	-0.5779
TR39926	XP_010658572.1	-0.578
TR332085	XP_002275808.1	-0.578
TR39926	XP_003633255.1	-0.5781
TR39926	XP_002281878.1	-0.5781
TR39926	XP_002265008.1	-0.5781
TR39926	XP_002282942.1	-0.5784
TR39926	XP_002273038.1	-0.5784
TR39926	XP_002285197.1	-0.5786
TR28286	XP_002283053.1	-0.5787
TR39926	XP_003633476.1	-0.579
TR39926	XP_002273742.2	-0.5796
TR39926	XP_002274139.1	-0.5801
TR39926	XP_002270639.1	-0.5801
TR39926	XP_010647794.1	-0.5802
TR221471	XP_019080236.1	-0.5803
TR39926	XP_002284384.1	-0.5804
TR39926	XP_019077479.1	-0.5811
TR39926	NP_001290017.1	-0.5811
TR78139	XP_002280282.2	-0.5813
TR39926	XP_002267765.1	-0.5813
TR39926	XP_010644045.1	-0.5814
TR39926	XP_002283348.1	-0.5814
TR39926	XP_003634635.1	-0.5817
TR39926	XP_003633921.2	-0.5819
TR39926	XP_010656544.1	-0.5821
TR39926	XP_002274896.1	-0.5821
TR104211	XP_019080236.1	-0.5821
TR39926	XP_010650904.1	-0.5825
TR39926	XP_002279818.1	-0.5825
TR39926	XP_002270132.1	-0.5827
TR311229	XP_019080236.1	-0.5827
TR300397	XP_002275808.1	-0.5827
TR39926	NP_001267969.1	-0.5828
TR120356	XP_002275808.1	-0.583
TR188207	XP_019080064.1	-0.5831
TR39929	XP_002266541.2	-0.5832
TR39926	XP_002275330.1	-0.5834
TR39926	XP_002283569.1	-0.5835
TR39926	XP_002280830.1	-0.5836
TR39926	XP_002271837.2	-0.5836
TR39926	XP_002267468.1	-0.5836
TR39926	XP_010644042.1	-0.5837
TR39926	NP_001268204.1	-0.5837
TR28241	XP_019081394.1	-0.5842
TR39926	XP_002268050.1	-0.5843
TR39926	NP_001267867.1	-0.5845
TR39926	XP_002280965.1	-0.5846
TR39926	XP_002271936.2	-0.5846
TR39926	XP_010663114.1	-0.5848
TR39926	XP_002272045.1	-0.5848
TR39929	XP_019077254.1	-0.5849
TR4562	XP_002274762.2	-0.585
TR39926	XP_010650888.1	-0.585
TR39926	XP_002284010.1	-0.585
TR39926	XP_002279173.2	-0.5852
TR39926	XP_002283678.1	-0.5854
TR39926	XP_002263715.1	-0.5854
TR39926	XP_002281369.1	-0.5855
TR39926	XP_002264973.1	-0.5855
TR193170	XP_010647562.1	-0.5857
TR39926	XP_002282549.1	-0.5858
TR39926	XP_002265204.1	-0.5859
TR39926	XP_002277121.1	-0.586
TR48711	XP_019080236.1	-0.5862
TR39926	XP_010660919.1	-0.5863
TR39926	XP_002282477.2	-0.5864
TR39926	NP_001267948.1	-0.5864
TR39926	XP_002279888.1	-0.5866
TR69015	XP_019080236.1	-0.5867
TR39926	XP_002272464.1	-0.5867
TR39926	XP_003631355.1	-0.5868
TR39926	XP_010660387.1	-0.5869
TR39926	XP_002281519.2	-0.5869
TR59346	XP_019071878.1	-0.5874
TR39926	XP_002283203.1	-0.5874
TR39926	XP_002280655.1	-0.5874
TR324578	XP_002274275.1	-0.5874
TR39926	XP_003634513.1	-0.5876
TR354151	XP_002275808.1	-0.5876
TR154348	XP_002275808.1	-0.5876
TR146670	XP_019080236.1	-0.5877
TR39926	XP_010652664.1	-0.5878
TR39926	XP_002281363.1	-0.5881
TR242808	XP_019080236.1	-0.5883
TR39926	XP_010660360.1	-0.5884
TR39926	XP_002278768.1	-0.5886
TR24526	XP_003631456.1	-0.5886
TR59346	XP_002279863.2	-0.5888
TR39926	XP_019081771.1	-0.5888
TR39926	XP_002270884.1	-0.5888
TR28241	XP_010655248.1	-0.5888
TR28241	XP_002270934.1	-0.5888
TR39926	XP_002282800.2	-0.5891
TR39926	XP_002285730.1	-0.5894
TR39926	XP_002285113.1	-0.5895
TR45549	XP_002274762.2	-0.5897
TR39929	XP_019072404.1	-0.5898
TR39929	NP_001268199.1	-0.5898
TR39926	XP_002263365.1	-0.5899
TR39926	XP_019077077.1	-0.5901
TR287773	XP_002275808.1	-0.5901
TR28286	XP_019071845.1	-0.5901
TR28286	XP_002278894.1	-0.5901
TR39926	XP_002274843.1	-0.5902
TR39926	XP_002283061.1	-0.5904
TR189090	XP_019080236.1	-0.5904
TR39929	XP_002271185.1	-0.5905
TR39926	XP_002268173.2	-0.5911
TR39926	XP_002276119.1	-0.5914
TR39926	XP_002264897.1	-0.5914
TR39926	NP_001268083.1	-0.5914
TR39926	XP_010644538.1	-0.5919
TR39926	XP_002268520.1	-0.592
TR133209	XP_002275808.1	-0.592
TR39932	XP_019073106.1	-0.5922
TR39926	XP_010648936.1	-0.5923
TR39926	XP_002268705.1	-0.5927
TR28286	XP_002274022.1	-0.5927
TR166851	XP_002275808.1	-0.5928
TR39926	XP_002276848.1	-0.5929
TR39926	XP_002277499.1	-0.5937
TR39926	NP_001290015.1	-0.5937
TR102218	XP_002275808.1	-0.5938
TR39926	XP_002271877.2	-0.5939
TR324629	XP_002263124.1	-0.5943
TR11676	XP_002275808.1	-0.5943
TR39926	XP_019074869.1	-0.5944
TR39926	XP_002267886.1	-0.5944
TR39926	XP_002273838.1	-0.5945
TR39926	XP_002267330.2	-0.5946
TR39926	XP_002268089.1	-0.5947
TR39926	XP_002266366.1	-0.595
TR324629	XP_002264720.1	-0.595
TR39926	XP_002269430.1	-0.5951
TR39926	XP_002284872.1	-0.5953
TR39926	XP_002283570.1	-0.5953
TR59346	XP_002285066.1	-0.5954
TR39926	XP_002283807.1	-0.5957
TR39926	NP_001267908.1	-0.5957
TR78139	XP_010660124.1	-0.5961
TR39932	XP_019079776.1	-0.5964
TR39926	XP_002281334.1	-0.5964
TR39926	XP_010661528.1	-0.5966
TR39926	XP_002278527.1	-0.5966
TR39926	XP_002273502.1	-0.5967
TR157933	XP_010647562.1	-0.5967
TR39926	XP_003632537.1	-0.5973
TR3392	XP_002272732.3	-0.5974
TR39926	XP_002282787.1	-0.5976
TR39926	XP_002276537.1	-0.5976
TR24526	XP_002278076.1	-0.5982
TR8986	XP_002275808.1	-0.5983
TR39926	XP_002263686.1	-0.5983
TR332123	XP_002274275.1	-0.5983
TR57091	XP_002275808.1	-0.5984
TR232425	XP_002274275.1	-0.5986
TR45549	XP_010662115.1	-0.5987
TR39926	XP_010647956.1	-0.5987
TR39926	XP_002285664.1	-0.5987
TR39926	XP_019078070.1	-0.5991
TR39926	XP_002279593.1	-0.5994
TR39926	XP_002285711.1	-0.5997
TR39926	XP_002270914.1	-0.5998
TR39926	XP_010662939.1	-0.6001
TR39926	XP_002273406.1	-0.6002
TR324629	XP_002268401.2	-0.6004
TR39926	XP_002270636.1	-0.6007
TR39926	XP_002277293.4	-0.6011
TR146672	XP_002274275.1	-0.6012
TR59346	XP_002283530.1	-0.602
TR159457	XP_019080236.1	-0.602
TR59346	XP_019077721.1	-0.6024
TR59346	XP_002270074.1	-0.6024
TR39926	XP_003634357.2	-0.6024
TR39926	XP_002279690.1	-0.6024
TR24526	XP_002280282.2	-0.6024
TR39926	XP_002267374.1	-0.6028
TR39929	XP_010664356.1	-0.603
TR28286	NP_001306209.1	-0.603
TR350895	XP_019080236.1	-0.6031
TR4562	XP_010662115.1	-0.6032
TR39926	XP_010663148.1	-0.6033
TR39926	XP_002281394.1	-0.6034
TR39926	XP_002266637.2	-0.6034
TR39926	XP_010664633.1	-0.6039
TR39926	NP_001267981.1	-0.6044
TR350895	XP_002274275.1	-0.6045
TR39926	XP_002271079.1	-0.6047
TR48986	XP_019072899.1	-0.6049
TR39926	XP_010661539.1	-0.6051
TR100884	XP_002275808.1	-0.6053
TR159457	XP_002274275.1	-0.6056
TR39929	XP_002271138.1	-0.6059
TR28241	NP_001268048.1	-0.6059
TR39926	XP_002264204.1	-0.606
TR39926	XP_002264101.1	-0.606
TR39926	XP_002263115.1	-0.606
TR59346	XP_002273985.1	-0.6063
TR146672	XP_019080236.1	-0.6064
TR39926	XP_010659254.1	-0.6065
TR39926	XP_010659253.1	-0.6065
TR39926	XP_010659252.1	-0.6065
TR39926	XP_010659249.1	-0.6065
TR39926	XP_002271029.1	-0.6065
TR39926	XP_002283755.1	-0.608
TR39926	NP_001268194.1	-0.6087
TR39926	XP_002284075.1	-0.6089
TR232425	XP_019080236.1	-0.609
TR59346	NP_001268153.1	-0.6092
TR332123	XP_019080236.1	-0.6093
TR814	XP_002263124.1	-0.6094
TR107209	XP_019073106.1	-0.6094
TR814	XP_002264720.1	-0.6101
TR39926	XP_019075556.1	-0.6101
TR39926	XP_002268663.2	-0.6101
TR39926	XP_010650395.1	-0.6103
TR109363	XP_002272732.3	-0.6103
TR39926	XP_010652890.1	-0.6107
TR39929	XP_003631394.1	-0.6113
TR39926	XP_002281285.1	-0.6125
TR39926	XP_002285771.1	-0.6126
TR107209	XP_019079776.1	-0.6134
TR39926	XP_019079232.1	-0.6137
TR59346	XP_010657647.1	-0.6138
TR229744	XP_002275808.1	-0.6138
TR39926	XP_010646607.1	-0.6142
TR39926	XP_002273741.2	-0.6144
TR59346	XP_019078469.1	-0.6146
TR814	XP_002268401.2	-0.6154
TR39926	XP_010644403.1	-0.6155
TR39926	XP_010644402.1	-0.6155
TR39926	NP_001268435.1	-0.6155
TR28241	XP_002277140.1	-0.6161
TR39926	XP_010661028.1	-0.6162
TR39926	XP_002282633.1	-0.6162
TR28286	XP_002283795.1	-0.6166
TR24526	XP_010660124.1	-0.6169
TR189090	XP_002274275.1	-0.617
TR39926	XP_003633432.1	-0.6171
TR39926	XP_003631764.1	-0.6171
TR39926	XP_010659441.1	-0.6179
TR28286	XP_019074467.1	-0.618
TR39926	XP_019078713.1	-0.6186
TR196028	XP_002275808.1	-0.6186
TR242808	XP_002274275.1	-0.6191
TR39926	XP_010661733.1	-0.6193
TR39926	XP_010649384.1	-0.6194
TR39926	XP_002281354.1	-0.6196
TR146670	XP_002274275.1	-0.6196
TR324578	XP_019080236.1	-0.62
TR39926	XP_010654039.1	-0.6201
TR39926	XP_002280587.1	-0.6201
TR59346	NP_001268115.1	-0.6202
TR59346	XP_002280062.1	-0.6203
TR69015	XP_002274275.1	-0.6206
TR39926	XP_002269039.1	-0.6207
TR39926	XP_002268233.1	-0.6207
TR39926	XP_002275606.2	-0.621
TR3776	XP_019080064.1	-0.621
TR48711	XP_002274275.1	-0.6211
TR39929	XP_010654515.1	-0.6211
TR39926	XP_010648183.1	-0.6214
TR39926	XP_002279404.1	-0.6217
TR39926	XP_002270581.2	-0.6224
TR39926	XP_010652592.1	-0.6225
TR39926	XP_002271365.1	-0.6225
TR39926	XP_002280214.1	-0.6227
TR39926	XP_002281456.1	-0.6229
TR39929	XP_002274476.1	-0.6231
TR103496	XP_002274762.2	-0.6232
TR28241	XP_010662268.1	-0.6234
TR109366	XP_002272732.3	-0.6236
TR48986	XP_010652926.1	-0.6238
TR39929	XP_002279570.1	-0.6238
TR28286	XP_019075662.1	-0.624
TR28286	XP_010649528.1	-0.624
TR311229	XP_002274275.1	-0.6245
TR39926	XP_010659289.1	-0.6248
TR59346	XP_010664515.1	-0.6249
TR104211	XP_002274275.1	-0.6251
TR39926	XP_002282948.1	-0.6256
TR41247	XP_019080064.1	-0.6257
TR39932	XP_019072899.1	-0.626
TR39926	XP_002280632.1	-0.6266
TR59346	XP_010648258.2	-0.6267
TR221471	XP_002274275.1	-0.6268
TR39926	XP_002280578.1	-0.6269
TR59346	XP_010655308.1	-0.6271
TR39926	XP_019077097.1	-0.6275
TR39926	XP_010654192.1	-0.6275
TR78139	XP_010663062.1	-0.6291
TR182059	XP_019076810.1	-0.6298
TR182059	XP_019076809.1	-0.6298
TR182059	XP_019076808.1	-0.6298
TR286248	XP_010662115.1	-0.6299
TR39926	XP_002281658.1	-0.6304
TR158360	XP_002274275.1	-0.6309
TR39926	XP_002270919.2	-0.6311
TR28286	XP_010655591.1	-0.6312
TR59346	XP_002272235.1	-0.6317
TR28286	XP_002285132.1	-0.6318
TR28286	XP_002269123.1	-0.632
TR39926	XP_002285734.1	-0.6323
TR310209	XP_010657947.1	-0.6325
TR137253	XP_002274275.1	-0.6335
TR39926	XP_002271879.1	-0.6336
TR28241	XP_003631456.1	-0.6336
TR95852	XP_002274275.1	-0.6337
TR39926	XP_002277583.1	-0.6337
TR39926	XP_002284485.1	-0.6339
TR1536	XP_002275808.1	-0.634
TR39929	XP_010655585.1	-0.6341
TR327614	XP_002274275.1	-0.6341
TR1536	XP_002274762.2	-0.6341
TR39929	XP_010644270.1	-0.6344
TR253034	XP_002274275.1	-0.6346
TR39926	XP_010648342.1	-0.6352
TR173650	XP_002274275.1	-0.6353
TR39926	XP_002276337.2	-0.6363
TR28286	XP_010657235.1	-0.637
TR39929	XP_010652667.1	-0.6373
TR39926	XP_010654729.1	-0.6374
TR39926	XP_002285279.1	-0.6374
TR28286	XP_002270632.1	-0.6381
TR39929	XP_002276192.1	-0.6383
TR39929	XP_002263986.1	-0.6385
TR78139	XP_019076567.1	-0.6386
TR39929	XP_010662304.1	-0.6388
TR296508	XP_002276981.1	-0.6388
TR46800	XP_002274275.1	-0.639
TR39929	XP_002266646.3	-0.6393
TR28286	XP_003631230.1	-0.6393
TR39926	XP_003632054.3	-0.6397
TR59346	XP_002277446.1	-0.6401
TR39929	XP_019077350.1	-0.6407
TR324629	XP_019081394.1	-0.6407
TR39926	XP_002272065.1	-0.641
TR12499	XP_002274275.1	-0.6412
TR59346	XP_010662265.1	-0.6414
TR78139	XP_002275628.1	-0.6421
TR137259	XP_002274275.1	-0.6423
TR107209	XP_019072899.1	-0.6426
TR28241	XP_002278076.1	-0.6428
TR28286	XP_010648820.2	-0.6431
TR78139	XP_010656627.2	-0.644
TR39926	XP_002262767.1	-0.644
TR39929	XP_010664348.1	-0.6443
TR39932	XP_010652926.1	-0.6445
TR28286	XP_010660962.1	-0.6446
TR103496	XP_002275808.1	-0.6448
TR39929	XP_002273608.1	-0.6449
TR324629	XP_010655248.1	-0.645
TR324629	XP_002270934.1	-0.645
TR28286	XP_002276899.1	-0.646
TR28241	XP_002280282.2	-0.6468
TR181290	XP_002274275.1	-0.6469
TR78139	XP_010650076.1	-0.6471
TR39929	XP_002273324.2	-0.6477
TR39926	XP_002266355.2	-0.648
TR333024	XP_002274275.1	-0.648
TR28286	XP_002275845.3	-0.6481
TR39929	XP_010661170.1	-0.6486
TR39929	XP_002268577.1	-0.6486
TR296508	XP_010662115.1	-0.6487
TR28286	XP_002274859.1	-0.6492
TR28286	XP_002273468.1	-0.6493
TR24526	XP_010663062.1	-0.6493
TR196028	XP_002274762.2	-0.6493
TR55735	XP_002263726.1	-0.6494
TR28286	XP_010663020.1	-0.6498
TR28286	NP_001267822.1	-0.6498
TR225778	XP_002274275.1	-0.6501
TR59346	XP_002270155.1	-0.6502
TR28286	XP_002267332.1	-0.6503
TR39929	XP_019077878.1	-0.6505
TR39929	XP_002272519.1	-0.6515
TR324578	XP_002263124.1	-0.6515
TR39926	XP_002281220.1	-0.652
TR324578	XP_002264720.1	-0.6521
TR39929	XP_010662093.1	-0.6522
TR39929	XP_002275829.1	-0.6522
TR39929	XP_010654595.1	-0.6523
TR39926	XP_019076361.1	-0.6523
TR39929	XP_002281050.2	-0.6525
TR78139	XP_002283064.1	-0.6531
TR59346	XP_003633883.1	-0.6531
TR28286	XP_019076361.1	-0.6532
TR78139	XP_010662612.1	-0.6533
TR39929	XP_019076821.1	-0.6535
TR28286	XP_002281220.1	-0.6535
TR291964	XP_019080064.1	-0.6539
TR229744	XP_002274762.2	-0.6539
TR39929	XP_019081841.1	-0.6545
TR39929	XP_010662085.1	-0.6545
TR39929	XP_010662084.1	-0.6545
TR39929	XP_003633988.1	-0.6545
TR229731	XP_002274275.1	-0.6546
TR814	XP_019081394.1	-0.6551
TR39929	XP_010664867.1	-0.6551
TR39926	XP_002267332.1	-0.6553
TR347065	XP_002274275.1	-0.6553
TR39926	XP_010663020.1	-0.6557
TR39926	NP_001267822.1	-0.6557
TR39926	XP_002273468.1	-0.6562
TR39926	XP_002274859.1	-0.6563
TR39929	XP_002267371.1	-0.6564
TR39929	XP_002271253.1	-0.6567
TR48986	XP_002270422.2	-0.6568
TR302981	XP_019080064.1	-0.657
TR324578	XP_002268401.2	-0.6572
TR39926	XP_002275845.3	-0.6574
TR286248	XP_002276981.1	-0.6574
TR28286	XP_002266355.2	-0.6575
TR48986	XP_010649747.1	-0.6585
TR24526	XP_019076567.1	-0.6586
TR160305	XP_019076214.1	-0.659
TR814	XP_010655248.1	-0.6593
TR814	XP_002270934.1	-0.6593
TR39926	XP_002276899.1	-0.6594
TR39929	XP_002284531.1	-0.6601
TR28241	XP_010660124.1	-0.6607
TR107209	XP_010652926.1	-0.6607
TR39929	XP_019080143.1	-0.6609
TR39929	XP_010658580.1	-0.6609
TR39929	XP_010658578.1	-0.6609
TR39929	XP_002283590.1	-0.6609
TR39926	XP_010660962.1	-0.6609
TR324629	NP_001268048.1	-0.6611
TR814	XP_019080236.1	-0.6615
TR28286	XP_002262767.1	-0.6615
TR39929	XP_002265506.1	-0.6616
TR332123	XP_002263124.1	-0.6617
TR39929	XP_002264435.1	-0.6618
TR39929	XP_010654040.1	-0.6619
TR24526	XP_002275628.1	-0.6619
TR232425	XP_002263124.1	-0.662
TR100884	XP_002274762.2	-0.662
TR332123	XP_002264720.1	-0.6623
TR39926	XP_010648820.2	-0.6624
TR39929	XP_010651253.1	-0.6625
TR39929	XP_003631257.1	-0.6625
TR232425	XP_002264720.1	-0.6626
TR39929	XP_010654722.1	-0.6628
TR39929	XP_010648065.1	-0.6638
TR24526	XP_010656627.2	-0.6638
TR48986	XP_010656098.1	-0.6639
TR127020	XP_010657947.1	-0.6639
TR28286	XP_002272065.1	-0.6644
TR146672	XP_002263124.1	-0.6644
TR39929	XP_002276867.1	-0.6645
TR39929	XP_002271911.1	-0.6646
TR54526	XP_002274275.1	-0.6649
TR146672	XP_002264720.1	-0.665
TR28286	XP_003632054.3	-0.6656
TR39926	XP_003631230.1	-0.666
TR39929	XP_002275699.1	-0.6661
TR332085	XP_002274275.1	-0.6664
TR39929	XP_010656471.2	-0.6667
TR24526	XP_010650076.1	-0.6669
TR39929	XP_003631245.1	-0.6672
TR39926	XP_002270632.1	-0.6672
TR332123	XP_002268401.2	-0.6673
TR350895	XP_002263124.1	-0.6675
TR232425	XP_002268401.2	-0.6676
TR28286	XP_010654729.1	-0.6679
TR28286	XP_002285279.1	-0.6679
TR350895	XP_002264720.1	-0.6681
TR39926	XP_010657235.1	-0.6682
TR57091	XP_002274762.2	-0.6684
TR8986	XP_002274762.2	-0.6685
TR159457	XP_002263124.1	-0.6685
TR39929	XP_002271787.2	-0.6688
TR39929	XP_002280064.2	-0.6689
TR28286	XP_002276337.2	-0.6689
TR39929	XP_002284614.1	-0.669
TR159457	XP_002264720.1	-0.6691
TR39929	XP_010663735.1	-0.6694
TR188207	XP_010661177.1	-0.6695
TR188207	XP_002269584.1	-0.6695
TR39929	XP_002282470.1	-0.6696
TR28286	XP_010648342.1	-0.6699
TR146672	XP_002268401.2	-0.67
TR8150	XP_010657947.1	-0.6703
TR39929	XP_003633060.1	-0.6704
TR39929	XP_002262763.1	-0.6704
TR324629	XP_002277140.1	-0.6707
TR300397	XP_002274275.1	-0.6708
TR78139	XP_019071878.1	-0.6709
TR39929	XP_019081673.1	-0.6709
TR59346	XP_002266951.1	-0.671
TR120356	XP_002274275.1	-0.671
TR39929	XP_002272720.1	-0.6712
TR28286	XP_002284485.1	-0.6712
TR28286	XP_002277583.1	-0.6714
TR39929	XP_002264038.2	-0.6715
TR28286	XP_002271879.1	-0.6715
TR78139	XP_002279863.2	-0.6722
TR39929	XP_002285640.1	-0.6722
TR11676	XP_002274762.2	-0.6723
TR39929	XP_002263999.1	-0.6725
TR48986	XP_010655930.1	-0.6727
TR28286	XP_002285734.1	-0.6727
TR24526	XP_002283064.1	-0.6727
TR102218	XP_002274762.2	-0.6727
TR24526	XP_010662612.1	-0.6729
TR39926	XP_002269123.1	-0.673
TR39929	XP_003631721.1	-0.6731
TR350895	XP_002268401.2	-0.6731
TR39929	XP_002265449.2	-0.6732
TR39926	XP_002285132.1	-0.6732
TR166851	XP_002274762.2	-0.6736
TR39929	XP_002281907.1	-0.6737
TR39929	XP_002277769.1	-0.6737
TR39926	XP_010655591.1	-0.6738
TR193170	XP_019073106.1	-0.6738
TR28286	XP_002270919.2	-0.6739
TR39929	XP_002283212.1	-0.674
TR159457	XP_002268401.2	-0.6741
TR133209	XP_002274762.2	-0.6743
TR39929	XP_010651277.1	-0.6745
TR28286	XP_002281658.1	-0.6746
TR39929	XP_010650399.1	-0.6747
TR814	NP_001268048.1	-0.6752
TR39929	XP_002264302.1	-0.6752
TR354151	XP_002274275.1	-0.6752
TR154348	XP_002274275.1	-0.6752
TR39929	XP_002279458.1	-0.6755
TR324629	XP_019080236.1	-0.6756
TR39929	XP_003631222.1	-0.6758
TR39929	XP_002284127.1	-0.6758
TR287773	XP_002274762.2	-0.6761
TR45549	XP_002275808.1	-0.6765
TR48986	XP_002274682.1	-0.6768
TR39932	XP_002270422.2	-0.6768
TR39929	XP_002280555.2	-0.6768
TR39929	XP_003632240.1	-0.6772
TR28286	XP_019077097.1	-0.6773
TR28286	XP_010654192.1	-0.6773
TR287773	XP_002274275.1	-0.6774
TR39929	XP_019072060.1	-0.6775
TR39929	XP_002285260.1	-0.6775
TR39929	XP_002264273.1	-0.6776
TR324629	XP_010662268.1	-0.6776
TR193170	XP_019079776.1	-0.6776
TR28286	XP_002280578.1	-0.6779
TR59346	XP_002269918.1	-0.6781
TR78139	XP_002285066.1	-0.6782
TR28286	XP_002280632.1	-0.6782
TR59346	XP_002283654.1	-0.6784
TR39932	XP_010649747.1	-0.6784
TR354151	XP_002274762.2	-0.6784
TR154348	XP_002274762.2	-0.6784
TR39929	XP_002279226.1	-0.679
TR39929	XP_002269030.1	-0.679
TR39929	XP_002264919.1	-0.679
TR28286	XP_002282948.1	-0.6791
TR189090	XP_002263124.1	-0.6792
TR133209	XP_002274275.1	-0.6792
TR39929	XP_002283709.1	-0.6793
TR39929	XP_002266420.1	-0.6793
TR39929	XP_002265049.1	-0.6794
TR39929	XP_002263794.1	-0.6794
TR28286	XP_010659289.1	-0.6798
TR189090	XP_002264720.1	-0.6798
TR39929	XP_002284274.1	-0.68
TR166851	XP_002274275.1	-0.68
TR39929	XP_002269666.3	-0.6802
TR39929	XP_010663678.1	-0.6805
TR39929	XP_002276363.3	-0.6806
TR39926	XP_019075662.1	-0.6806
TR39926	XP_010649528.1	-0.6806
TR296508	XP_019076342.1	-0.6806
TR4562	XP_002275808.1	-0.6807
TR102218	XP_002274275.1	-0.6808
TR39929	XP_010664530.1	-0.681
TR242808	XP_002263124.1	-0.6811
TR39929	XP_002283344.1	-0.6812
TR11676	XP_002274275.1	-0.6813
TR39929	XP_002271371.1	-0.6816
TR28286	XP_002281456.1	-0.6816
TR146670	XP_002263124.1	-0.6816
TR39929	XP_003631574.1	-0.6817
TR242808	XP_002264720.1	-0.6817
TR39929	XP_002277957.1	-0.6818
TR39929	NP_001268027.1	-0.6818
TR28286	XP_002280214.1	-0.6818
TR39929	XP_003632601.2	-0.6819
TR28286	XP_010652592.1	-0.682
TR28286	XP_002271365.1	-0.682
TR28286	XP_002270581.2	-0.6821
TR39929	XP_002285418.2	-0.6822
TR146670	XP_002264720.1	-0.6822
TR39929	XP_002282205.1	-0.6824
TR69015	XP_002263124.1	-0.6825
TR4562	XP_002276981.1	-0.6825
TR120356	XP_002274762.2	-0.6825
TR39929	XP_002284001.1	-0.6827
TR300397	XP_002274762.2	-0.6827
TR28286	XP_002279404.1	-0.6827
TR48711	XP_002263124.1	-0.683
TR39929	XP_002282686.1	-0.683
TR28286	XP_010648183.1	-0.683
TR69015	XP_002264720.1	-0.6831
TR39929	XP_010664194.1	-0.6831
TR160305	XP_019076934.1	-0.6831
TR160305	XP_019076933.1	-0.6831
TR160305	XP_019076932.1	-0.6831
TR28286	XP_002275606.2	-0.6834
TR48711	XP_002264720.1	-0.6836
TR39929	XP_002272616.1	-0.6836
TR28286	XP_002268233.1	-0.6836
TR39932	XP_010656098.1	-0.6837
TR28286	XP_002269039.1	-0.6837
TR157933	XP_019073106.1	-0.6838
TR78139	XP_002283530.1	-0.6843
TR28286	XP_010654039.1	-0.6843
TR28286	XP_002280587.1	-0.6843
TR78139	XP_019077721.1	-0.6846
TR78139	XP_002270074.1	-0.6846
TR814	XP_002277140.1	-0.6847
TR28286	XP_002281354.1	-0.6847
TR189090	XP_002268401.2	-0.6847
TR39929	XP_010664090.1	-0.6848
TR39929	XP_010653993.1	-0.6848
TR39929	XP_010653992.1	-0.6848
TR39929	XP_002268149.1	-0.6848
TR39929	XP_019081772.1	-0.6849
TR39929	XP_019081062.1	-0.6849
TR39929	XP_002279546.1	-0.6849
TR28286	XP_010649384.1	-0.6849
TR8986	XP_002274275.1	-0.685
TR28286	XP_010661733.1	-0.685
TR57091	XP_002274275.1	-0.6851
TR39929	XP_002281854.1	-0.6851
TR39929	XP_002285314.3	-0.6852
TR39929	XP_002274262.2	-0.6854
TR39929	XP_002268892.1	-0.6856
TR28286	XP_019078713.1	-0.6856
TR39929	XP_002279373.1	-0.6857
TR39929	XP_002262673.1	-0.6859
TR311229	XP_002263124.1	-0.6861
TR39926	XP_019074467.1	-0.6862
TR28286	XP_010659441.1	-0.6863
TR242808	XP_002268401.2	-0.6866
TR45549	XP_002276981.1	-0.6867
TR104211	XP_002263124.1	-0.6867
TR39929	XP_010657253.1	-0.6868
TR39929	XP_003631260.1	-0.6868
TR39929	XP_002285327.2	-0.6868
TR39929	XP_002285146.1	-0.6868
TR39929	XP_002282214.1	-0.6868
TR311229	XP_002264720.1	-0.6868
TR332085	XP_002274762.2	-0.687
TR28286	XP_003633432.1	-0.687
TR28286	XP_003631764.1	-0.687
TR48986	XP_002266541.2	-0.6871
TR39929	XP_002269499.1	-0.6871
TR39929	XP_002264440.1	-0.6871
TR146670	XP_002268401.2	-0.6871
TR39929	XP_002285693.1	-0.6872
TR39929	XP_002280889.1	-0.6872
TR324629	XP_003631456.1	-0.6872
TR104211	XP_002264720.1	-0.6873
TR39929	XP_002275792.1	-0.6874
TR39929	XP_002282381.1	-0.6875
TR39926	XP_002283795.1	-0.6875
TR157933	XP_019079776.1	-0.6875
TR39929	XP_002284231.1	-0.6878
TR28286	XP_010661028.1	-0.6878
TR28286	XP_002282633.1	-0.6878
TR39929	XP_010660578.1	-0.6879
TR39929	XP_002285777.1	-0.6879
TR69015	XP_002268401.2	-0.688
TR39929	XP_002276681.1	-0.688
TR39929	XP_002275188.2	-0.688
TR78139	XP_002273985.1	-0.6882
TR39929	XP_002283895.2	-0.6882
TR39929	XP_002270426.2	-0.6882
TR221471	XP_002263124.1	-0.6883
TR39929	XP_002285389.1	-0.6884
TR54526	XP_002274762.2	-0.6885
TR48711	XP_002268401.2	-0.6885
TR28286	XP_010644403.1	-0.6885
TR28286	XP_010644402.1	-0.6885
TR28286	NP_001268435.1	-0.6885
TR48986	XP_019077254.1	-0.6886
TR39929	XP_002276153.1	-0.6887
TR39929	XP_003633555.1	-0.6888
TR221471	XP_002264720.1	-0.6889
TR39929	XP_002277952.1	-0.689
TR39929	XP_010657509.1	-0.6892
TR39929	XP_002282692.3	-0.6892
TR39929	XP_002281851.1	-0.6892
TR39929	XP_019081410.1	-0.6894
TR39929	XP_010656826.1	-0.6895
TR39929	XP_002281579.1	-0.6895
TR28286	XP_002273741.2	-0.6895
TR39929	XP_002285775.1	-0.6897
TR39929	XP_002277157.1	-0.6897
TR39929	XP_002266114.1	-0.6897
TR28286	XP_010646607.1	-0.6897
TR39929	XP_002277223.1	-0.6898
TR24526	XP_019071878.1	-0.6901
TR39929	XP_002281001.1	-0.6902
TR39929	XP_002270962.1	-0.6902
TR28286	XP_019079232.1	-0.6902
TR39929	XP_019074615.1	-0.6905
TR39929	XP_002285761.1	-0.6905
TR39929	XP_002274253.1	-0.6905
TR39929	XP_002281766.1	-0.6906
TR39929	XP_002262761.1	-0.6906
TR78139	NP_001268153.1	-0.6908
TR39929	XP_019077616.1	-0.6908
TR39929	XP_010658169.1	-0.6908
TR39929	XP_010664345.1	-0.691
TR39929	XP_010661380.1	-0.691
TR39929	XP_002281238.1	-0.6912
TR39929	XP_002265802.1	-0.6912
TR28286	XP_002285771.1	-0.6912
TR28286	XP_002281285.1	-0.6912
TR39929	XP_010655370.1	-0.6913
TR39929	XP_010655369.1	-0.6913
TR39929	XP_010655368.1	-0.6913
TR100884	XP_002274275.1	-0.6913
TR814	XP_010662268.1	-0.6914
TR39929	XP_010650490.1	-0.6914
TR24526	XP_002279863.2	-0.6914
TR28241	XP_010663062.1	-0.6915
TR39929	XP_002285759.1	-0.6916
TR311229	XP_002268401.2	-0.6916
TR39929	XP_002280097.1	-0.6919
TR39929	XP_002274827.1	-0.692
TR39929	NP_001267919.1	-0.692
TR158360	XP_002263124.1	-0.6921
TR39929	XP_010654721.1	-0.6922
TR39929	XP_002279629.1	-0.6922
TR39929	XP_002274552.1	-0.6922
TR39929	XP_002271508.1	-0.6922
TR104211	XP_002268401.2	-0.6922
TR39932	XP_010655930.1	-0.6923
TR107209	XP_002270422.2	-0.6924
TR39929	XP_002270182.2	-0.6925
TR39929	XP_010654253.1	-0.6927
TR39929	XP_002276226.1	-0.6927
TR39929	XP_002269264.1	-0.6927
TR158360	XP_002264720.1	-0.6927
TR39929	XP_003631716.1	-0.6929
TR28286	XP_010652890.1	-0.6929
TR48986	XP_019072404.1	-0.693
TR48986	NP_001268199.1	-0.693
TR39929	XP_019081545.1	-0.6931
TR39929	XP_002271160.1	-0.6932
TR28286	XP_010650395.1	-0.6932
TR39929	XP_002285762.1	-0.6933
TR39929	XP_002282941.1	-0.6933
TR39929	XP_002273649.1	-0.6933
TR28286	XP_019075556.1	-0.6934
TR28286	XP_002268663.2	-0.6934
TR48986	XP_002271185.1	-0.6935
TR39929	XP_002263961.1	-0.6937
TR39929	XP_019078327.1	-0.6938
TR39929	XP_019078326.1	-0.6938
TR221471	XP_002268401.2	-0.6938
TR39929	XP_002284089.1	-0.6939
TR39929	XP_002283259.1	-0.6939
TR39929	XP_002277149.2	-0.6939
TR107209	XP_010649747.1	-0.694
TR39929	XP_002274601.1	-0.6941
TR39929	XP_010658572.1	-0.6945
TR39929	XP_002281878.1	-0.6945
TR39929	XP_002265008.1	-0.6945
TR28286	XP_002284075.1	-0.6945
TR137253	XP_002263124.1	-0.6945
TR39929	XP_003633255.1	-0.6946
TR95852	XP_002263124.1	-0.6947
TR28286	NP_001268194.1	-0.6947
TR39929	XP_002282942.1	-0.6948
TR39929	XP_002273038.1	-0.6949
TR3392	XP_010647562.1	-0.6949
TR78139	XP_010657647.1	-0.695
TR39929	XP_002285197.1	-0.695
TR327614	XP_002263124.1	-0.695
TR324578	XP_019081394.1	-0.695
TR137253	XP_002264720.1	-0.6951
TR95852	XP_002264720.1	-0.6953
TR28286	XP_002283755.1	-0.6953
TR39929	XP_003633476.1	-0.6954
TR253034	XP_002263124.1	-0.6955
TR101084	XP_019076214.1	-0.6955
TR59346	XP_002284973.1	-0.6956
TR327614	XP_002264720.1	-0.6956
TR78139	XP_019078469.1	-0.6957
TR324629	XP_002278076.1	-0.6958
TR59346	XP_003632307.1	-0.6959
TR39929	XP_002273742.2	-0.6959
TR253034	XP_002264720.1	-0.6961
TR39932	XP_002274682.1	-0.6962
TR173650	XP_002263124.1	-0.6962
TR39929	XP_002274139.1	-0.6963
TR39929	XP_010647794.1	-0.6964
TR39929	XP_002270639.1	-0.6964
TR39929	XP_002284384.1	-0.6966
TR28286	XP_010659254.1	-0.6967
TR28286	XP_010659253.1	-0.6967
TR28286	XP_010659252.1	-0.6967
TR28286	XP_010659249.1	-0.6967
TR28286	XP_002271029.1	-0.6967
TR173650	XP_002264720.1	-0.6968
TR28286	XP_002264204.1	-0.6971
TR28286	XP_002264101.1	-0.6971
TR28286	XP_002263115.1	-0.6971
TR39929	XP_019077479.1	-0.6972
TR39929	NP_001290017.1	-0.6972
TR24526	XP_002285066.1	-0.6973
TR39929	XP_002283348.1	-0.6974
TR39929	XP_002267765.1	-0.6974
TR39929	XP_010644045.1	-0.6975
TR102760	XP_019080064.1	-0.6975
TR158360	XP_002268401.2	-0.6976
TR347065	XP_002274762.2	-0.6977
TR39929	XP_003634635.1	-0.6978
TR39929	XP_003633921.2	-0.6979
TR28286	XP_010661539.1	-0.698
TR39929	XP_010656544.1	-0.6981
TR39929	XP_002274896.1	-0.6981
TR286248	XP_019076342.1	-0.6983
TR28286	XP_002271079.1	-0.6983
TR39929	XP_010650904.1	-0.6984
TR229731	XP_002274762.2	-0.6984
TR39929	XP_002279818.1	-0.6985
TR39929	XP_002270132.1	-0.6986
TR28286	NP_001267981.1	-0.6986
TR39929	NP_001267969.1	-0.6987
TR324578	XP_010655248.1	-0.699
TR324578	XP_002270934.1	-0.699
TR229744	XP_002274275.1	-0.699
TR28286	XP_010664633.1	-0.6991
TR107209	XP_010656098.1	-0.6992
TR39929	XP_002283569.1	-0.6993
TR39929	XP_002275330.1	-0.6993
TR39929	XP_002280830.1	-0.6994
TR39929	XP_002267468.1	-0.6994
TR296508	XP_002277934.1	-0.6994
TR39929	XP_010644042.1	-0.6995
TR39929	XP_002271837.2	-0.6995
TR39929	NP_001268204.1	-0.6995
TR28286	XP_002281394.1	-0.6995
TR28286	XP_002266637.2	-0.6995
TR46800	XP_002263124.1	-0.6996
TR324629	XP_002280282.2	-0.6996
TR28286	XP_010663148.1	-0.6996
TR39926	NP_001306209.1	-0.6998
TR137253	XP_002268401.2	-0.6999
TR39929	XP_002268050.1	-0.7
TR28286	XP_002267374.1	-0.7
TR95852	XP_002268401.2	-0.7002
TR46800	XP_002264720.1	-0.7002
TR39929	NP_001267867.1	-0.7002
TR39929	XP_002280965.1	-0.7003
TR39929	XP_002271936.2	-0.7003
TR28241	XP_019076567.1	-0.7003
TR39929	XP_010663114.1	-0.7004
TR39929	XP_002272045.1	-0.7004
TR28286	XP_003634357.2	-0.7004
TR28286	XP_002279690.1	-0.7004
TR327614	XP_002268401.2	-0.7005
TR59346	XP_002283126.1	-0.7006
TR39929	XP_010650888.1	-0.7006
TR39929	XP_002284010.1	-0.7006
TR814	XP_003631456.1	-0.7008
TR39929	XP_002279173.2	-0.7008
TR78139	NP_001268115.1	-0.7009
TR78139	XP_002280062.1	-0.701
TR39929	XP_002283678.1	-0.701
TR39929	XP_002263715.1	-0.701
TR253034	XP_002268401.2	-0.701
TR39929	XP_002281369.1	-0.7011
TR39929	XP_002264973.1	-0.7011
TR39929	XP_002282549.1	-0.7014
TR39929	XP_002265204.1	-0.7014
TR39929	XP_002277121.1	-0.7015
TR28286	XP_002277293.4	-0.7016
TR173650	XP_002268401.2	-0.7016
TR296508	XP_019075863.1	-0.7017
TR12499	XP_002263124.1	-0.7017
TR39929	XP_010660919.1	-0.7018
TR39929	XP_002282477.2	-0.7019
TR39929	NP_001267948.1	-0.7019
TR28286	XP_002270636.1	-0.7019
TR39929	XP_002279888.1	-0.7021
TR39929	XP_003631355.1	-0.7022
TR39929	XP_002272464.1	-0.7022
TR39929	XP_010660387.1	-0.7023
TR39929	XP_002281519.2	-0.7023
TR28286	XP_002273406.1	-0.7023
TR12499	XP_002264720.1	-0.7023
TR28286	XP_010662939.1	-0.7024
TR225778	XP_002274762.2	-0.7026
TR39929	XP_002280655.1	-0.7027
TR28286	XP_002270914.1	-0.7027
TR137259	XP_002263124.1	-0.7027
TR39929	XP_002283203.1	-0.7028
TR28286	XP_002285711.1	-0.7028
TR39929	XP_003634513.1	-0.7029
TR28286	XP_002279593.1	-0.703
TR39929	XP_010652664.1	-0.7031
TR24526	XP_002283530.1	-0.7032
TR28286	XP_019078070.1	-0.7033
TR137259	XP_002264720.1	-0.7033
TR39929	XP_002281363.1	-0.7034
TR196028	XP_002274275.1	-0.7034
TR28241	XP_002275628.1	-0.7035
TR24526	XP_019077721.1	-0.7035
TR24526	XP_002270074.1	-0.7035
TR39929	XP_010660360.1	-0.7036
TR28286	XP_010647956.1	-0.7037
TR28286	XP_002285664.1	-0.7037
TR39929	XP_002278768.1	-0.7038
TR39929	XP_019081771.1	-0.704
TR39929	XP_002270884.1	-0.704
TR3776	XP_010661177.1	-0.704
TR3776	XP_002269584.1	-0.704
TR28286	XP_002263686.1	-0.7041
TR39929	XP_002282800.2	-0.7042
TR39929	XP_002285730.1	-0.7045
TR333024	XP_002274762.2	-0.7045
TR39929	XP_002285113.1	-0.7046
TR48986	XP_010664356.1	-0.7047
TR332123	XP_019081394.1	-0.7047
TR28286	XP_002282787.1	-0.7047
TR28286	XP_002276537.1	-0.7047
TR193170	XP_019072899.1	-0.7047
TR28286	XP_003632537.1	-0.7049
TR46800	XP_002268401.2	-0.705
TR39929	XP_002263365.1	-0.705
TR232425	XP_019081394.1	-0.705
TR78139	XP_010664515.1	-0.7051
TR59346	XP_010662500.1	-0.7051
TR39929	XP_019077077.1	-0.7051
TR286248	XP_002275808.1	-0.7051
TR39929	XP_002274843.1	-0.7052
TR28241	XP_010656627.2	-0.7052
TR39929	XP_002283061.1	-0.7054
TR28286	XP_010661528.1	-0.7055
TR28286	XP_002273502.1	-0.7055
TR28286	XP_002278527.1	-0.7056
TR181290	XP_002274762.2	-0.7056
TR28286	XP_002281334.1	-0.7057
TR39929	XP_002268173.2	-0.706
TR39929	NP_001268083.1	-0.7062
TR39932	XP_002266541.2	-0.7063
TR39929	XP_002276119.1	-0.7063
TR39929	XP_002264897.1	-0.7063
TR28286	XP_002283807.1	-0.7064
TR28286	NP_001267908.1	-0.7064
TR109363	XP_010647562.1	-0.7064
TR78139	XP_010648258.2	-0.7067
TR28286	XP_002284872.1	-0.7067
TR28286	XP_002283570.1	-0.7067
TR59346	XP_002274201.1	-0.7068
TR39929	XP_010644538.1	-0.7068
TR39929	XP_002268520.1	-0.7068
TR28286	XP_002269430.1	-0.7068
TR28286	XP_002266366.1	-0.7069
TR39929	XP_010648936.1	-0.707
TR24526	XP_002273985.1	-0.707
TR181290	XP_002263124.1	-0.707
TR12499	XP_002268401.2	-0.7071
TR8919	XP_010657947.1	-0.7072
TR78139	XP_010655308.1	-0.7072
TR28286	XP_002268089.1	-0.7072
TR48986	XP_002271138.1	-0.7073
TR28286	XP_002267330.2	-0.7073
TR146672	XP_019081394.1	-0.7073
TR39929	XP_002268705.1	-0.7074
TR28286	XP_002273838.1	-0.7074
TR28286	XP_002267886.1	-0.7074
TR28286	XP_019074869.1	-0.7075
TR39929	XP_002276848.1	-0.7076
TR181290	XP_002264720.1	-0.7076
TR107209	XP_010655930.1	-0.7076
TR39932	XP_019077254.1	-0.7078
TR28286	XP_002271877.2	-0.7079
TR333024	XP_002263124.1	-0.708
TR137259	XP_002268401.2	-0.708
TR28286	XP_002277499.1	-0.7081
TR28286	NP_001290015.1	-0.7081
TR41247	XP_010661177.1	-0.7082
TR41247	XP_002269584.1	-0.7082
TR28241	XP_010650076.1	-0.7082
TR39929	XP_002277499.1	-0.7083
TR39929	NP_001290015.1	-0.7083
TR102755	XP_010657947.1	-0.7083
TR39929	XP_002271877.2	-0.7085
TR333024	XP_002264720.1	-0.7086
TR332123	XP_010655248.1	-0.7087
TR332123	XP_002270934.1	-0.7087
TR28286	XP_002276848.1	-0.7088
TR39929	XP_019074869.1	-0.7089
TR39929	XP_002267886.1	-0.7089
TR232425	XP_010655248.1	-0.7089
TR232425	XP_002270934.1	-0.7089
TR39929	XP_002273838.1	-0.709
TR39929	XP_002267330.2	-0.709
TR39926	XP_002274022.1	-0.709
TR28286	XP_002268705.1	-0.709
TR39929	XP_002268089.1	-0.7091
TR814	XP_002278076.1	-0.7093
TR28286	XP_010648936.1	-0.7093
TR39929	XP_002266366.1	-0.7095
TR28286	XP_002268520.1	-0.7095
TR24526	NP_001268153.1	-0.7095
TR39929	XP_002269430.1	-0.7096
TR28286	XP_010644538.1	-0.7096
TR39929	XP_002284872.1	-0.7097
TR39929	XP_002283570.1	-0.7097
TR225778	XP_002263124.1	-0.7099
TR137259	XP_002274762.2	-0.7099
TR39929	XP_002283807.1	-0.71
TR39929	NP_001267908.1	-0.71
TR28286	XP_002276119.1	-0.7101
TR28286	XP_002264897.1	-0.7101
TR28286	NP_001268083.1	-0.7101
TR350895	XP_019081394.1	-0.7102
TR28286	XP_002268173.2	-0.7103
TR225778	XP_002264720.1	-0.7105
TR39929	XP_002281334.1	-0.7106
TR296508	XP_002269439.1	-0.7106
TR59346	XP_002284278.1	-0.7107
TR39929	XP_010661528.1	-0.7108
TR39929	XP_002278527.1	-0.7108
TR12499	XP_002274762.2	-0.7108
TR39929	XP_002273502.1	-0.7109
TR28286	XP_002283061.1	-0.711
TR28286	XP_002274843.1	-0.7111
TR28286	XP_019077077.1	-0.7112
TR159457	XP_019081394.1	-0.7112
TR146672	XP_010655248.1	-0.7112
TR146672	XP_002270934.1	-0.7112
TR78139	XP_002272235.1	-0.7113
TR39926	XP_019071845.1	-0.7113
TR39926	XP_002278894.1	-0.7113
TR28286	XP_002263365.1	-0.7114
TR39929	XP_003632537.1	-0.7115
TR107209	XP_002274682.1	-0.7115
TR39929	XP_002282787.1	-0.7117
TR39929	XP_002276537.1	-0.7117
TR28286	XP_002285730.1	-0.7118
TR28286	XP_002285113.1	-0.7118
TR48986	XP_003631394.1	-0.712
TR39932	XP_019072404.1	-0.712
TR39932	NP_001268199.1	-0.712
TR28286	XP_002282800.2	-0.7121
TR39929	XP_002263686.1	-0.7123
TR181290	XP_002268401.2	-0.7123
TR28286	XP_019081771.1	-0.7124
TR28286	XP_002270884.1	-0.7124
TR28286	XP_002278768.1	-0.7125
TR39932	XP_002271185.1	-0.7126
TR324629	XP_010660124.1	-0.7126
TR39929	XP_010647956.1	-0.7127
TR39929	XP_002285664.1	-0.7127
TR28286	XP_010660360.1	-0.7127
TR46800	XP_002274762.2	-0.7129
TR814	XP_002280282.2	-0.713
TR28286	XP_002281363.1	-0.713
TR55735	XP_002272732.3	-0.7131
TR39929	XP_019078070.1	-0.7131
TR39929	XP_002279593.1	-0.7133
TR28286	XP_010652664.1	-0.7133
TR333024	XP_002268401.2	-0.7134
TR28286	XP_003634513.1	-0.7134
TR59346	XP_002262980.1	-0.7135
TR39929	XP_002285711.1	-0.7135
TR39929	XP_002270914.1	-0.7136
TR28286	XP_002283203.1	-0.7136
TR28286	XP_002280655.1	-0.7136
TR24526	XP_010657647.1	-0.7136
TR28241	XP_002283064.1	-0.7137
TR39929	XP_010662939.1	-0.7139
TR28241	XP_010662612.1	-0.7139
TR39929	XP_002273406.1	-0.714
TR28286	XP_010660387.1	-0.714
TR28286	XP_002281519.2	-0.714
TR28286	XP_003631355.1	-0.7141
TR229731	XP_002263124.1	-0.7141
TR350895	XP_010655248.1	-0.7142
TR350895	XP_002270934.1	-0.7142
TR324578	NP_001268048.1	-0.7142
TR28286	XP_002272464.1	-0.7142
TR157933	XP_019072899.1	-0.7142
TR28286	XP_002279888.1	-0.7143
TR24526	XP_019078469.1	-0.7143
TR39929	XP_002270636.1	-0.7144
TR28286	XP_002282477.2	-0.7144
TR28286	NP_001267948.1	-0.7144
TR28286	XP_010660919.1	-0.7145
TR229731	XP_002264720.1	-0.7147
TR39929	XP_002277293.4	-0.7148
TR347065	XP_002263124.1	-0.7148
TR28286	XP_002277121.1	-0.7148
TR28286	XP_002282549.1	-0.7149
TR28286	XP_002265204.1	-0.7149
TR159457	XP_010655248.1	-0.7151
TR159457	XP_002270934.1	-0.7151
TR28286	XP_002264973.1	-0.7152
TR225778	XP_002268401.2	-0.7152
TR28286	XP_002283678.1	-0.7153
TR28286	XP_002281369.1	-0.7153
TR28286	XP_002263715.1	-0.7153
TR347065	XP_002264720.1	-0.7154
TR28286	XP_002279173.2	-0.7155
TR28286	XP_002284010.1	-0.7156
TR59346	XP_010664210.1	-0.7157
TR28286	XP_010650888.1	-0.7157
TR28286	XP_010663114.1	-0.7158
TR39929	XP_003634357.2	-0.7159
TR39929	XP_002279690.1	-0.7159
TR28286	XP_002272045.1	-0.7159
TR28286	XP_002280965.1	-0.716
TR28286	XP_002271936.2	-0.716
TR28286	NP_001267867.1	-0.7161
TR173650	XP_002274762.2	-0.7162
TR39929	XP_002267374.1	-0.7163
TR28286	XP_002268050.1	-0.7163
TR286248	XP_002277934.1	-0.7166
TR39929	XP_010663148.1	-0.7167
TR39929	XP_002266637.2	-0.7167
TR39929	XP_002281394.1	-0.7168
TR28286	XP_010644042.1	-0.7168
TR28286	XP_002280830.1	-0.7168
TR28286	XP_002271837.2	-0.7168
TR28286	NP_001268204.1	-0.7168
TR103496	XP_002276981.1	-0.7168
TR28286	XP_002267468.1	-0.7169
TR253034	XP_002274762.2	-0.7169
TR28286	XP_002283569.1	-0.717
TR28286	XP_002275330.1	-0.717
TR39929	XP_010664633.1	-0.7172
TR327614	XP_002274762.2	-0.7173
TR1536	XP_002274275.1	-0.7173
TR28286	NP_001267969.1	-0.7175
TR95852	XP_002274762.2	-0.7176
TR39929	NP_001267981.1	-0.7176
TR28286	XP_002270132.1	-0.7176
TR28286	XP_010650904.1	-0.7178
TR28286	XP_002279818.1	-0.7178
TR44662	XP_019080064.1	-0.7179
TR39929	XP_002271079.1	-0.7179
TR137253	XP_002274762.2	-0.7179
TR28286	XP_010656544.1	-0.7181
TR28286	XP_002274896.1	-0.7182
TR39929	XP_010661539.1	-0.7183
TR28286	XP_003633921.2	-0.7183
TR109366	XP_010647562.1	-0.7183
TR28286	XP_003634635.1	-0.7185
TR101084	XP_019076934.1	-0.7185
TR101084	XP_019076933.1	-0.7185
TR101084	XP_019076932.1	-0.7185
TR28286	XP_010644045.1	-0.7187
TR28286	XP_002283348.1	-0.7188
TR28286	XP_002267765.1	-0.7188
TR78139	XP_002277446.1	-0.7189
TR286248	XP_019075863.1	-0.7189
TR28286	XP_019077479.1	-0.719
TR28286	NP_001290017.1	-0.719
TR39929	XP_002264204.1	-0.7191
TR39929	XP_002264101.1	-0.7191
TR39929	XP_002263115.1	-0.7191
TR24526	XP_002280062.1	-0.7194
TR24526	NP_001268115.1	-0.7194
TR229731	XP_002268401.2	-0.7194
TR39929	XP_010659254.1	-0.7195
TR39929	XP_010659253.1	-0.7195
TR39929	XP_010659252.1	-0.7195
TR39929	XP_010659249.1	-0.7195
TR39929	XP_002271029.1	-0.7195
TR28286	XP_002284384.1	-0.7196
TR28286	XP_010647794.1	-0.7198
TR28286	XP_002270639.1	-0.7198
TR28286	XP_002274139.1	-0.7199
TR78139	XP_010662265.1	-0.7201
TR347065	XP_002268401.2	-0.7201
TR28286	XP_002273742.2	-0.7202
TR158360	XP_002274762.2	-0.7202
TR28286	XP_003633476.1	-0.7207
TR48986	XP_010654515.1	-0.7208
TR39929	XP_002283755.1	-0.7208
TR39926	XP_002283053.1	-0.7211
TR28286	XP_002285197.1	-0.7211
TR28286	XP_002282942.1	-0.7213
TR28286	XP_002273038.1	-0.7213
TR189090	XP_019081394.1	-0.7213
TR160305	XP_019081840.1	-0.7213
TR107209	XP_002266541.2	-0.7213
TR39929	NP_001268194.1	-0.7214
TR193170	XP_010652926.1	-0.7214
TR39929	XP_002284075.1	-0.7216
TR28286	XP_010658572.1	-0.7216
TR28286	XP_003633255.1	-0.7216
TR28286	XP_002281878.1	-0.7216
TR28286	XP_002265008.1	-0.7216
TR28286	XP_002274601.1	-0.722
TR4562	XP_019076342.1	-0.7221
TR28286	XP_002277149.2	-0.7221
TR296508	XP_002275808.1	-0.7222
TR28286	XP_002284089.1	-0.7222
TR28286	XP_002283259.1	-0.7222
TR28286	XP_019078327.1	-0.7223
TR28286	XP_019078326.1	-0.7223
TR28286	XP_002263961.1	-0.7224
TR48986	XP_002274476.1	-0.7225
TR39929	XP_019075556.1	-0.7227
TR39929	XP_002268663.2	-0.7227
TR28286	XP_002273649.1	-0.7227
TR107209	XP_019077254.1	-0.7227
TR39929	XP_010650395.1	-0.7228
TR28286	XP_002285762.1	-0.7228
TR28286	XP_002282941.1	-0.7228
TR28286	XP_002271160.1	-0.7228
TR28286	XP_019081545.1	-0.7229
TR48986	XP_002279570.1	-0.7231
TR39929	XP_010652890.1	-0.7231
TR324578	XP_002277140.1	-0.7231
TR28286	XP_003631716.1	-0.7231
TR242808	XP_019081394.1	-0.7231
TR28286	XP_010654253.1	-0.7233
TR28286	XP_002276226.1	-0.7233
TR28286	XP_002269264.1	-0.7233
TR39932	XP_010664356.1	-0.7235
TR28286	XP_002270182.2	-0.7235
TR24526	XP_010664515.1	-0.7235
TR54526	XP_002263124.1	-0.7236
TR332123	NP_001268048.1	-0.7236
TR146670	XP_019081394.1	-0.7236
TR44662	XP_010657947.1	-0.7237
TR28286	XP_010654721.1	-0.7238
TR28286	XP_002279629.1	-0.7238
TR28286	XP_002274552.1	-0.7238
TR232425	NP_001268048.1	-0.7238
TR221471	XP_002274762.2	-0.7238
TR28286	XP_002271508.1	-0.7239
TR28286	XP_002274827.1	-0.724
TR28286	NP_001267919.1	-0.724
TR28286	XP_002280097.1	-0.7241
TR54526	XP_002264720.1	-0.7242
TR69015	XP_019081394.1	-0.7244
TR28286	XP_002285759.1	-0.7244
TR28286	XP_010650490.1	-0.7246
TR28286	XP_010655370.1	-0.7247
TR28286	XP_010655369.1	-0.7247
TR28286	XP_010655368.1	-0.7247
TR28286	XP_002265802.1	-0.7247
TR48711	XP_019081394.1	-0.7248
TR39929	XP_002285771.1	-0.7248
TR39929	XP_002281285.1	-0.7248
TR28286	XP_002281238.1	-0.7248
TR28286	XP_010664345.1	-0.7249
TR28286	XP_010661380.1	-0.7249
TR332085	XP_002263124.1	-0.725
TR24526	XP_010648258.2	-0.725
TR28286	XP_010658169.1	-0.7251
TR28286	XP_019077616.1	-0.7252
TR189090	XP_010655248.1	-0.7252
TR189090	XP_002270934.1	-0.7252
TR104211	XP_002274762.2	-0.7253
TR28286	XP_019074615.1	-0.7254
TR28286	XP_002285761.1	-0.7254
TR28286	XP_002281766.1	-0.7254
TR28286	XP_002274253.1	-0.7254
TR28286	XP_002262761.1	-0.7254
TR24526	XP_010655308.1	-0.7255
TR332085	XP_002264720.1	-0.7256
TR814	XP_010660124.1	-0.7257
TR28286	XP_002281001.1	-0.7257
TR28286	XP_002270962.1	-0.7257
TR39929	XP_019079232.1	-0.7258
TR311229	XP_002274762.2	-0.7259
TR45549	XP_019076342.1	-0.726
TR39932	XP_002271138.1	-0.726
TR28286	XP_002277223.1	-0.7261
TR146672	NP_001268048.1	-0.7261
TR39929	XP_010646607.1	-0.7262
TR28286	XP_002285775.1	-0.7262
TR28286	XP_002277157.1	-0.7262
TR28286	XP_002266114.1	-0.7262
TR39929	XP_002273741.2	-0.7264
TR28286	XP_019081410.1	-0.7264
TR28286	XP_010656826.1	-0.7264
TR28286	XP_002281579.1	-0.7264
TR28241	XP_019080236.1	-0.7265
TR1536	XP_002276981.1	-0.7265
TR28286	XP_010657509.1	-0.7267
TR28286	XP_002282692.3	-0.7267
TR28286	XP_002281851.1	-0.7267
TR28286	XP_002277952.1	-0.7269
TR242808	XP_010655248.1	-0.7269
TR242808	XP_002270934.1	-0.7269
TR107209	XP_019072404.1	-0.7269
TR107209	NP_001268199.1	-0.7269
TR103496	XP_002274275.1	-0.727
TR28286	XP_003633555.1	-0.7271
TR28286	XP_002276153.1	-0.7271
TR39929	XP_010644403.1	-0.7274
TR39929	XP_010644402.1	-0.7274
TR39929	NP_001268435.1	-0.7274
TR146670	XP_010655248.1	-0.7274
TR146670	XP_002270934.1	-0.7274
TR28286	XP_002285389.1	-0.7275
TR107209	XP_002271185.1	-0.7275
TR286248	XP_002269439.1	-0.7276
TR28286	XP_002283895.2	-0.7276
TR28286	XP_002270426.2	-0.7276
TR311229	XP_019081394.1	-0.7278
TR28286	XP_002276681.1	-0.7278
TR28286	XP_002275188.2	-0.7278
TR28286	XP_010660578.1	-0.7279
TR28286	XP_002285777.1	-0.7279
TR78139	XP_002270155.1	-0.728
TR39929	XP_010661028.1	-0.728
TR39929	XP_002282633.1	-0.728
TR28286	XP_002284231.1	-0.728
TR59346	XP_010658036.1	-0.7281
TR59346	XP_010658029.1	-0.7281
TR59346	NP_001268152.1	-0.7281
TR69015	XP_010655248.1	-0.7282
TR69015	XP_002270934.1	-0.7282
TR28286	XP_002282381.1	-0.7283
TR104211	XP_019081394.1	-0.7283
TR28286	XP_002275792.1	-0.7284
TR28286	XP_002280889.1	-0.7285
TR59346	XP_002283726.1	-0.7286
TR28286	XP_002285693.1	-0.7286
TR28286	XP_002264440.1	-0.7286
TR48711	XP_010655248.1	-0.7287
TR48711	XP_002270934.1	-0.7287
TR310209	XP_002263726.1	-0.7287
TR28286	XP_002269499.1	-0.7287
TR54526	XP_002268401.2	-0.7288
TR39929	XP_003633432.1	-0.7288
TR39929	XP_003631764.1	-0.7288
TR48711	XP_002274762.2	-0.7289
TR28286	XP_003631260.1	-0.7289
TR28286	XP_002285146.1	-0.7289
TR350895	NP_001268048.1	-0.729
TR28286	XP_010657253.1	-0.729
TR28286	XP_002285327.2	-0.729
TR28286	XP_002282214.1	-0.729
TR300397	XP_002263124.1	-0.7291
TR69015	XP_002274762.2	-0.7293
TR120356	XP_002263124.1	-0.7293
TR39929	XP_010659441.1	-0.7294
TR324578	XP_010662268.1	-0.7295
TR24526	XP_002272235.1	-0.7295
TR59346	XP_019081828.1	-0.7296
TR300397	XP_002264720.1	-0.7296
TR28286	XP_002262673.1	-0.7298
TR221471	XP_019081394.1	-0.7298
TR159457	NP_001268048.1	-0.7299
TR120356	XP_002264720.1	-0.7299
TR28286	XP_002279373.1	-0.73
TR28286	XP_002268892.1	-0.73
TR39929	XP_019078713.1	-0.7301
TR146670	XP_002274762.2	-0.7301
TR332085	XP_002268401.2	-0.7302
TR28241	XP_019071878.1	-0.7302
TR28286	XP_002274262.2	-0.7303
TR28286	XP_002285314.3	-0.7304
TR28286	XP_002281854.1	-0.7305
TR78139	XP_003633883.1	-0.7306
TR39932	XP_003631394.1	-0.7306
TR242808	XP_002274762.2	-0.7306
TR39929	XP_010661733.1	-0.7307
TR28286	XP_019081772.1	-0.7307
TR28286	XP_019081062.1	-0.7307
TR28286	XP_002279546.1	-0.7307
TR157933	XP_010652926.1	-0.7307
TR39929	XP_010649384.1	-0.7308
TR39926	XP_010649608.1	-0.7308
TR28286	XP_010664090.1	-0.7308
TR28286	XP_010653993.1	-0.7308
TR28286	XP_010653992.1	-0.7308
TR28286	XP_002268149.1	-0.7308
TR39929	XP_002281354.1	-0.7309
TR39929	XP_010654039.1	-0.7313
TR39929	XP_002280587.1	-0.7313
TR28241	XP_002279863.2	-0.7314
TR311229	XP_010655248.1	-0.7317
TR311229	XP_002270934.1	-0.7317
TR39929	XP_002269039.1	-0.7318
TR39929	XP_002268233.1	-0.7319
TR28286	XP_002272616.1	-0.732
TR39929	XP_002275606.2	-0.7321
TR48986	XP_010655585.1	-0.7322
TR104211	XP_010655248.1	-0.7322
TR104211	XP_002270934.1	-0.7322
TR296508	XP_002284368.1	-0.7323
TR332123	XP_002277140.1	-0.7324
TR28286	XP_010664194.1	-0.7324
TR189090	XP_002274762.2	-0.7324
TR48986	XP_010644270.1	-0.7325
TR39929	XP_010648183.1	-0.7325
TR28286	XP_002282686.1	-0.7325
TR59346	XP_002272233.2	-0.7327
TR39929	XP_002279404.1	-0.7327
TR232425	XP_002277140.1	-0.7327
TR28286	XP_002284001.1	-0.7328
TR59346	XP_002285908.1	-0.7329
TR28286	XP_002282205.1	-0.7331
TR154348	XP_002263124.1	-0.7331
TR102755	XP_019080064.1	-0.7331
TR354151	XP_002263124.1	-0.7332
TR28286	XP_002285418.2	-0.7333
TR39929	XP_010652592.1	-0.7334
TR39929	XP_002271365.1	-0.7334
TR39929	XP_002270581.2	-0.7334
TR182059	XP_019081226.1	-0.7334
TR158360	XP_019081394.1	-0.7334
TR28286	XP_003632601.2	-0.7335
TR39929	XP_002280214.1	-0.7336
TR291964	XP_010661177.1	-0.7336
TR291964	XP_002269584.1	-0.7336
TR28286	XP_002277957.1	-0.7336
TR28286	NP_001268027.1	-0.7336
TR59346	XP_002270042.1	-0.7337
TR354151	XP_002264720.1	-0.7337
TR28286	XP_003631574.1	-0.7337
TR221471	XP_010655248.1	-0.7337
TR221471	XP_002270934.1	-0.7337
TR154348	XP_002264720.1	-0.7337
TR39929	XP_002281456.1	-0.7338
TR28286	XP_002271371.1	-0.7338
TR8919	XP_019080064.1	-0.7342
TR300397	XP_002268401.2	-0.7342
TR28286	XP_002283344.1	-0.7342
TR28286	XP_010664530.1	-0.7344
TR120356	XP_002268401.2	-0.7345
TR28286	XP_002276363.3	-0.7347
TR28286	XP_010663678.1	-0.7348
TR146672	XP_002277140.1	-0.7349
TR48986	XP_010652667.1	-0.7351
TR28286	XP_002269666.3	-0.7351
TR287773	XP_002263124.1	-0.7352
TR28286	XP_002284274.1	-0.7353
TR39929	XP_010659289.1	-0.7354
TR137253	XP_019081394.1	-0.7357
TR287773	XP_002264720.1	-0.7358
TR28286	XP_002265049.1	-0.7358
TR95852	XP_019081394.1	-0.7359
TR48986	XP_002276192.1	-0.7359
TR28286	XP_002266420.1	-0.7359
TR28286	XP_002263794.1	-0.7359
TR28286	XP_002283709.1	-0.736
TR160305	XP_010649608.1	-0.736
TR48986	XP_002263986.1	-0.7361
TR39929	XP_002282948.1	-0.7361
TR327614	XP_019081394.1	-0.7362
TR28286	XP_002279226.1	-0.7362
TR28286	XP_002269030.1	-0.7362
TR28286	XP_002264919.1	-0.7362
TR48986	XP_010662304.1	-0.7364
TR302981	XP_010661177.1	-0.7364
TR302981	XP_002269584.1	-0.7364
TR253034	XP_019081394.1	-0.7367
TR48986	XP_002266646.3	-0.7368
TR28286	XP_010647968.1	-0.7368
TR28241	XP_002285066.1	-0.7369
TR24526	XP_002277446.1	-0.7369
TR133209	XP_002263124.1	-0.7369
TR39929	XP_002280632.1	-0.737
TR39929	XP_002280578.1	-0.7372
TR158360	XP_010655248.1	-0.7372
TR158360	XP_002270934.1	-0.7372
TR173650	XP_019081394.1	-0.7373
TR133209	XP_002264720.1	-0.7374
TR28286	XP_002264273.1	-0.7375
TR166851	XP_002263124.1	-0.7375
TR28286	XP_019072060.1	-0.7376
TR28286	XP_002285260.1	-0.7376
TR350895	XP_002277140.1	-0.7377
TR39929	XP_019077097.1	-0.7378
TR39929	XP_010654192.1	-0.7378
TR28286	XP_003632240.1	-0.7379
TR24526	XP_010662265.1	-0.738
TR48986	XP_019077350.1	-0.7381
TR166851	XP_002264720.1	-0.7381
TR107209	XP_010664356.1	-0.7381
TR28286	XP_002280555.2	-0.7382
TR354151	XP_002268401.2	-0.7383
TR154348	XP_002268401.2	-0.7383
TR102218	XP_002263124.1	-0.7383
TR324578	XP_003631456.1	-0.7384
TR159457	XP_002277140.1	-0.7386
TR332123	XP_010662268.1	-0.7387
TR11676	XP_002263124.1	-0.7387
TR102218	XP_002264720.1	-0.7389
TR232425	XP_010662268.1	-0.739
TR39932	XP_010654515.1	-0.7391
TR28286	XP_002284127.1	-0.7391
[truncated: 22,876 more rows]
