# Supplementary material for: Investigation of long non-coding RNAs as regulatory players of grapevine response to powdery and downy mildew infection
Source: BMC Plant Biol. 2021 Jun 8;21:265. doi: 10.1186/s12870-021-03059-6 (PMC8186045; doi:10.1186/s12870-021-03059-6)
Supplement: Supplementary file 4 — Additional file 4: Gene Ontology distribution for all 3 categories for mRNAs coexpressing with PM and DM-responsive lncRNAs and direct Gene Ontology (GO) Count representing the most frequent GO terms in the Biological Processes category. [file 12870_2021_3059_MOESM4_ESM.xlsx]

## Sheet: DM_GO Distribution
Gene Ontology distribution for all 3 categories for mRNAs coexpressing with DM-responsive lncRNAs
Biological Processes Category
GO-id	GO-term	Number of Sequences	Sequences
GO:0071704	organic substance metabolic process	52	NC_012007.3_cds_XP_002262914.1_1146, NC_012014.3_cds_XP_002277446.1_1961, NC_012014.3_cds_XP_002264435.1_1721, NC_012017.3_cds_XP_002285418.2_909, NC_012022.3_cds_XP_002280097.1_852, NC_012008.3_cds_NP_001268152.1_717, NC_012008.3_cds_XP_002283259.1_612, NC_012022.3_cds_XP_002274896.1_214, NC_012020.3_cds_XP_002273649.1_1837, NC_012025.3_cds_XP_002263794.1_1199, NC_012012.3_cds_XP_019075863.1_172…
GO:0044238	primary metabolic process	52	NC_012007.3_cds_XP_002262914.1_1146, NC_012014.3_cds_XP_002277446.1_1961, NC_012014.3_cds_XP_002264435.1_1721, NC_012017.3_cds_XP_002285418.2_909, NC_012022.3_cds_XP_002280097.1_852, NC_012008.3_cds_NP_001268152.1_717, NC_012008.3_cds_XP_002283259.1_612, NC_012022.3_cds_XP_002274896.1_214, NC_012020.3_cds_XP_002273649.1_1837, NC_012025.3_cds_XP_002263794.1_1199, NC_012012.3_cds_XP_019075863.1_172…
GO:0044237	cellular metabolic process	49	NC_012007.3_cds_XP_002262914.1_1146, NC_012014.3_cds_XP_002264435.1_1721, NC_012020.3_cds_XP_002277957.1_2232, NC_012022.3_cds_XP_002280097.1_852, NC_012008.3_cds_NP_001268152.1_717, NC_012022.3_cds_XP_002274896.1_214, NC_012020.3_cds_XP_002273649.1_1837, NC_012025.3_cds_XP_002263794.1_1199, NC_012017.3_cds_XP_002270182.2_1636, NC_012017.3_cds_XP_002274601.1_1645, NC_012024.3_cds_XP_002280655.1_1…
GO:0006950	response to stress	37	NC_012011.3_cds_NP_001267956.1_163, NC_012025.3_cds_XP_003634635.1_233, NC_012014.3_cds_XP_002277446.1_1961, NC_012010.3_cds_XP_002285197.1_784, NC_012007.3_cds_XP_002284089.1_719, NC_012017.3_cds_XP_002285418.2_909, NC_012007.3_cds_XP_002271160.1_1376, NC_012011.3_cds_XP_002285402.1_1189, NC_012008.3_cds_XP_002282917.2_639, NC_012021.3_cds_XP_002277223.1_1293, NC_012022.3_cds_NP_001267934.1_939,…
GO:0006807	nitrogen compound metabolic process	33	NC_012007.3_cds_XP_002262914.1_1146, NC_012013.3_cds_XP_002272464.1_556, NC_012025.3_cds_XP_002282942.1_608, NC_012014.3_cds_XP_002264435.1_1721, NC_012009.3_cds_XP_002269439.1_1110, NC_012013.3_cds_XP_019076821.1_740, NC_012012.3_cds_XP_002283212.1_818, NC_012022.3_cds_XP_002280097.1_852, NC_012008.3_cds_XP_002283259.1_612, NC_012020.3_cds_XP_002273649.1_1837, NC_012019.3_cds_XP_003633555.1_2137…
GO:0042221	response to chemical	32	NC_012009.3_cds_XP_002274256.1_968, NC_012009.3_cds_XP_002264302.1_1056, NC_012008.3_cds_XP_002276226.1_651, NC_012011.3_cds_XP_002285402.1_1189, NC_012008.3_cds_XP_002282917.2_639, NC_012024.3_cds_XP_002285693.1_825, NC_012021.3_cds_XP_002277223.1_1293, NC_012020.3_cds_XP_002277957.1_2232, NC_012019.3_cds_XP_003633555.1_2137, NC_012024.3_cds_XP_002285762.1_721, NC_012020.3_cds_XP_002283709.1_333…
GO:0009058	biosynthetic process	31	NC_012007.3_cds_XP_002262914.1_1146, NC_012013.3_cds_XP_002272464.1_556, NC_012008.3_cds_XP_010658036.1_719, NC_012025.3_cds_XP_002282942.1_608, NC_012023.3_cds_NP_001267916.1_1102, NC_012007.3_cds_XP_002271160.1_1376, NC_012022.3_cds_NP_001267934.1_939, NC_012022.3_cds_XP_002280097.1_852, NC_012008.3_cds_NP_001268152.1_717, NC_012022.3_cds_XP_002274896.1_214, NC_012020.3_cds_XP_002273649.1_1837,…
GO:0009607	response to biotic stimulus	24	NC_012011.3_cds_NP_001267956.1_163, NC_012008.3_cds_XP_002282988.1_636, NC_012022.3_cds_NP_001268048.1_1266, NC_012014.3_cds_XP_002277446.1_1961, NC_012025.3_cds_XP_002282205.1_684, NC_012007.3_cds_XP_002284089.1_719, NC_012015.3_cds_NP_001290017.1_142, NC_012019.3_cds_XP_002268520.1_25, NC_012015.3_cds_XP_019077479.1_141, NC_012011.3_cds_XP_002285402.1_1189, NC_012008.3_cds_XP_002282917.2_639, N…
GO:0050794	regulation of cellular process	23	NC_012013.3_cds_XP_002272464.1_556, NC_012017.3_cds_XP_002263999.1_1472, NC_012025.3_cds_XP_002282205.1_684, NC_012025.3_cds_XP_002282942.1_608, NC_012025.3_cds_NP_001268027.1_1874, NC_012014.3_cds_XP_002268149.1_1784, NC_012024.3_cds_XP_002265204.1_2718, NC_012010.3_cds_NP_001290015.1_131, NC_012018.3_cds_XP_002262673.1_375, NC_012019.3_cds_XP_002269430.1_96, NC_012020.3_cds_XP_002277957.1_2232,…
GO:0009605	response to external stimulus	23	NC_012008.3_cds_XP_002282988.1_636, NC_012007.3_cds_XP_002262914.1_1146, NC_012022.3_cds_NP_001268048.1_1266, NC_012025.3_cds_XP_002282205.1_684, NC_012007.3_cds_XP_002284089.1_719, NC_012015.3_cds_NP_001290017.1_142, NC_012019.3_cds_XP_002268520.1_25, NC_012015.3_cds_XP_019077479.1_141, NC_012011.3_cds_XP_002285402.1_1189, NC_012021.3_cds_XP_002277223.1_1293, NC_012019.3_cds_XP_002269430.1_96, N…
GO:0009628	response to abiotic stimulus	21	NC_012024.3_cds_XP_010664515.1_1092, NC_012007.3_cds_XP_002262914.1_1146, NC_012025.3_cds_XP_003634635.1_233, NC_012010.3_cds_XP_002285197.1_784, NC_012015.3_cds_NP_001290017.1_142, NC_012015.3_cds_XP_019077479.1_141, NC_012010.3_cds_NP_001290015.1_131, NC_012017.3_cds_XP_002285418.2_909, NC_012011.3_cds_XP_002285402.1_1189, NC_012008.3_cds_XP_002282917.2_639, NC_012019.3_cds_XP_002269430.1_96, N…
GO:0051707	response to other organism	20	NC_012008.3_cds_XP_002282988.1_636, NC_012022.3_cds_NP_001268048.1_1266, NC_012025.3_cds_XP_002282205.1_684, NC_012007.3_cds_XP_002284089.1_719, NC_012015.3_cds_NP_001290017.1_142, NC_012019.3_cds_XP_002268520.1_25, NC_012015.3_cds_XP_019077479.1_141, NC_012011.3_cds_XP_002285402.1_1189, NC_012008.3_cds_XP_002282917.2_639, NC_012019.3_cds_XP_002269430.1_96, NC_012020.3_cds_XP_002277957.1_2232, NC…
GO:0055114	oxidation-reduction process	16	NC_012009.3_cds_XP_002282214.1_425, NC_012017.3_cds_XP_002263999.1_1472, NC_012008.3_cds_XP_010658036.1_719, NC_012015.3_cds_NP_001290017.1_142, NC_012010.3_cds_NP_001268083.1_1969, NC_012015.3_cds_XP_019077479.1_141, NC_012023.3_cds_NP_001267916.1_1102, NC_012018.3_cds_XP_002262673.1_375, NC_012017.3_cds_NP_001267969.1_75, NC_012019.3_cds_XP_002282755.1_588, NC_012025.3_cds_XP_002263961.1_1347, …
GO:0009719	response to endogenous stimulus	16	NC_012024.3_cds_XP_010664515.1_1092, NC_012015.3_cds_NP_001290017.1_142, NC_012019.3_cds_XP_002268520.1_25, NC_012024.3_cds_XP_002265204.1_2718, NC_012015.3_cds_XP_019077479.1_141, NC_012011.3_cds_XP_002285402.1_1189, NC_012018.3_cds_XP_002262673.1_375, NC_012008.3_cds_XP_002282917.2_639, NC_012015.3_cds_NP_001267919.1_1210, NC_012024.3_cds_XP_002285762.1_721, NC_012016.3_cds_XP_002277952.1_722, …
GO:0051716	cellular response to stimulus	13	NC_012024.3_cds_XP_010664515.1_1092, NC_012025.3_cds_XP_003634635.1_233, NC_012025.3_cds_XP_002282205.1_684, NC_012024.3_cds_XP_002265204.1_2718, NC_012010.3_cds_NP_001290015.1_131, NC_012021.3_cds_XP_002277223.1_1293, NC_012018.3_cds_XP_002262673.1_375, NC_012017.3_cds_NP_001267969.1_75, NC_012016.3_cds_XP_002277952.1_722, NC_012016.3_cds_NP_001306209.1_614, NC_012017.3_cds_XP_002277157.1_96, NC…
GO:0019222	regulation of metabolic process	12	NC_012022.3_cds_XP_002280097.1_852, NC_012008.3_cds_XP_002276153.1_654, NC_012013.3_cds_XP_002272464.1_556, NC_012017.3_cds_XP_002263999.1_1472, NC_012025.3_cds_XP_002282942.1_608, NC_012015.3_cds_NP_001267919.1_1210, NC_012020.3_cds_XP_002273649.1_1837, NC_012016.3_cds_XP_002277952.1_722, NC_012024.3_cds_XP_002265204.1_2718, NC_012010.3_cds_NP_001290015.1_131, NC_012010.3_cds_NP_001267948.1_799,…
GO:0009056	catabolic process	12	NC_012012.3_cds_XP_002283212.1_818, NC_012011.3_cds_XP_002271253.1_208, NC_012025.3_cds_XP_002263961.1_1347, NC_012022.3_cds_NP_001268048.1_1266, NC_012009.3_cds_XP_002269439.1_1110, NC_012025.3_cds_XP_002263794.1_1199, NC_012010.3_cds_XP_002283203.1_379, NC_012019.3_cds_XP_002268520.1_25, NC_012024.3_cds_XP_002284973.1_1181, NC_012017.3_cds_XP_002285418.2_909, NC_012009.3_cds_XP_002269030.1_70, …
GO:0016043	cellular component organization	11	NC_012007.3_cds_XP_002262914.1_1146, NC_012022.3_cds_XP_002274896.1_214, NC_012011.3_cds_XP_002275330.1_152, NC_012016.3_cds_NP_001306209.1_614, NC_012012.3_cds_XP_002270884.1_1894, NC_012017.3_cds_XP_002273742.2_1637, NC_012017.3_cds_XP_002270182.2_1636, NC_012017.3_cds_XP_002274827.1_1647, NC_012017.3_cds_XP_002274601.1_1645, NC_012007.3_cds_XP_002271160.1_1376, NC_012017.3_cds_XP_002274552.1_1…
GO:0071554	cell wall organization or biogenesis	10	NC_012022.3_cds_XP_002274896.1_214, NC_012011.3_cds_XP_002275330.1_152, NC_012017.3_cds_XP_002273742.2_1637, NC_012016.3_cds_NP_001306209.1_614, NC_012012.3_cds_XP_002270884.1_1894, NC_012017.3_cds_XP_002270182.2_1636, NC_012017.3_cds_XP_002274827.1_1647, NC_012017.3_cds_XP_002274601.1_1645, NC_012007.3_cds_XP_002271160.1_1376, NC_012017.3_cds_XP_002274552.1_1644
GO:0065008	regulation of biological quality	10	NC_012024.3_cds_XP_002280655.1_1664, NC_012024.3_cds_XP_010664515.1_1092, NC_012007.3_cds_XP_002262914.1_1146, NC_012025.3_cds_XP_002263961.1_1347, NC_012025.3_cds_XP_003634635.1_233, NC_012015.3_cds_NP_001290017.1_142, NC_012015.3_cds_XP_019077479.1_141, NC_012020.3_cds_XP_002273468.1_1838, NC_012018.3_cds_XP_002262673.1_375, NC_012017.3_cds_NP_001267969.1_75
GO:0007275	multicellular organism development	10	NC_012024.3_cds_XP_010664515.1_1092, NC_012024.3_cds_XP_003634513.1_2167, NC_012007.3_cds_XP_002262914.1_1146, NC_012010.3_cds_XP_002285197.1_784, NC_012022.3_cds_XP_002274896.1_214, NC_012011.3_cds_XP_002275330.1_152, NC_012015.3_cds_NP_001290017.1_142, NC_012015.3_cds_XP_019077479.1_141, NC_012017.3_cds_XP_002277157.1_96, NC_012020.3_cds_XP_002277957.1_2232
GO:0048856	anatomical structure development	10	NC_012024.3_cds_XP_010664515.1_1092, NC_012024.3_cds_XP_003634513.1_2167, NC_012007.3_cds_XP_002262914.1_1146, NC_012010.3_cds_XP_002285197.1_784, NC_012022.3_cds_XP_002274896.1_214, NC_012011.3_cds_XP_002275330.1_152, NC_012015.3_cds_NP_001290017.1_142, NC_012015.3_cds_XP_019077479.1_141, NC_012017.3_cds_XP_002277157.1_96, NC_012020.3_cds_XP_002277957.1_2232
GO:0044281	small molecule metabolic process	9	NC_012025.3_cds_XP_002263961.1_1347, NC_012007.3_cds_XP_002262914.1_1146, NC_012025.3_cds_XP_002263794.1_1199, NC_012015.3_cds_NP_001290017.1_142, NC_012019.3_cds_XP_002268520.1_25, NC_012012.3_cds_XP_002270884.1_1894, NC_012015.3_cds_XP_019077479.1_141, NC_012009.3_cds_XP_002269030.1_70, NC_012020.3_cds_XP_002273468.1_1838
GO:0051234	establishment of localization	7	NC_012012.3_cds_XP_002283212.1_818, NC_012008.3_cds_XP_002276226.1_651, NC_012025.3_cds_XP_003634635.1_233, NC_012016.3_cds_NP_001306209.1_614, NC_012011.3_cds_XP_002285402.1_1189, NC_012024.3_cds_XP_002285693.1_825, NC_012010.3_cds_XP_019074869.1_2091
GO:0007154	cell communication	7	NC_012016.3_cds_XP_002277952.1_722, NC_012024.3_cds_XP_002265204.1_2718, NC_012017.3_cds_XP_002277157.1_96, NC_012020.3_cds_XP_002283709.1_333, NC_012007.3_cds_XP_002271911.1_132, NC_012021.3_cds_XP_002277223.1_1293, NC_012018.3_cds_XP_002262673.1_375
GO:0009791	post-embryonic development	6	NC_012024.3_cds_XP_010664515.1_1092, NC_012007.3_cds_XP_002262914.1_1146, NC_012015.3_cds_NP_001290017.1_142, NC_012015.3_cds_XP_019077479.1_141, NC_012017.3_cds_XP_002277157.1_96, NC_012020.3_cds_XP_002277957.1_2232
GO:0007165	signal transduction	6	NC_012016.3_cds_XP_002277952.1_722, NC_012024.3_cds_XP_002265204.1_2718, NC_012020.3_cds_XP_002283709.1_333, NC_012017.3_cds_XP_002277157.1_96, NC_012007.3_cds_XP_002271911.1_132, NC_012018.3_cds_XP_002262673.1_375
GO:0048583	regulation of response to stimulus	6	NC_012007.3_cds_XP_003631222.1_512, NC_012015.3_cds_NP_001267919.1_1210, NC_012016.3_cds_XP_002277952.1_722, NC_012020.3_cds_XP_002283709.1_333, NC_012017.3_cds_XP_002277157.1_96, NC_012007.3_cds_XP_002271911.1_132
GO:0044085	cellular component biogenesis	6	NC_012011.3_cds_XP_002275330.1_152, NC_012017.3_cds_XP_002273742.2_1637, NC_012017.3_cds_XP_002270182.2_1636, NC_012017.3_cds_XP_002274827.1_1647, NC_012017.3_cds_XP_002274601.1_1645, NC_012017.3_cds_XP_002274552.1_1644
GO:0006955	immune response	6	NC_012025.3_cds_XP_002282205.1_684, NC_012007.3_cds_XP_003631222.1_512, NC_012019.3_cds_XP_002268520.1_25, NC_012020.3_cds_XP_002264720.1_884, NC_012008.3_cds_XP_002282917.2_639, NC_012020.3_cds_XP_002277957.1_2232
GO:0019748	secondary metabolic process	6	NC_012024.3_cds_XP_019072255.1_314, NC_012008.3_cds_XP_010658036.1_719, NC_012008.3_cds_NP_001268152.1_717, NC_012009.3_cds_XP_002269439.1_1110, NC_012008.3_cds_XP_010658029.1_718, NC_012023.3_cds_NP_001267916.1_1102
GO:0003006	developmental process involved in reproduction	4	NC_012007.3_cds_XP_002262914.1_1146, NC_012015.3_cds_NP_001290017.1_142, NC_012015.3_cds_XP_019077479.1_141, NC_012017.3_cds_XP_002277157.1_96
GO:0042445	hormone metabolic process	4	NC_012024.3_cds_XP_010664515.1_1092, NC_012025.3_cds_XP_002263961.1_1347, NC_012015.3_cds_NP_001290017.1_142, NC_012015.3_cds_XP_019077479.1_141
GO:0010118	stomatal movement	4	NC_012014.3_cds_XP_010653993.1_1786, NC_012014.3_cds_XP_010653992.1_1785, NC_012014.3_cds_XP_002268149.1_1784, NC_012020.3_cds_XP_002277957.1_2232
GO:0009653	anatomical structure morphogenesis	3	NC_012024.3_cds_XP_010664515.1_1092, NC_012022.3_cds_XP_002274896.1_214, NC_012011.3_cds_XP_002275330.1_152
GO:0019725	cellular homeostasis	3	NC_012020.3_cds_XP_002273468.1_1838, NC_012018.3_cds_XP_002262673.1_375, NC_012017.3_cds_NP_001267969.1_75
GO:0048522	positive regulation of cellular process	3	NC_012025.3_cds_XP_002282205.1_684, NC_012025.3_cds_NP_001268027.1_1874, NC_012010.3_cds_NP_001290015.1_131
GO:0016049	cell growth	2	NC_012022.3_cds_XP_002274896.1_214, NC_012011.3_cds_XP_002275330.1_152
GO:0023051	regulation of signaling	2	NC_012016.3_cds_XP_002277952.1_722, NC_012020.3_cds_XP_002283709.1_333
GO:0031640	killing of cells of other organism	2	NC_012008.3_cds_XP_002282988.1_636, NC_012008.3_cds_NP_001268131.1_637
GO:0051239	regulation of multicellular organismal process	2	NC_012007.3_cds_XP_002262914.1_1146, NC_012020.3_cds_XP_002277957.1_2232
GO:0048523	negative regulation of cellular process	2	NC_012015.3_cds_NP_001267919.1_1210, NC_012016.3_cds_XP_002277952.1_722
GO:0048609	multicellular organismal reproductive process	2	NC_012015.3_cds_NP_001290017.1_142, NC_012015.3_cds_XP_019077479.1_141
GO:0065009	regulation of molecular function	2	NC_012016.3_cds_NP_001306209.1_614, NC_012020.3_cds_XP_002283709.1_333
GO:0048589	developmental growth	2	NC_012022.3_cds_XP_002274896.1_214, NC_012011.3_cds_XP_002275330.1_152
GO:0021700	developmental maturation	2	NC_012022.3_cds_XP_002274896.1_214, NC_012011.3_cds_XP_002275330.1_152
GO:0032504	multicellular organism reproduction	2	NC_012015.3_cds_NP_001290017.1_142, NC_012015.3_cds_XP_019077479.1_141
GO:0009892	negative regulation of metabolic process	2	NC_012015.3_cds_NP_001267919.1_1210, NC_012016.3_cds_XP_002277952.1_722
GO:0008219	cell death	2	NC_012025.3_cds_XP_002282205.1_684, NC_012025.3_cds_NP_001268027.1_1874
GO:0048869	cellular developmental process	2	NC_012022.3_cds_XP_002274896.1_214, NC_012011.3_cds_XP_002275330.1_152
GO:0050793	regulation of developmental process	2	NC_012007.3_cds_XP_002262914.1_1146, NC_012020.3_cds_XP_002277957.1_2232
GO:0044419	interspecies interaction between organisms	2	NC_012008.3_cds_XP_002282988.1_636, NC_012008.3_cds_NP_001268131.1_637
GO:0043900	regulation of multi-organism process	2	NC_012007.3_cds_XP_003631222.1_512, NC_012007.3_cds_XP_002271911.1_132
GO:0033036	macromolecule localization	1	NC_012016.3_cds_NP_001306209.1_614
GO:0007267	cell-cell signaling	1	NC_012020.3_cds_XP_002283709.1_333
GO:0048646	anatomical structure formation involved in morphogenesis	1	NC_012024.3_cds_XP_010664515.1_1092
GO:0042440	pigment metabolic process	1	NC_012007.3_cds_XP_002262914.1_1146
GO:0051093	negative regulation of developmental process	1	NC_012020.3_cds_XP_002277957.1_2232
GO:0051094	positive regulation of developmental process	1	NC_012007.3_cds_XP_002262914.1_1146
GO:0019953	sexual reproduction	1	NC_012009.3_cds_XP_002281851.1_398
GO:1990748	cellular detoxification	1	NC_012017.3_cds_NP_001267969.1_75
GO:0043902	positive regulation of multi-organism process	1	NC_012007.3_cds_XP_002271911.1_132
GO:0070085	glycosylation	1	NC_012022.3_cds_XP_002274896.1_214
GO:2000241	regulation of reproductive process	1	NC_012007.3_cds_XP_002262914.1_1146
GO:0043476	pigment accumulation	1	NC_012007.3_cds_XP_002262914.1_1146
GO:0045926	negative regulation of growth	1	NC_012020.3_cds_XP_002283709.1_333
GO:0002682	regulation of immune system process	1	NC_012007.3_cds_XP_003631222.1_512
GO:0044703	multi-organism reproductive process	1	NC_012009.3_cds_XP_002281851.1_398
GO:2000243	positive regulation of reproductive process	1	NC_012007.3_cds_XP_002262914.1_1146
GO:0040008	regulation of growth	1	NC_012020.3_cds_XP_002283709.1_333
GO:0048584	positive regulation of response to stimulus	1	NC_012007.3_cds_XP_002271911.1_132
GO:0032879	regulation of localization	1	NC_012016.3_cds_NP_001306209.1_614
GO:0043480	pigment accumulation in tissues	1	NC_012007.3_cds_XP_002262914.1_1146
GO:0001763	morphogenesis of a branching structure	1	NC_012024.3_cds_XP_010664515.1_1092
GO:0051606	detection of stimulus	1	NC_012016.3_cds_NP_001306209.1_614
GO:0051241	negative regulation of multicellular organismal process	1	NC_012020.3_cds_XP_002277957.1_2232
GO:0051240	positive regulation of multicellular organismal process	1	NC_012007.3_cds_XP_002262914.1_1146
GO:0051641	cellular localization	1	NC_012016.3_cds_NP_001306209.1_614
GO:0009893	positive regulation of metabolic process	1	NC_012010.3_cds_NP_001290015.1_131
GO:0007568	aging	1	NC_012007.3_cds_XP_002262914.1_1146
Molecular functions category
GO-id	GO-term	Number of Sequences	Sequences
GO:0043167	ion binding	31	NC_012007.3_cds_XP_002273557.1_172, NC_012009.3_cds_XP_002282214.1_425, NC_012025.3_cds_XP_003634635.1_233, NC_012007.3_cds_XP_002262914.1_1146, NC_012008.3_cds_XP_010658036.1_719, NC_012009.3_cds_XP_019074615.1_1304, NC_012014.3_cds_XP_002264435.1_1721, NC_012010.3_cds_NP_001268083.1_1969, NC_012023.3_cds_NP_001267916.1_1102, NC_012013.3_cds_XP_019076821.1_740, NC_012020.3_cds_XP_002277957.1_223…
GO:1901363	heterocyclic compound binding	28	NC_012007.3_cds_XP_002273557.1_172, NC_012009.3_cds_XP_002264302.1_1056, NC_012007.3_cds_XP_002262914.1_1146, NC_012013.3_cds_XP_002272464.1_556, NC_012008.3_cds_XP_010658036.1_719, NC_012025.3_cds_XP_002282942.1_608, NC_012009.3_cds_XP_019074615.1_1304, NC_012014.3_cds_XP_002264435.1_1721, NC_012017.3_cds_XP_002285418.2_909, NC_012023.3_cds_NP_001267916.1_1102, NC_012022.3_cds_XP_002280097.1_852…
GO:0097159	organic cyclic compound binding	28	NC_012007.3_cds_XP_002273557.1_172, NC_012009.3_cds_XP_002264302.1_1056, NC_012007.3_cds_XP_002262914.1_1146, NC_012013.3_cds_XP_002272464.1_556, NC_012008.3_cds_XP_010658036.1_719, NC_012025.3_cds_XP_002282942.1_608, NC_012009.3_cds_XP_019074615.1_1304, NC_012014.3_cds_XP_002264435.1_1721, NC_012017.3_cds_XP_002285418.2_909, NC_012023.3_cds_NP_001267916.1_1102, NC_012022.3_cds_XP_002280097.1_852…
GO:0016740	transferase activity	26	NC_012009.3_cds_XP_002274256.1_968, NC_012007.3_cds_XP_002262914.1_1146, NC_012025.3_cds_XP_002282942.1_608, NC_012014.3_cds_XP_002264435.1_1721, NC_012023.3_cds_XP_002268089.1_642, NC_012009.3_cds_XP_002269439.1_1110, NC_012017.3_cds_XP_002273742.2_1637, NC_012017.3_cds_XP_002285418.2_909, NC_012007.3_cds_XP_002271160.1_1376, NC_012022.3_cds_NP_001267934.1_939, NC_012012.3_cds_XP_002283212.1_818…
GO:0016787	hydrolase activity	22	NC_012009.3_cds_XP_002282214.1_425, NC_012025.3_cds_XP_002277934.1_803, NC_012024.3_cds_XP_002280655.1_1664, NC_012024.3_cds_XP_010664515.1_1092, NC_012022.3_cds_NP_001268048.1_1266, NC_012014.3_cds_XP_002277446.1_1961, NC_012025.3_cds_NP_001268027.1_1874, NC_012009.3_cds_XP_002269439.1_1110, NC_012010.3_cds_XP_002283203.1_379, NC_012017.3_cds_XP_002273742.2_1637, NC_012017.3_cds_XP_002285418.2_9…
GO:0005515	protein binding	21	NC_012008.3_cds_XP_002282988.1_636, NC_012024.3_cds_XP_010664515.1_1092, NC_012025.3_cds_XP_002282205.1_684, NC_012017.3_cds_XP_002263999.1_1472, NC_012025.3_cds_NP_001268027.1_1874, NC_012019.3_cds_XP_002268520.1_25, NC_012010.3_cds_NP_001290015.1_131, NC_012021.3_cds_XP_003633921.2_618, NC_012018.3_cds_XP_002262673.1_375, NC_012019.3_cds_XP_002269430.1_96, NC_012017.3_cds_NP_001267969.1_75, NC_…
GO:0016491	oxidoreductase activity	17	NC_012009.3_cds_XP_002282214.1_425, NC_012008.3_cds_XP_010658036.1_719, NC_012017.3_cds_XP_002263999.1_1472, NC_012015.3_cds_NP_001290017.1_142, NC_012010.3_cds_NP_001268083.1_1969, NC_012015.3_cds_XP_019077479.1_141, NC_012023.3_cds_NP_001267916.1_1102, NC_012018.3_cds_XP_002262673.1_375, NC_012017.3_cds_NP_001267969.1_75, NC_012024.3_cds_XP_019072255.1_314, NC_012019.3_cds_XP_002282755.1_588, N…
GO:0140096	catalytic activity, acting on a protein	11	NC_012012.3_cds_XP_002283212.1_818, NC_012011.3_cds_XP_002271253.1_208, NC_012008.3_cds_XP_002283259.1_612, NC_012014.3_cds_XP_002264435.1_1721, NC_012025.3_cds_NP_001268027.1_1874, NC_012019.3_cds_XP_003633555.1_2137, NC_012009.3_cds_XP_002269439.1_1110, NC_012024.3_cds_XP_002280064.2_2506, NC_012016.3_cds_NP_001306209.1_614, NC_012024.3_cds_XP_002284973.1_1181, NC_012013.3_cds_XP_019076821.1_740
GO:0003700	DNA binding transcription factor activity	9	NC_012022.3_cds_XP_002280097.1_852, NC_012008.3_cds_XP_002276153.1_654, NC_012013.3_cds_XP_002272464.1_556, NC_012017.3_cds_XP_002263999.1_1472, NC_012025.3_cds_XP_002282942.1_608, NC_012015.3_cds_NP_001267919.1_1210, NC_012024.3_cds_XP_002265204.1_2718, NC_012010.3_cds_NP_001290015.1_131, NC_012010.3_cds_NP_001267948.1_799
GO:0008144	drug binding	7	NC_012007.3_cds_XP_002273557.1_172, NC_012007.3_cds_XP_002262914.1_1146, NC_012022.3_cds_NP_001268048.1_1266, NC_012014.3_cds_XP_002264435.1_1721, NC_012024.3_cds_XP_002280064.2_2506, NC_012016.3_cds_NP_001306209.1_614, NC_012020.3_cds_XP_002264720.1_884
GO:0048037	cofactor binding	7	NC_012007.3_cds_XP_002273557.1_172, NC_012008.3_cds_XP_010658036.1_719, NC_012008.3_cds_NP_001268152.1_717, NC_012008.3_cds_XP_010658029.1_718, NC_012012.3_cds_XP_002270884.1_1894, NC_012019.3_cds_XP_002268520.1_25, NC_012023.3_cds_NP_001267916.1_1102
GO:0036094	small molecule binding	6	NC_012007.3_cds_XP_002273557.1_172, NC_012007.3_cds_XP_002262914.1_1146, NC_012014.3_cds_XP_002264435.1_1721, NC_012024.3_cds_XP_002280064.2_2506, NC_012012.3_cds_XP_002270884.1_1894, NC_012016.3_cds_NP_001306209.1_614
GO:0097367	carbohydrate derivative binding	6	NC_012022.3_cds_NP_001268048.1_1266, NC_012007.3_cds_XP_002262914.1_1146, NC_012014.3_cds_XP_002264435.1_1721, NC_012024.3_cds_XP_002280064.2_2506, NC_012016.3_cds_NP_001306209.1_614, NC_012020.3_cds_XP_002264720.1_884
GO:0016829	lyase activity	6	NC_012007.3_cds_XP_002262914.1_1146, NC_012025.3_cds_XP_002263794.1_1199, NC_012010.3_cds_XP_002283203.1_379, NC_012012.3_cds_XP_002270884.1_1894, NC_012009.3_cds_XP_002269030.1_70, NC_012020.3_cds_XP_002277957.1_2232
GO:0022857	transmembrane transporter activity	5	NC_012012.3_cds_XP_002283212.1_818, NC_012008.3_cds_XP_002276226.1_651, NC_012025.3_cds_XP_003634635.1_233, NC_012011.3_cds_XP_002285402.1_1189, NC_012024.3_cds_XP_002285693.1_825
GO:0001871	pattern binding	3	NC_012014.3_cds_XP_002277446.1_1961, NC_012014.3_cds_XP_002264435.1_1721, NC_012012.3_cds_XP_019075863.1_1725
GO:0030246	carbohydrate binding	3	NC_012014.3_cds_XP_002277446.1_1961, NC_012014.3_cds_XP_002264435.1_1721, NC_012012.3_cds_XP_019075863.1_1725
GO:0030545	receptor regulator activity	1	NC_012020.3_cds_XP_002283709.1_333
GO:0061783	peptidoglycan muralytic activity	1	NC_012022.3_cds_NP_001268048.1_1266
GO:0000988	transcription factor activity, protein binding	1	NC_012016.3_cds_XP_002277952.1_722
GO:0016853	isomerase activity	1	NC_012014.3_cds_XP_002264435.1_1721
GO:0060089	molecular transducer activity	1	NC_012016.3_cds_NP_001306209.1_614
GO:0051920	peroxiredoxin activity	1	NC_012017.3_cds_NP_001267969.1_75
GO:0004601	peroxidase activity	1	NC_012017.3_cds_NP_001267969.1_75
GO:0140098	catalytic activity, acting on RNA	1	NC_012020.3_cds_XP_002264720.1_884
GO:0016874	ligase activity	1	NC_012007.3_cds_XP_002262914.1_1146
GO:0003712	transcription cofactor activity	1	NC_012016.3_cds_XP_002277952.1_722
Cellular Components Category
GO-id	GO-term	Number of Sequences	Sequences
GO:0005622	intracellular	72	NC_012009.3_cds_XP_002274256.1_968, NC_012024.3_cds_XP_003634513.1_2167, NC_012025.3_cds_XP_003634635.1_233, NC_012008.3_cds_XP_002276226.1_651, NC_012007.3_cds_XP_002262914.1_1146, NC_012014.3_cds_XP_002277446.1_1961, NC_012014.3_cds_XP_002264435.1_1721, NC_012017.3_cds_XP_002285418.2_909, NC_012020.3_cds_XP_002277957.1_2232, NC_012022.3_cds_XP_002280097.1_852, NC_012008.3_cds_NP_001268152.1_717…
GO:0044424	intracellular part	71	NC_012009.3_cds_XP_002274256.1_968, NC_012024.3_cds_XP_003634513.1_2167, NC_012025.3_cds_XP_003634635.1_233, NC_012008.3_cds_XP_002276226.1_651, NC_012007.3_cds_XP_002262914.1_1146, NC_012014.3_cds_XP_002277446.1_1961, NC_012014.3_cds_XP_002264435.1_1721, NC_012017.3_cds_XP_002285418.2_909, NC_012020.3_cds_XP_002277957.1_2232, NC_012022.3_cds_XP_002280097.1_852, NC_012008.3_cds_NP_001268152.1_717…
GO:0043229	intracellular organelle	61	NC_012009.3_cds_XP_002274256.1_968, NC_012025.3_cds_XP_003634635.1_233, NC_012008.3_cds_XP_002276226.1_651, NC_012014.3_cds_XP_002277446.1_1961, NC_012014.3_cds_XP_002264435.1_1721, NC_012017.3_cds_XP_002285418.2_909, NC_012020.3_cds_XP_002277957.1_2232, NC_012022.3_cds_XP_002280097.1_852, NC_012008.3_cds_NP_001268152.1_717, NC_012008.3_cds_XP_002283259.1_612, NC_012022.3_cds_XP_002274896.1_214, …
GO:0043227	membrane-bounded organelle	61	NC_012009.3_cds_XP_002274256.1_968, NC_012025.3_cds_XP_003634635.1_233, NC_012008.3_cds_XP_002276226.1_651, NC_012014.3_cds_XP_002277446.1_1961, NC_012014.3_cds_XP_002264435.1_1721, NC_012017.3_cds_XP_002285418.2_909, NC_012020.3_cds_XP_002277957.1_2232, NC_012022.3_cds_XP_002280097.1_852, NC_012008.3_cds_NP_001268152.1_717, NC_012008.3_cds_XP_002283259.1_612, NC_012022.3_cds_XP_002274896.1_214, …
GO:0031224	intrinsic component of membrane	39	NC_012024.3_cds_XP_003634513.1_2167, NC_012025.3_cds_XP_003634635.1_233, NC_012008.3_cds_XP_002276226.1_651, NC_012014.3_cds_XP_002277446.1_1961, NC_012008.3_cds_XP_010658036.1_719, NC_012007.3_cds_XP_002284089.1_719, NC_012012.3_cds_XP_002283399.1_141, NC_012017.3_cds_XP_002273742.2_1637, NC_012019.3_cds_XP_003633476.1_489, NC_012023.3_cds_NP_001267916.1_1102, NC_012011.3_cds_XP_002285402.1_1189…
GO:0071944	cell periphery	26	NC_012009.3_cds_XP_002282214.1_425, NC_012025.3_cds_XP_003634635.1_233, NC_012014.3_cds_XP_002277446.1_1961, NC_012025.3_cds_XP_002282942.1_608, NC_012017.3_cds_XP_002273742.2_1637, NC_012021.3_cds_XP_002277223.1_1293, NC_012020.3_cds_XP_002277957.1_2232, NC_012022.3_cds_XP_002274896.1_214, NC_012024.3_cds_XP_002285762.1_721, NC_012020.3_cds_XP_002283709.1_333, NC_012024.3_cds_XP_019071875.1_1941…
GO:0044446	intracellular organelle part	23	NC_012024.3_cds_XP_002277121.1_32, NC_012025.3_cds_XP_003634635.1_233, NC_012008.3_cds_XP_002276226.1_651, NC_012008.3_cds_XP_010658036.1_719, NC_012014.3_cds_XP_002264435.1_1721, NC_012015.3_cds_NP_001290017.1_142, NC_012015.3_cds_XP_019077479.1_141, NC_012017.3_cds_XP_002281001.1_257, NC_012021.3_cds_XP_003633921.2_618, NC_012007.3_cds_XP_002271160.1_1376, NC_012024.3_cds_XP_002285693.1_825, NC…
GO:0012505	endomembrane system	17	NC_012008.3_cds_XP_002276226.1_651, NC_012008.3_cds_XP_010658036.1_719, NC_012009.3_cds_XP_002281851.1_398, NC_012021.3_cds_XP_003633921.2_618, NC_012007.3_cds_XP_002271160.1_1376, NC_012008.3_cds_XP_002283259.1_612, NC_012024.3_cds_XP_002285759.1_723, NC_012008.3_cds_NP_001268152.1_717, NC_012022.3_cds_XP_002274896.1_214, NC_012011.3_cds_XP_002275330.1_152, NC_012024.3_cds_XP_002285762.1_721, NC…
GO:0048046	apoplast	15	NC_012009.3_cds_XP_002282214.1_425, NC_012014.3_cds_XP_002277446.1_1961, NC_012012.3_cds_XP_002283399.1_141, NC_012017.3_cds_XP_002273742.2_1637, NC_012021.3_cds_XP_002277223.1_1293, NC_012020.3_cds_XP_002277957.1_2232, NC_012017.3_cds_XP_002274552.1_1644, NC_012024.3_cds_XP_002285759.1_723, NC_012024.3_cds_XP_002285762.1_721, NC_012012.3_cds_XP_002270884.1_1894, NC_012020.3_cds_XP_002283709.1_33…
GO:0005886	plasma membrane	14	NC_012025.3_cds_XP_003634635.1_233, NC_012023.3_cds_XP_010663678.1_321, NC_012025.3_cds_XP_002282205.1_684, NC_012014.3_cds_XP_002277446.1_1961, NC_012025.3_cds_XP_002282942.1_608, NC_012025.3_cds_NP_001268027.1_1874, NC_012017.3_cds_XP_002281001.1_257, NC_012021.3_cds_XP_002277223.1_1293, NC_012020.3_cds_XP_002277957.1_2232, NC_012022.3_cds_XP_002274896.1_214, NC_012011.3_cds_XP_002275330.1_152,…
GO:0030312	external encapsulating structure	13	NC_012009.3_cds_XP_002282214.1_425, NC_012014.3_cds_XP_002277446.1_1961, NC_012009.3_cds_XP_002281851.1_398, NC_012017.3_cds_XP_002273742.2_1637, NC_012017.3_cds_XP_002274552.1_1644, NC_012024.3_cds_XP_002285759.1_723, NC_012024.3_cds_XP_002285762.1_721, NC_012020.3_cds_XP_002283709.1_333, NC_012024.3_cds_XP_002285775.1_716, NC_012017.3_cds_XP_002270182.2_1636, NC_012017.3_cds_XP_002274827.1_1647…
GO:0005911	cell-cell junction	11	NC_012009.3_cds_XP_002282214.1_425, NC_012025.3_cds_XP_003634635.1_233, NC_012025.3_cds_XP_002282205.1_684, NC_012008.3_cds_XP_002283259.1_612, NC_012024.3_cds_XP_002285759.1_723, NC_012011.3_cds_XP_002275330.1_152, NC_012025.3_cds_NP_001268027.1_1874, NC_012009.3_cds_XP_002281851.1_398, NC_012017.3_cds_XP_002285418.2_909, NC_012020.3_cds_XP_002283709.1_333, NC_012024.3_cds_XP_002285775.1_716
GO:0009506	plasmodesma	11	NC_012009.3_cds_XP_002282214.1_425, NC_012025.3_cds_XP_003634635.1_233, NC_012025.3_cds_XP_002282205.1_684, NC_012008.3_cds_XP_002283259.1_612, NC_012024.3_cds_XP_002285759.1_723, NC_012011.3_cds_XP_002275330.1_152, NC_012025.3_cds_NP_001268027.1_1874, NC_012009.3_cds_XP_002281851.1_398, NC_012017.3_cds_XP_002285418.2_909, NC_012020.3_cds_XP_002283709.1_333, NC_012024.3_cds_XP_002285775.1_716
GO:0034357	photosynthetic membrane	7	NC_012014.3_cds_XP_002264435.1_1721, NC_012008.3_cds_XP_002271792.1_806, NC_012021.3_cds_XP_003633921.2_618, NC_012022.3_cds_XP_002275188.2_291, NC_012018.3_cds_XP_002270769.1_1257, NC_012017.3_cds_NP_001267969.1_75, NC_012020.3_cds_XP_002277957.1_2232
GO:0031090	organelle membrane	6	NC_012025.3_cds_XP_003634635.1_233, NC_012008.3_cds_XP_002283259.1_612, NC_012022.3_cds_XP_002274896.1_214, NC_012017.3_cds_XP_002281001.1_257, NC_012007.3_cds_XP_002271160.1_1376, NC_012024.3_cds_XP_002285693.1_825
GO:0042175	nuclear outer membrane-endoplasmic reticulum membrane network	5	NC_012008.3_cds_XP_010658036.1_719, NC_012008.3_cds_NP_001268152.1_717, NC_012008.3_cds_XP_010658029.1_718, NC_012021.3_cds_XP_003633921.2_618, NC_012010.3_cds_XP_019074869.1_2091
GO:0005789	endoplasmic reticulum membrane	5	NC_012008.3_cds_XP_010658036.1_719, NC_012008.3_cds_NP_001268152.1_717, NC_012008.3_cds_XP_010658029.1_718, NC_012021.3_cds_XP_003633921.2_618, NC_012010.3_cds_XP_019074869.1_2091
GO:0005615	extracellular space	5	NC_012024.3_cds_XP_002285759.1_723, NC_012024.3_cds_XP_002285762.1_721, NC_012024.3_cds_XP_002284973.1_1181, NC_012024.3_cds_XP_002285775.1_716, NC_012008.3_cds_XP_002282917.2_639
GO:0044459	plasma membrane part	4	NC_012025.3_cds_XP_002282205.1_684, NC_012014.3_cds_XP_002277446.1_1961, NC_012011.3_cds_XP_002275330.1_152, NC_012012.3_cds_XP_019075863.1_1725
GO:0031975	envelope	4	NC_012022.3_cds_XP_002275188.2_291, NC_012024.3_cds_XP_002285693.1_825, NC_012020.3_cds_XP_002277957.1_2232, NC_012017.3_cds_NP_001267969.1_75
GO:0098805	whole membrane	2	NC_012025.3_cds_XP_003634635.1_233, NC_012017.3_cds_XP_002281001.1_257
GO:0031300	intrinsic component of organelle membrane	1	NC_012022.3_cds_XP_002274896.1_214
GO:0009346	citrate lyase complex	1	NC_012007.3_cds_XP_002262914.1_1146
GO:0043233	organelle lumen	1	NC_012024.3_cds_XP_002277121.1_32
GO:0099023	tethering complex	1	NC_012008.3_cds_XP_002276226.1_651
GO:0043228	non-membrane-bounded organelle	1	NC_012024.3_cds_XP_002277121.1_32

## Sheet: PM_GO Distribution
Gene Ontology distribution for all 3 categories for mRNAs coexpressing with PM-responsive lncRNAs
Biological Processes Category
GO-id	GO-term	Number of Sequences	Sequences
GO:0009987	cellular process	17	NC_012023.3_cds_XP_002278192.3_1481, NC_012019.3_cds_XP_002275401.1_305, NC_012014.3_cds_XP_010653101.1_44, NC_012012.3_cds_XP_002285640.1_187, NC_012007.3_cds_XP_002284594.1_783, NC_012024.3_cds_XP_002285806.1_630, NC_012012.3_cds_XP_010650997.1_823, NC_012011.3_cds_XP_003632058.1_1670, NC_012023.3_cds_XP_010663579.1_523, NC_012025.3_cds_XP_002265729.1_1026, NC_012024.3_cds_XP_002285723.1_767, N…
GO:0008152	metabolic process	17	NC_012023.3_cds_XP_002278192.3_1481, NC_012019.3_cds_XP_002275401.1_305, NC_012012.3_cds_XP_002285640.1_187, NC_012007.3_cds_XP_002284594.1_783, NC_012024.3_cds_XP_002285806.1_630, NC_012021.3_cds_XP_019080998.1_805, NC_012012.3_cds_XP_010650997.1_823, NC_012023.3_cds_XP_010663579.1_523, NC_012025.3_cds_XP_002265729.1_1026, NC_012024.3_cds_XP_002285723.1_767, NC_012008.3_cds_NP_001268061.1_638, N…
GO:0065007	biological regulation	10	NC_012023.3_cds_XP_002278192.3_1481, NC_012019.3_cds_XP_002275401.1_305, NC_012011.3_cds_XP_002269707.2_244, NC_012015.3_cds_XP_002274625.1_169, NC_012007.3_cds_XP_002284594.1_783, NC_012023.3_cds_XP_019082107.1_1033, NC_012021.3_cds_XP_019080998.1_805, NC_012022.3_cds_XP_002264167.1_626, NC_012012.3_cds_XP_010650997.1_823, NC_012017.3_cds_XP_002282271.1_332
GO:0050896	response to stimulus	10	NC_012011.3_cds_XP_002269707.2_244, NC_012023.3_cds_XP_002278192.3_1481, NC_012015.3_cds_XP_002274625.1_169, NC_012008.3_cds_NP_001268061.1_638, NC_012014.3_cds_XP_010653101.1_44, NC_012007.3_cds_XP_002284594.1_783, NC_012010.3_cds_XP_002283470.1_975, NC_012023.3_cds_XP_019082107.1_1033, NC_012017.3_cds_XP_002282271.1_332, NC_012024.3_cds_XP_002285723.1_767
GO:0032502	developmental process	7	NC_012023.3_cds_XP_002278192.3_1481, NC_012014.3_cds_XP_010653101.1_44, NC_012007.3_cds_XP_002284594.1_783, NC_012023.3_cds_XP_002277961.1_1394, NC_012023.3_cds_XP_019082107.1_1033, NC_012021.3_cds_XP_019080998.1_805, NC_012010.3_cds_XP_010648948.1_1179
GO:0050789	regulation of biological process	6	NC_012023.3_cds_XP_002278192.3_1481, NC_012019.3_cds_XP_002275401.1_305, NC_012011.3_cds_XP_002269707.2_244, NC_012015.3_cds_XP_002274625.1_169, NC_012023.3_cds_XP_019082107.1_1033, NC_012012.3_cds_XP_010650997.1_823
GO:0032501	multicellular organismal process	6	NC_012023.3_cds_XP_002278192.3_1481, NC_012007.3_cds_XP_002284594.1_783, NC_012023.3_cds_XP_002277961.1_1394, NC_012023.3_cds_XP_019082107.1_1033, NC_012021.3_cds_XP_019080998.1_805, NC_012010.3_cds_XP_010648948.1_1179
GO:0071840	cellular component organization or biogenesis	5	NC_012023.3_cds_XP_002278192.3_1481, NC_012014.3_cds_XP_010653101.1_44, NC_012007.3_cds_XP_002284594.1_783, NC_012024.3_cds_XP_002285806.1_630, NC_012011.3_cds_XP_003632058.1_1670
GO:0051704	multi-organism process	4	NC_012008.3_cds_NP_001268061.1_638, NC_012007.3_cds_XP_002284594.1_783, NC_012010.3_cds_XP_002283470.1_975, NC_012023.3_cds_XP_019082107.1_1033
GO:0023052	signaling	3	NC_012023.3_cds_XP_002278192.3_1481, NC_012011.3_cds_XP_002269707.2_244, NC_012015.3_cds_XP_002274625.1_169
GO:0051179	localization	2	NC_012024.3_cds_XP_002285806.1_630, NC_012013.3_cds_XP_010652401.1_984
GO:0048511	rhythmic process	2	NC_012023.3_cds_XP_002278192.3_1481, NC_012012.3_cds_XP_010650997.1_823
GO:0040011	locomotion	2	NC_012007.3_cds_XP_002284594.1_783, NC_012024.3_cds_XP_002285806.1_630
GO:0022414	reproductive process	2	NC_012007.3_cds_XP_002284594.1_783, NC_012023.3_cds_XP_019082107.1_1033
GO:0048518	positive regulation of biological process	2	NC_012023.3_cds_XP_002278192.3_1481, NC_012012.3_cds_XP_010650997.1_823
GO:0002376	immune system process	2	NC_012008.3_cds_NP_001268061.1_638, NC_012010.3_cds_XP_002283470.1_975
GO:0000003	reproduction	2	NC_012007.3_cds_XP_002284594.1_783, NC_012023.3_cds_XP_019082107.1_1033
GO:0040007	growth	1	NC_012007.3_cds_XP_002284594.1_783
GO:0098754	detoxification	1	NC_012024.3_cds_XP_002285723.1_767
Molecular functions category
GO-id	GO-term	Number of Sequences	Sequences
GO:0003824	catalytic activity	17	NC_012023.3_cds_XP_002278192.3_1481, NC_012012.3_cds_XP_002285640.1_187, NC_012007.3_cds_XP_002284594.1_783, NC_012024.3_cds_XP_002285806.1_630, NC_012017.3_cds_XP_002284711.1_662, NC_012021.3_cds_XP_019080998.1_805, NC_012011.3_cds_XP_003632058.1_1670, NC_012023.3_cds_XP_010663579.1_523, NC_012025.3_cds_XP_002265729.1_1026, NC_012024.3_cds_XP_002285723.1_767, NC_012008.3_cds_NP_001268061.1_638, …
GO:0005488	binding	15	NC_012023.3_cds_XP_002278192.3_1481, NC_012019.3_cds_XP_002275401.1_305, NC_012014.3_cds_XP_010653101.1_44, NC_012024.3_cds_XP_002285806.1_630, NC_012021.3_cds_XP_019080998.1_805, NC_012012.3_cds_XP_010650997.1_823, NC_012023.3_cds_XP_010663579.1_523, NC_012025.3_cds_XP_002265729.1_1026, NC_012024.3_cds_XP_002285723.1_767, NC_012015.3_cds_XP_002274625.1_169, NC_012016.3_cds_XP_002278127.1_269, NC…
GO:0140110	transcription regulator activity	4	NC_012019.3_cds_XP_002275401.1_305, NC_012023.3_cds_XP_002278192.3_1481, NC_012023.3_cds_XP_019082107.1_1033, NC_012012.3_cds_XP_010650997.1_823
GO:0098772	molecular function regulator	2	NC_012022.3_cds_XP_002264167.1_626, NC_012011.3_cds_XP_003632058.1_1670
GO:0005215	transporter activity	1	NC_012013.3_cds_XP_010652401.1_984
GO:0045735	nutrient reservoir activity	1	NC_012015.3_cds_XP_002274625.1_169
GO:0016209	antioxidant activity	1	NC_012024.3_cds_XP_002285723.1_767
Cellular Components Category
GO-id	GO-term	Number of Sequences	Sequences
GO:0044464	cell part	16	NC_012023.3_cds_XP_002278192.3_1481, NC_012019.3_cds_XP_002275401.1_305, NC_012012.3_cds_XP_002285640.1_187, NC_012007.3_cds_XP_002284594.1_783, NC_012024.3_cds_XP_002285806.1_630, NC_012017.3_cds_XP_002284711.1_662, NC_012021.3_cds_XP_019080998.1_805, NC_012012.3_cds_XP_010650997.1_823, NC_012011.3_cds_XP_003632058.1_1670, NC_012015.3_cds_XP_002274625.1_169, NC_012008.3_cds_NP_001268061.1_638, N…
GO:0005623	cell	16	NC_012023.3_cds_XP_002278192.3_1481, NC_012019.3_cds_XP_002275401.1_305, NC_012012.3_cds_XP_002285640.1_187, NC_012007.3_cds_XP_002284594.1_783, NC_012024.3_cds_XP_002285806.1_630, NC_012017.3_cds_XP_002284711.1_662, NC_012021.3_cds_XP_019080998.1_805, NC_012012.3_cds_XP_010650997.1_823, NC_012011.3_cds_XP_003632058.1_1670, NC_012015.3_cds_XP_002274625.1_169, NC_012008.3_cds_NP_001268061.1_638, N…
GO:0043226	organelle	12	NC_012023.3_cds_XP_002278192.3_1481, NC_012019.3_cds_XP_002275401.1_305, NC_012008.3_cds_NP_001268061.1_638, NC_012012.3_cds_XP_002285640.1_187, NC_012010.3_cds_XP_002263801.1_1077, NC_012024.3_cds_XP_002285806.1_630, NC_012023.3_cds_XP_002277961.1_1394, NC_012023.3_cds_XP_019082107.1_1033, NC_012021.3_cds_XP_019080998.1_805, NC_012017.3_cds_XP_002284711.1_662, NC_012012.3_cds_XP_010650997.1_823,…
GO:0005576	extracellular region	7	NC_012015.3_cds_XP_002274625.1_169, NC_012008.3_cds_NP_001268061.1_638, NC_012010.3_cds_XP_002283470.1_975, NC_012010.3_cds_XP_010648948.1_1179, NC_012009.3_cds_XP_002273788.2_1186, NC_012017.3_cds_XP_002282271.1_332, NC_012024.3_cds_XP_002285723.1_767
GO:0016020	membrane	5	NC_012012.3_cds_XP_002285640.1_187, NC_012010.3_cds_XP_002283470.1_975, NC_012021.3_cds_XP_019080998.1_805, NC_012013.3_cds_XP_010652401.1_984, NC_012023.3_cds_XP_010663579.1_523
GO:0044422	organelle part	4	NC_012012.3_cds_XP_002285640.1_187, NC_012024.3_cds_XP_002285806.1_630, NC_012023.3_cds_XP_019082107.1_1033, NC_012017.3_cds_XP_002282271.1_332
GO:0044425	membrane part	2	NC_012012.3_cds_XP_002285640.1_187, NC_012013.3_cds_XP_010652401.1_984
GO:0032991	protein-containing complex	2	NC_012023.3_cds_XP_002278192.3_1481, NC_012024.3_cds_XP_002285806.1_630
GO:0099080	supramolecular complex	1	NC_012024.3_cds_XP_002285806.1_630
GO:0030054	cell junction	1	NC_012023.3_cds_XP_019082107.1_1033
GO:0044421	extracellular region part	1	NC_012008.3_cds_NP_001268061.1_638
GO:0055044	symplast	1	NC_012023.3_cds_XP_019082107.1_1033
GO:0031974	membrane-enclosed lumen	1	NC_012023.3_cds_XP_019082107.1_1033

## Sheet: DM_BiologicalProcesses
Direct GO Count representing the most frequent Gene Ontology terms in the Biological Processes category for mRNAs coexpressing with DM-responsive lncRNAs
GO	Number of Sequences	Sequences
oxidation-reduction process	13	NC_012009.3_cds_XP_002282214.1_425, NC_012017.3_cds_XP_002263999.1_1472, NC_012008.3_cds_XP_010658036.1_719, NC_012010.3_cds_NP_001268083.1_1969, NC_012023.3_cds_NP_001267916.1_1102, NC_012017.3_cds_NP_001267969.1_75, NC_012019.3_cds_XP_002282755.1_588, NC_012025.3_cds_XP_002263961.1_1347, NC_012008.3_cds_NP_001268152.1_717, NC_012014.3_cds_XP_002271837.2_1233, NC_012008.3_cds_XP_010658029.1_718,…
regulation of transcription, DNA-templated	9	NC_012022.3_cds_XP_002280097.1_852, NC_012008.3_cds_XP_002276153.1_654, NC_012013.3_cds_XP_002272464.1_556, NC_012017.3_cds_XP_002263999.1_1472, NC_012025.3_cds_XP_002282942.1_608, NC_012020.3_cds_XP_002273649.1_1837, NC_012024.3_cds_XP_002265204.1_2718, NC_012010.3_cds_NP_001267948.1_799, NC_012019.3_cds_XP_002269430.1_96
response to chitin	8	NC_012012.3_cds_XP_002284384.1_689, NC_012011.3_cds_XP_002271253.1_208, NC_012009.3_cds_XP_002264302.1_1056, NC_012015.3_cds_NP_001267919.1_1210, NC_012016.3_cds_XP_002277952.1_722, NC_012010.3_cds_NP_001290015.1_131, NC_012024.3_cds_XP_002285260.1_1108, NC_012019.3_cds_XP_002269430.1_96
cell wall organization	8	NC_012022.3_cds_XP_002274896.1_214, NC_012012.3_cds_XP_002270884.1_1894, NC_012017.3_cds_XP_002273742.2_1637, NC_012017.3_cds_XP_002270182.2_1636, NC_012017.3_cds_XP_002274827.1_1647, NC_012017.3_cds_XP_002274601.1_1645, NC_012007.3_cds_XP_002271160.1_1376, NC_012017.3_cds_XP_002274552.1_1644
defense response	7	NC_012011.3_cds_XP_002271253.1_208, NC_012011.3_cds_NP_001267956.1_163, NC_012014.3_cds_XP_002277446.1_1961, NC_012012.3_cds_XP_019075863.1_1725, NC_012022.3_cds_NP_001267934.1_939, NC_012016.3_cds_XP_002271371.1_1098, NC_012011.3_cds_XP_002274535.1_162
response to cold	6	NC_012022.3_cds_XP_002274896.1_214, NC_012010.3_cds_XP_002285197.1_784, NC_012017.3_cds_XP_002285418.2_909, NC_012007.3_cds_XP_002271911.1_132, NC_012019.3_cds_XP_002269430.1_96, NC_012020.3_cds_XP_002277957.1_2232
defense response to bacterium	6	NC_012015.3_cds_NP_001267919.1_1210, NC_012016.3_cds_NP_001306209.1_614, NC_012017.3_cds_XP_002277157.1_96, NC_012011.3_cds_XP_002285402.1_1189, NC_012020.3_cds_XP_002264720.1_884, NC_012020.3_cds_XP_002277957.1_2232
defense response to fungus	6	NC_012008.3_cds_XP_002282988.1_636, NC_012022.3_cds_NP_001268048.1_1266, NC_012007.3_cds_XP_002284089.1_719, NC_012015.3_cds_NP_001267919.1_1210, NC_012008.3_cds_NP_001268131.1_637, NC_012019.3_cds_XP_002269430.1_96
response to wounding	5	NC_012015.3_cds_NP_001267919.1_1210, NC_012015.3_cds_NP_001290017.1_142, NC_012016.3_cds_XP_002277952.1_722, NC_012015.3_cds_XP_019077479.1_141, NC_012011.3_cds_XP_002285402.1_1189
xyloglucan metabolic process	5	NC_012017.3_cds_XP_002273742.2_1637, NC_012017.3_cds_XP_002270182.2_1636, NC_012017.3_cds_XP_002274827.1_1647, NC_012017.3_cds_XP_002274601.1_1645, NC_012017.3_cds_XP_002274552.1_1644
cell wall biogenesis	5	NC_012017.3_cds_XP_002273742.2_1637, NC_012017.3_cds_XP_002270182.2_1636, NC_012017.3_cds_XP_002274827.1_1647, NC_012017.3_cds_XP_002274601.1_1645, NC_012017.3_cds_XP_002274552.1_1644
secondary metabolite biosynthetic process	5	NC_012024.3_cds_XP_019072255.1_314, NC_012008.3_cds_XP_010658036.1_719, NC_012008.3_cds_NP_001268152.1_717, NC_012008.3_cds_XP_010658029.1_718, NC_012023.3_cds_NP_001267916.1_1102
response to biotic stimulus	4	NC_012011.3_cds_NP_001267956.1_163, NC_012014.3_cds_XP_002277446.1_1961, NC_012012.3_cds_XP_019075863.1_1725, NC_012011.3_cds_XP_002274535.1_162
metabolic process	4	NC_012011.3_cds_XP_002281854.1_756, NC_012009.3_cds_XP_002274256.1_968, NC_012023.3_cds_XP_002268089.1_642, NC_012024.3_cds_XP_019071875.1_1941
defense response to fungus, incompatible interaction	4	NC_012025.3_cds_XP_002282205.1_684, NC_012020.3_cds_XP_002264720.1_884, NC_012008.3_cds_XP_002282917.2_639, NC_012020.3_cds_XP_002277957.1_2232
pollen development	4	NC_012024.3_cds_XP_003634513.1_2167, NC_012015.3_cds_NP_001290017.1_142, NC_012015.3_cds_XP_019077479.1_141, NC_012017.3_cds_XP_002277157.1_96
regulation of stomatal opening	3	NC_012014.3_cds_XP_010653993.1_1786, NC_012014.3_cds_XP_010653992.1_1785, NC_012014.3_cds_XP_002268149.1_1784
defense response to bacterium, incompatible interaction	3	NC_012025.3_cds_XP_002282205.1_684, NC_012019.3_cds_XP_002268520.1_25, NC_012008.3_cds_XP_002282917.2_639
monoterpenoid biosynthetic process	3	NC_012008.3_cds_XP_010658036.1_719, NC_012008.3_cds_NP_001268152.1_717, NC_012008.3_cds_XP_010658029.1_718
response to high light intensity	3	NC_012015.3_cds_NP_001290017.1_142, NC_012015.3_cds_XP_019077479.1_141, NC_012010.3_cds_NP_001290015.1_131
response to salt stress	3	NC_012007.3_cds_XP_002271911.1_132, NC_012020.3_cds_XP_002264720.1_884, NC_012008.3_cds_XP_002282917.2_639
response to oxidative stress	3	NC_012019.3_cds_XP_002268520.1_25, NC_012017.3_cds_XP_002285418.2_909, NC_012007.3_cds_XP_002271160.1_1376
carbohydrate metabolic process	3	NC_012014.3_cds_XP_002277446.1_1961, NC_012010.3_cds_XP_002283203.1_379, NC_012012.3_cds_XP_019075863.1_1725
protein phosphorylation	3	NC_012014.3_cds_XP_002264435.1_1721, NC_012024.3_cds_XP_002280064.2_2506, NC_012016.3_cds_NP_001306209.1_614
response to salicylic acid	3	NC_012015.3_cds_NP_001267919.1_1210, NC_012019.3_cds_XP_002268520.1_25, NC_012011.3_cds_XP_002285402.1_1189
response to jasmonic acid	3	NC_012015.3_cds_NP_001290017.1_142, NC_012015.3_cds_XP_019077479.1_141, NC_012011.3_cds_XP_002285402.1_1189
transmembrane transport	3	NC_012012.3_cds_XP_002283212.1_818, NC_012011.3_cds_XP_002285402.1_1189, NC_012010.3_cds_XP_019074869.1_2091
oxylipin biosynthetic process	2	NC_012015.3_cds_NP_001290017.1_142, NC_012015.3_cds_XP_019077479.1_141
anther dehiscence	2	NC_012015.3_cds_NP_001290017.1_142, NC_012015.3_cds_XP_019077479.1_141
proteolysis involved in cellular protein catabolic process	2	NC_012009.3_cds_XP_002269439.1_1110, NC_012024.3_cds_XP_002284973.1_1181
response to light stimulus	2	NC_012025.3_cds_XP_002263961.1_1347, NC_012015.3_cds_XP_002263153.1_1244
killing of cells of other organism	2	NC_012008.3_cds_XP_002282988.1_636, NC_012008.3_cds_NP_001268131.1_637
response to karrikin	2	NC_012007.3_cds_XP_003631260.1_1204, NC_012017.3_cds_XP_002285418.2_909
phosphatidylethanolamine biosynthetic process	2	NC_012007.3_cds_XP_002269264.1_1715, NC_012007.3_cds_XP_010654253.1_1716
response to ethylene	2	NC_012020.3_cds_XP_002264720.1_884, NC_012008.3_cds_XP_002282917.2_639
response to bacterium	2	NC_012015.3_cds_NP_001290017.1_142, NC_012015.3_cds_XP_019077479.1_141
response to ozone	2	NC_012015.3_cds_NP_001290017.1_142, NC_012015.3_cds_XP_019077479.1_141
leaf development	2	NC_012007.3_cds_XP_002262914.1_1146, NC_012010.3_cds_XP_002285197.1_784
regulation of defense response	2	NC_012015.3_cds_NP_001267919.1_1210, NC_012016.3_cds_XP_002277952.1_722
CDP-choline pathway	2	NC_012007.3_cds_XP_002269264.1_1715, NC_012007.3_cds_XP_010654253.1_1716
stamen filament development	2	NC_012015.3_cds_NP_001290017.1_142, NC_012015.3_cds_XP_019077479.1_141
jasmonic acid mediated signaling pathway	2	NC_012017.3_cds_XP_002277157.1_96, NC_012018.3_cds_XP_002262673.1_375
cell redox homeostasis	2	NC_012018.3_cds_XP_002262673.1_375, NC_012017.3_cds_NP_001267969.1_75
response to stress	2	NC_012010.3_cds_NP_001267948.1_799, NC_012013.3_cds_XP_002270639.1_536
response to fungus	2	NC_012015.3_cds_NP_001290017.1_142, NC_012015.3_cds_XP_019077479.1_141
response to cadmium ion	2	NC_012010.3_cds_XP_002283203.1_379, NC_012008.3_cds_XP_002270632.1_823
biosynthetic process	2	NC_012022.3_cds_NP_001267934.1_939, NC_012016.3_cds_XP_002271371.1_1098
response to brassinosteroid	2	NC_012024.3_cds_XP_002285762.1_721, NC_012020.3_cds_XP_002283709.1_333
lipid oxidation	2	NC_012015.3_cds_NP_001290017.1_142, NC_012015.3_cds_XP_019077479.1_141
proteasome-mediated ubiquitin-dependent protein catabolic process	2	NC_012012.3_cds_XP_002283212.1_818, NC_012011.3_cds_XP_002271253.1_208
jasmonic acid biosynthetic process	2	NC_012015.3_cds_NP_001290017.1_142, NC_012015.3_cds_XP_019077479.1_141
response to hydrogen peroxide	2	NC_012010.3_cds_NP_001290015.1_131, NC_012008.3_cds_XP_002282917.2_639
fatty acid homeostasis	1	NC_012024.3_cds_XP_002280655.1_1664
chlorophyll biosynthetic process	1	NC_012007.3_cds_XP_002262914.1_1146
cellular phosphate ion homeostasis	1	NC_012020.3_cds_XP_002273468.1_1838
cellular response to salt stress	1	NC_012025.3_cds_XP_003634635.1_233
cellulose microfibril organization	1	NC_012011.3_cds_XP_002275330.1_152
regulation of signaling receptor activity	1	NC_012020.3_cds_XP_002283709.1_333
calcium ion transport	1	NC_012025.3_cds_XP_003634635.1_233
protein ubiquitination	1	NC_012011.3_cds_XP_002271253.1_208
starch biosynthetic process	1	NC_012007.3_cds_XP_002262914.1_1146
chitin catabolic process	1	NC_012022.3_cds_NP_001268048.1_1266
response to heat	1	NC_012007.3_cds_XP_002271911.1_132
succinate transmembrane transport	1	NC_012024.3_cds_XP_002285693.1_825
photosynthesis	1	NC_012020.3_cds_XP_002277957.1_2232
protein autoubiquitination	1	NC_012019.3_cds_XP_003633555.1_2137
protein peptidyl-prolyl isomerization	1	NC_012014.3_cds_XP_002264435.1_1721
sexual reproduction	1	NC_012009.3_cds_XP_002281851.1_398
protein dephosphorylation	1	NC_012013.3_cds_XP_019076821.1_740
regulation of cellular response to alkaline pH	1	NC_012017.3_cds_XP_002277157.1_96
regulation of anion channel activity	1	NC_012016.3_cds_NP_001306209.1_614
pectin biosynthetic process	1	NC_012007.3_cds_XP_002271160.1_1376
metal ion transport	1	NC_012012.3_cds_XP_002283212.1_818
cellular response to hypoxia	1	NC_012010.3_cds_NP_001290015.1_131
response to osmotic stress	1	NC_012019.3_cds_XP_003633555.1_2137
acetyl-CoA biosynthetic process	1	NC_012007.3_cds_XP_002262914.1_1146
RNA phosphodiester bond hydrolysis	1	NC_012020.3_cds_XP_002264720.1_884
protein autoprocessing	1	NC_012025.3_cds_NP_001268027.1_1874
protein polyubiquitination	1	NC_012012.3_cds_XP_002283212.1_818
positive regulation of programmed cell death	1	NC_012025.3_cds_NP_001268027.1_1874
negative regulation of growth	1	NC_012020.3_cds_XP_002283709.1_333
dipeptide transport	1	NC_012011.3_cds_XP_002285402.1_1189
response to auxin	1	NC_012010.3_cds_XP_019074869.1_2091
hyperosmotic salinity response	1	NC_012011.3_cds_XP_002285402.1_1189
positive regulation of transcription, DNA-templated	1	NC_012010.3_cds_NP_001290015.1_131
phospholipid homeostasis	1	NC_012024.3_cds_XP_002280655.1_1664
cellular response to strigolactone	1	NC_012024.3_cds_XP_010664515.1_1092
response to iron ion starvation	1	NC_012013.3_cds_XP_002284127.1_1502
heat acclimation	1	NC_012010.3_cds_NP_001290015.1_131
ethylene-activated signaling pathway	1	NC_012024.3_cds_XP_002265204.1_2718
root hair elongation	1	NC_012022.3_cds_XP_002274896.1_214
cellular oxidant detoxification	1	NC_012017.3_cds_NP_001267969.1_75
negative regulation of nucleic acid-templated transcription	1	NC_012016.3_cds_XP_002277952.1_722
fatty acid biosynthetic process	1	NC_012007.3_cds_XP_002262914.1_1146
response to virus	1	NC_012020.3_cds_XP_002264720.1_884
cellulose biosynthetic process	1	NC_012022.3_cds_XP_002274896.1_214
root hair cell differentiation	1	NC_012011.3_cds_XP_002275330.1_152
flower development	1	NC_012017.3_cds_XP_002277157.1_96
plant-type cell wall organization or biogenesis	1	NC_012022.3_cds_XP_002274896.1_214
calcium ion homeostasis	1	NC_012025.3_cds_XP_003634635.1_233
cell tip growth	1	NC_012011.3_cds_XP_002275330.1_152
spermidine biosynthetic process	1	NC_012009.3_cds_XP_002269030.1_70
phospholipid biosynthetic process	1	NC_012024.3_cds_XP_002280655.1_1664
electron transport chain	1	NC_012018.3_cds_XP_002262673.1_375
regulation of embryonic development	1	NC_012007.3_cds_XP_002262914.1_1146
response to other organism	1	NC_012010.3_cds_NP_001267948.1_799
positive regulation of cell size	1	NC_012007.3_cds_XP_002262914.1_1146
tryptophan catabolic process to kynurenine	1	NC_012019.3_cds_XP_002268520.1_25
photomorphogenesis	1	NC_012024.3_cds_XP_010664515.1_1092
response to histidine	1	NC_012011.3_cds_XP_002285402.1_1189
regulation of biological process	1	NC_012011.3_cds_XP_002271253.1_208
detection of bacterium	1	NC_012016.3_cds_NP_001306209.1_614
mitochondrial transport	1	NC_012024.3_cds_XP_002285693.1_825
negative regulation of stomatal complex development	1	NC_012020.3_cds_XP_002277957.1_2232
sulfate transmembrane transport	1	NC_012024.3_cds_XP_002285693.1_825
aging	1	NC_012007.3_cds_XP_002262914.1_1146
negative regulation of transcription, DNA-templated	1	NC_012015.3_cds_NP_001267919.1_1210
tripeptide transport	1	NC_012011.3_cds_XP_002285402.1_1189
raffinose catabolic process	1	NC_012017.3_cds_XP_002285418.2_909
malate transmembrane transport	1	NC_012024.3_cds_XP_002285693.1_825
response to toxic substance	1	NC_012009.3_cds_XP_002274256.1_968
cellular response to desiccation	1	NC_012021.3_cds_XP_002277223.1_1293
carbon utilization	1	NC_012020.3_cds_XP_002277957.1_2232
response to water deprivation	1	NC_012019.3_cds_XP_003633555.1_2137
response to organic substance	1	NC_012010.3_cds_NP_001267948.1_799
cell-cell signaling	1	NC_012020.3_cds_XP_002283709.1_333
secondary shoot formation	1	NC_012024.3_cds_XP_010664515.1_1092
glutathione catabolic process	1	NC_012010.3_cds_XP_002283203.1_379
response to carbon dioxide	1	NC_012020.3_cds_XP_002277957.1_2232
thiosulfate transport	1	NC_012024.3_cds_XP_002285693.1_825
positive regulation of flower development	1	NC_012007.3_cds_XP_002262914.1_1146
cellular response to unfolded protein	1	NC_012010.3_cds_NP_001290015.1_131
sodium ion transmembrane transport	1	NC_012025.3_cds_XP_003634635.1_233
triglyceride homeostasis	1	NC_012024.3_cds_XP_002280655.1_1664
anthocyanin accumulation in tissues in response to UV light	1	NC_012007.3_cds_XP_002262914.1_1146
putrescine biosynthetic process	1	NC_012009.3_cds_XP_002269030.1_70
proteolysis	1	NC_012008.3_cds_XP_002283259.1_612
abscisic acid-activated signaling pathway	1	NC_012007.3_cds_XP_002271911.1_132
cellular response to heat	1	NC_012010.3_cds_NP_001290015.1_131
gibberellin catabolic process	1	NC_012025.3_cds_XP_002263961.1_1347
regulation of systemic acquired resistance	1	NC_012007.3_cds_XP_003631222.1_512
gluconeogenesis	1	NC_012025.3_cds_XP_002263794.1_1199
drug transmembrane transport	1	NC_012008.3_cds_XP_002276226.1_651
salicylic acid mediated signaling pathway	1	NC_012018.3_cds_XP_002262673.1_375
glycerol metabolic process	1	NC_012020.3_cds_XP_002273468.1_1838
response to molecule of bacterial origin	1	NC_012015.3_cds_NP_001267919.1_1210
response to herbivore	1	NC_012020.3_cds_XP_002264720.1_884
polysaccharide catabolic process	1	NC_012022.3_cds_NP_001268048.1_1266
plant-type hypersensitive response	1	NC_012025.3_cds_XP_002282205.1_684
triglyceride biosynthetic process	1	NC_012025.3_cds_XP_002282942.1_608
cellular response to salt	1	NC_012021.3_cds_XP_002277223.1_1293
arginine catabolic process	1	NC_012009.3_cds_XP_002269030.1_70
calcium-mediated signaling	1	NC_012020.3_cds_XP_002283709.1_333
proton transmembrane transport	1	NC_012024.3_cds_XP_002285693.1_825
strigolactone biosynthetic process	1	NC_012024.3_cds_XP_010664515.1_1092
response to lead ion	1	NC_012010.3_cds_XP_002283203.1_379
response to phenylalanine	1	NC_012011.3_cds_XP_002285402.1_1189
receptor-mediated endocytosis	1	NC_012016.3_cds_NP_001306209.1_614
wax biosynthetic process	1	NC_012007.3_cds_XP_002262914.1_1146
oxaloacetate(2-) transmembrane transport	1	NC_012024.3_cds_XP_002285693.1_825
phosphate ion transmembrane transport	1	NC_012024.3_cds_XP_002285693.1_825
regulation of jasmonic acid mediated signaling pathway	1	NC_012016.3_cds_XP_002277952.1_722
carotenoid biosynthetic process	1	NC_012007.3_cds_XP_002262914.1_1146
mannosylation	1	NC_012022.3_cds_XP_002274896.1_214
systemic acquired resistance	1	NC_012020.3_cds_XP_002264720.1_884
positive regulation of defense response to bacterium	1	NC_012007.3_cds_XP_002271911.1_132
glycolytic process	1	NC_012025.3_cds_XP_002263794.1_1199
response to leucine	1	NC_012011.3_cds_XP_002285402.1_1189
positive regulation of cell death	1	NC_012025.3_cds_XP_002282205.1_684
response to oomycetes	1	NC_012024.3_cds_XP_019072255.1_314
defense response by callose deposition in cell wall	1	NC_012016.3_cds_NP_001306209.1_614
nucleotide-sugar biosynthetic process	1	NC_012012.3_cds_XP_002270884.1_1894
secondary metabolic process	1	NC_012009.3_cds_XP_002269439.1_1110
regulation of stomatal movement	1	NC_012020.3_cds_XP_002277957.1_2232
glycerophospholipid catabolic process	1	NC_012020.3_cds_XP_002273468.1_1838
response to abscisic acid	1	NC_012011.3_cds_XP_002285402.1_1189

## Sheet: PM_BiologicalProcesses
Direct GO count representing the most frequent Gene Ontology terms in the Biological Processes category for mRNAs coexpressing with PM-responsive lncRNAs
GO	Number of Sequences	Sequences
oxidation-reduction process	5	NC_012012.3_cds_XP_002285640.1_187, NC_012023.3_cds_XP_002277961.1_1394, NC_012023.3_cds_XP_010663579.1_523, NC_012017.3_cds_XP_002282271.1_332, NC_012024.3_cds_XP_002285723.1_767
regulation of transcription, DNA-templated	3	NC_012023.3_cds_XP_002278192.3_1481, NC_012019.3_cds_XP_002275401.1_305, NC_012012.3_cds_XP_010650997.1_823
response to salt stress	2	NC_012023.3_cds_XP_002278192.3_1481, NC_012008.3_cds_NP_001268061.1_638
methylation	2	NC_012016.3_cds_XP_002278127.1_269, NC_012007.3_cds_XP_002284594.1_783
response to cadmium ion	2	NC_012014.3_cds_XP_010653101.1_44, NC_012017.3_cds_XP_002282271.1_332
auxin-activated signaling pathway	2	NC_012023.3_cds_XP_002278192.3_1481, NC_012015.3_cds_XP_002274625.1_169
pollen development	2	NC_012023.3_cds_XP_002278192.3_1481, NC_012007.3_cds_XP_002284594.1_783
response to hydrogen peroxide	2	NC_012023.3_cds_XP_002278192.3_1481, NC_012008.3_cds_NP_001268061.1_638
protein ubiquitination	1	NC_012023.3_cds_XP_002278192.3_1481
response to wounding	1	NC_012023.3_cds_XP_002278192.3_1481
phosphatidylcholine biosynthetic process	1	NC_012007.3_cds_XP_002284594.1_783
pectin catabolic process	1	NC_012025.3_cds_XP_002265729.1_1026
circadian rhythm	1	NC_012023.3_cds_XP_002278192.3_1481
actin filament bundle assembly	1	NC_012024.3_cds_XP_002285806.1_630
response to cold	1	NC_012023.3_cds_XP_002278192.3_1481
proteolysis	1	NC_012010.3_cds_XP_002283470.1_975
abscisic acid-activated signaling pathway	1	NC_012023.3_cds_XP_002278192.3_1481
response to ethylene	1	NC_012008.3_cds_NP_001268061.1_638
regulation of proteolysis	1	NC_012023.3_cds_XP_002278192.3_1481
aromatic compound biosynthetic process	1	NC_012016.3_cds_XP_002278127.1_269
signal transduction	1	NC_012011.3_cds_XP_002269707.2_244
response to oxidative stress	1	NC_012024.3_cds_XP_002285723.1_767
regulation of cellular process	1	NC_012023.3_cds_XP_019082107.1_1033
double fertilization forming a zygote and endosperm	1	NC_012023.3_cds_XP_019082107.1_1033
glycine catabolic process	1	NC_012017.3_cds_XP_002282271.1_332
cuticle development	1	NC_012010.3_cds_XP_010648948.1_1179
pollen tube growth	1	NC_012007.3_cds_XP_002284594.1_783
pollen tube guidance	1	NC_012007.3_cds_XP_002284594.1_783
histone acetylation	1	NC_012023.3_cds_XP_002278192.3_1481
RNA phosphodiester bond hydrolysis, endonucleolytic	1	NC_012023.3_cds_XP_002278192.3_1481
hydrogen peroxide catabolic process	1	NC_012024.3_cds_XP_002285723.1_767
carbohydrate metabolic process	1	NC_012024.3_cds_XP_002285806.1_630
choline biosynthetic process	1	NC_012007.3_cds_XP_002284594.1_783
response to nitrate	1	NC_012023.3_cds_XP_002278192.3_1481
cellular oxidant detoxification	1	NC_012024.3_cds_XP_002285723.1_767
metabolic process	1	NC_012008.3_cds_NP_001268061.1_638
brassinosteroid biosynthetic process	1	NC_012021.3_cds_XP_019080998.1_805
sterol metabolic process	1	NC_012021.3_cds_XP_019080998.1_805
de-etiolation	1	NC_012023.3_cds_XP_019082107.1_1033
amine metabolic process	1	NC_012023.3_cds_XP_002277961.1_1394
cell migration	1	NC_012024.3_cds_XP_002285806.1_630
protein catabolic process	1	NC_012010.3_cds_XP_002283470.1_975
brassinosteroid homeostasis	1	NC_012021.3_cds_XP_019080998.1_805
lateral root formation	1	NC_012023.3_cds_XP_002277961.1_1394
systemic acquired resistance	1	NC_012010.3_cds_XP_002283470.1_975
negative regulation of catalytic activity	1	NC_012022.3_cds_XP_002264167.1_626
sugar mediated signaling pathway	1	NC_012023.3_cds_XP_002278192.3_1481
trichome branching	1	NC_012014.3_cds_XP_010653101.1_44
positive regulation of circadian rhythm	1	NC_012012.3_cds_XP_010650997.1_823
establishment or maintenance of cell polarity	1	NC_012024.3_cds_XP_002285806.1_630
post-embryonic root development	1	NC_012007.3_cds_XP_002284594.1_783
secondary metabolite biosynthetic process	1	NC_012023.3_cds_XP_010663579.1_523
DNA integration	1	NC_012023.3_cds_XP_010663579.1_523
proteasome-mediated ubiquitin-dependent protein catabolic process	1	NC_012023.3_cds_XP_002278192.3_1481
unsaturated fatty acid biosynthetic process	1	NC_012012.3_cds_XP_002285640.1_187
response to salicylic acid	1	NC_012023.3_cds_XP_002278192.3_1481
transmembrane transport	1	NC_012013.3_cds_XP_010652401.1_984
fatty acid metabolic process	1	NC_012010.3_cds_XP_002263801.1_1077
response to jasmonic acid	1	NC_012023.3_cds_XP_002278192.3_1481
ubiquitin-dependent protein catabolic process	1	NC_012010.3_cds_XP_002263801.1_1077
defense response to fungus, incompatible interaction	1	NC_012008.3_cds_NP_001268061.1_638
multicellular organism development	1	NC_012021.3_cds_XP_019080998.1_805
lipid catabolic process	1	NC_012010.3_cds_XP_010648948.1_1179
cell wall organization	1	NC_012011.3_cds_XP_003632058.1_1670
positive regulation of telomerase activity	1	NC_012023.3_cds_XP_002278192.3_1481
embryo sac development	1	NC_012023.3_cds_XP_002278192.3_1481
