# Supplementary material for: Investigation of long non-coding RNAs as regulatory players of grapevine response to powdery and downy mildew infection
Source: BMC Plant Biol. 2021 Jun 8;21:265. doi: 10.1186/s12870-021-03059-6 (PMC8186045; doi:10.1186/s12870-021-03059-6)
Supplement: Supplementary file 5 — Additional file 5: Pathway enrichment analysis for lncRNAs co-expressing with CDS in response to powdery and downy mildew. [file 12870_2021_3059_MOESM5_ESM.xlsx]

## Sheet: DM
Pathway enrichment analysis for lncRNAs co-expressing with CDS in response to downy mildew
Pathway	Database	ID	Input number	Background number	P-Value	Corrected P-Value	Input	Hyperlink
Linoleic acid metabolism	KEGG PATHWAY	vvi00591	2	17	0.00350293	0.0376825	NC_012015.3_cds_XP_019077479.1_141|NC_012015.3_cds_NP_001290017.1_142	http://www.genome.jp/kegg-bin/show_pathway?vvi00591/vvi:100241150%09red
alpha-Linolenic acid metabolism	KEGG PATHWAY	vvi00592	3	62	0.00350413	0.0376825	NC_012015.3_cds_XP_019077479.1_141|NC_012010.3_cds_NP_001268083.1_1969|NC_012015.3_cds_NP_001290017.1_142	http://www.genome.jp/kegg-bin/show_pathway?vvi00592/vvi:100241150%09red/vvi:100232854%09red
Biosynthesis of secondary metabolites	KEGG PATHWAY	vvi01110	13	1182	0.00389819	0.0376825	NC_012025.3_cds_XP_002263961.1_1347|NC_012019.3_cds_XP_002282755.1_588|NC_012016.3_cds_XP_002271371.1_1098|NC_012015.3_cds_XP_019077479.1_141|NC_012025.3_cds_XP_002263794.1_1199|NC_012015.3_cds_NP_001290017.1_142|NC_012007.3_cds_XP_002269264.1_1715|NC_012014.3_cds_XP_002271837.2_1233|NC_012007.3_cds_XP_002262914.1_1146|NC_012007.3_cds_XP_010654253.1_1716|NC_012010.3_cds_NP_001268083.1_1969|NC_012…	http://www.genome.jp/kegg-bin/show_pathway?vvi01110/vvi:100241150%09red/vvi:100255189%09red/vvi:100264177%09red/vvi:100232854%09red/vvi:100252918%09red/vvi:100232999%09red/vvi:100266562%09red/vvi:100242994%09red/vvi:100265103%09red/vvi:100265177%09red/vvi:100259768%09red
Ether lipid metabolism	KEGG PATHWAY	vvi00565	2	23	0.00603429	0.0437486	NC_012007.3_cds_XP_010654253.1_1716|NC_012007.3_cds_XP_002269264.1_1715	http://www.genome.jp/kegg-bin/show_pathway?vvi00565/vvi:100259768%09red
Tropane, piperidine and pyridine alkaloid biosynthesis	KEGG PATHWAY	vvi00960	2	33	0.0116103	0.0673397	NC_012014.3_cds_XP_002271837.2_1233|NC_012019.3_cds_XP_002282755.1_588	http://www.genome.jp/kegg-bin/show_pathway?vvi00960/vvi:100265103%09red/vvi:100252918%09red
Ubiquitin mediated proteolysis	KEGG PATHWAY	vvi04120	3	123	0.0212794	0.10285	NC_012014.3_cds_XP_010653992.1_1785|NC_012014.3_cds_XP_010653993.1_1786|NC_012014.3_cds_XP_002268149.1_1784	http://www.genome.jp/kegg-bin/show_pathway?vvi04120/vvi:100241783%09red
Flavonoid biosynthesis	KEGG PATHWAY	vvi00941	2	84	0.0612021	0.230223	NC_012016.3_cds_XP_002271371.1_1098|NC_012023.3_cds_NP_001267916.1_1102	http://www.genome.jp/kegg-bin/show_pathway?vvi00941/vvi:100266562%09red/vvi:100232999%09red
Glycerophospholipid metabolism	KEGG PATHWAY	vvi00564	2	90	0.0688567	0.230223	NC_012007.3_cds_XP_010654253.1_1716|NC_012007.3_cds_XP_002269264.1_1715	http://www.genome.jp/kegg-bin/show_pathway?vvi00564/vvi:100259768%09red
Metabolic pathways	KEGG PATHWAY	vvi01100	14	2006	0.0882583	0.230223	NC_012022.3_cds_NP_001268048.1_1266|NC_012014.3_cds_XP_002271837.2_1233|NC_012010.3_cds_NP_001268083.1_1969|NC_012019.3_cds_XP_002282755.1_588|NC_012016.3_cds_XP_002271371.1_1098|NC_012015.3_cds_XP_019077479.1_141|NC_012025.3_cds_XP_002263794.1_1199|NC_012015.3_cds_NP_001290017.1_142|NC_012007.3_cds_XP_002269264.1_1715|NC_012012.3_cds_XP_002270884.1_1894|NC_012007.3_cds_XP_002262914.1_1146|NC_012…	http://www.genome.jp/kegg-bin/show_pathway?vvi01100/vvi:100241150%09red/vvi:100255189%09red/vvi:100265177%09red/vvi:100252918%09red/vvi:100232854%09red/vvi:100248193%09red/vvi:100232999%09red/vvi:100266562%09red/vvi:100265103%09red/vvi:100233080%09red/vvi:100259768%09red/vvi:100233088%09red
Diterpenoid biosynthesis	KEGG PATHWAY	vvi00904	1	22	0.101972	0.230223	NC_012025.3_cds_XP_002263961.1_1347	http://www.genome.jp/kegg-bin/show_pathway?vvi00904/vvi:100264177%09red
Flavone and flavonol biosynthesis	KEGG PATHWAY	vvi00944	1	23	0.106163	0.230223	NC_012023.3_cds_NP_001267916.1_1102	http://www.genome.jp/kegg-bin/show_pathway?vvi00944/vvi:100232999%09red
Plant-pathogen interaction	KEGG PATHWAY	vvi04626	3	242	0.107067	0.230223	NC_012024.3_cds_XP_002277499.1_16|NC_012016.3_cds_NP_001306209.1_614|NC_012023.3_cds_XP_010663678.1_321	http://www.genome.jp/kegg-bin/show_pathway?vvi04626/vvi:100253808%09red/vvi:100264572%09red/vvi:100247858%09red
Stilbenoid, diarylheptanoid and gingerol biosynthesis	KEGG PATHWAY	vvi00945	1	24	0.110335	0.230223	NC_012022.3_cds_NP_001267934.1_939	http://www.genome.jp/kegg-bin/show_pathway?vvi00945/vvi:100242994%09red
Glycolysis / Gluconeogenesis	KEGG PATHWAY	vvi00010	2	120	0.111142	0.230223	NC_012010.3_cds_NP_001268083.1_1969|NC_012025.3_cds_XP_002263794.1_1199	http://www.genome.jp/kegg-bin/show_pathway?vvi00010/vvi:100232854%09red/vvi:100265177%09red
Plant hormone signal transduction	KEGG PATHWAY	vvi04075	3	280	0.146253	0.271096	NC_012017.3_cds_XP_002270182.2_1636|NC_012017.3_cds_XP_002273742.2_1637|NC_012017.3_cds_XP_002277157.1_96	http://www.genome.jp/kegg-bin/show_pathway?vvi04075/vvi:100254231%09red/vvi:100266747%09red/vvi:100256520%09red
Amino sugar and nucleotide sugar metabolism	KEGG PATHWAY	vvi00520	2	147	0.153473	0.271096	NC_012012.3_cds_XP_002270884.1_1894|NC_012022.3_cds_NP_001268048.1_1266	http://www.genome.jp/kegg-bin/show_pathway?vvi00520/vvi:100233088%09red/vvi:100248193%09red
Nitrogen metabolism	KEGG PATHWAY	vvi00910	1	36	0.158918	0.271096	NC_012020.3_cds_XP_002277957.1_2232	http://www.genome.jp/kegg-bin/show_pathway?vvi00910/vvi:100249137%09red
Fatty acid degradation	KEGG PATHWAY	vvi00071	1	42	0.182213	0.293565	NC_012010.3_cds_NP_001268083.1_1969	http://www.genome.jp/kegg-bin/show_pathway?vvi00071/vvi:100232854%09red
Pentose phosphate pathway	KEGG PATHWAY	vvi00030	1	48	0.204868	0.295795	NC_012025.3_cds_XP_002263794.1_1199	http://www.genome.jp/kegg-bin/show_pathway?vvi00030/vvi:100265177%09red
Citrate cycle (TCA cycle)	KEGG PATHWAY	vvi00020	1	53	0.22327	0.295795	NC_012007.3_cds_XP_002262914.1_1146	http://www.genome.jp/kegg-bin/show_pathway?vvi00020/vvi:100255189%09red
Tyrosine metabolism	KEGG PATHWAY	vvi00350	1	56	0.234108	0.295795	NC_012010.3_cds_NP_001268083.1_1969	http://www.genome.jp/kegg-bin/show_pathway?vvi00350/vvi:100232854%09red
Galactose metabolism	KEGG PATHWAY	vvi00052	1	57	0.237687	0.295795	NC_012017.3_cds_XP_002285418.2_909	http://www.genome.jp/kegg-bin/show_pathway?vvi00052/vvi:100268134%09red
Arginine and proline metabolism	KEGG PATHWAY	vvi00330	1	58	0.24125	0.295795	NC_012009.3_cds_XP_002269030.1_70	http://www.genome.jp/kegg-bin/show_pathway?vvi00330/vvi:100233080%09red
Fructose and mannose metabolism	KEGG PATHWAY	vvi00051	1	59	0.244796	0.295795	NC_012025.3_cds_XP_002263794.1_1199	http://www.genome.jp/kegg-bin/show_pathway?vvi00051/vvi:100265177%09red
Carbon fixation in photosynthetic organisms	KEGG PATHWAY	vvi00710	1	63	0.258816	0.300227	NC_012025.3_cds_XP_002263794.1_1199	http://www.genome.jp/kegg-bin/show_pathway?vvi00710/vvi:100265177%09red
Circadian rhythm - plant	KEGG PATHWAY	vvi04712	1	69	0.279365	0.311599	NC_012016.3_cds_XP_002271371.1_1098	http://www.genome.jp/kegg-bin/show_pathway?vvi04712/vvi:100266562%09red
Protein processing in endoplasmic reticulum	KEGG PATHWAY	vvi04141	1	210	0.628469	0.675022	NC_012008.3_cds_XP_002270632.1_823	http://www.genome.jp/kegg-bin/show_pathway?vvi04141/vvi:100243757%09red
Biosynthesis of amino acids	KEGG PATHWAY	vvi01230	1	225	0.653823	0.677174	NC_012025.3_cds_XP_002263794.1_1199	http://www.genome.jp/kegg-bin/show_pathway?vvi01230/vvi:100265177%09red
Carbon metabolism	KEGG PATHWAY	vvi01200	1	253	0.696645	0.696645	NC_012025.3_cds_XP_002263794.1_1199	http://www.genome.jp/kegg-bin/show_pathway?vvi01200/vvi:100265177%09red

## Sheet: PM
Pathway enrichment analysis for lncRNAs co-expressing with CDS in response to powdery mildew
Pathway	Database	ID	Input number	Background number	P-Value	Corrected P-Value	Input	Hyperlink
Glycine, serine and threonine metabolism	KEGG PATHWAY	vvi00260	2	68	0.00328823	0.049389	lcl|NC_012017.3_cds_XP_002282271.1_332|lcl|NC_012023.3_cds_XP_002277961.1_1394	http://www.genome.jp/kegg-bin/show_pathway?vvi00260/vvi:100267280%09red/vvi:100266280%09red
Pentose and glucuronate interconversions	KEGG PATHWAY	vvi00040	2	89	0.00548766	0.049389	lcl|NC_012011.3_cds_XP_003632058.1_1670|lcl|NC_012025.3_cds_XP_002265729.1_1026	http://www.genome.jp/kegg-bin/show_pathway?vvi00040/vvi:100244703%09red/vvi:100249765%09red
Biosynthesis of unsaturated fatty acids	KEGG PATHWAY	vvi01040	1	26	0.0323325	0.121644	lcl|NC_012012.3_cds_XP_002285640.1_187	http://www.genome.jp/kegg-bin/show_pathway?vvi01040/vvi:100258789%09red
Plant-pathogen interaction	KEGG PATHWAY	vvi04626	2	242	0.0354046	0.121644	lcl|NC_012014.3_cds_XP_010653101.1_44|lcl|NC_012009.3_cds_XP_002273788.2_1186	http://www.genome.jp/kegg-bin/show_pathway?vvi04626/vvi:100258414%09red/vvi:100251912%09red
Isoquinoline alkaloid biosynthesis	KEGG PATHWAY	vvi00950	1	30	0.0370354	0.121644	lcl|NC_012023.3_cds_XP_002277961.1_1394	http://www.genome.jp/kegg-bin/show_pathway?vvi00950/vvi:100267280%09red
Tropane, piperidine and pyridine alkaloid biosynthesis	KEGG PATHWAY	vvi00960	1	33	0.0405481	0.121644	lcl|NC_012023.3_cds_XP_002277961.1_1394	http://www.genome.jp/kegg-bin/show_pathway?vvi00960/vvi:100267280%09red
beta-Alanine metabolism	KEGG PATHWAY	vvi00410	1	52	0.0625081	0.132965	lcl|NC_012023.3_cds_XP_002277961.1_1394	http://www.genome.jp/kegg-bin/show_pathway?vvi00410/vvi:100267280%09red
Tyrosine metabolism	KEGG PATHWAY	vvi00350	1	56	0.0670687	0.132965	lcl|NC_012023.3_cds_XP_002277961.1_1394	http://www.genome.jp/kegg-bin/show_pathway?vvi00350/vvi:100267280%09red
Fatty acid metabolism	KEGG PATHWAY	vvi01212	1	62	0.0738694	0.132965	lcl|NC_012012.3_cds_XP_002285640.1_187	http://www.genome.jp/kegg-bin/show_pathway?vvi01212/vvi:100258789%09red
Phenylalanine metabolism	KEGG PATHWAY	vvi00360	1	62	0.0738694	0.132965	lcl|NC_012023.3_cds_XP_002277961.1_1394	http://www.genome.jp/kegg-bin/show_pathway?vvi00360/vvi:100267280%09red
Glyoxylate and dicarboxylate metabolism	KEGG PATHWAY	vvi00630	1	72	0.0850971	0.13925	lcl|NC_012017.3_cds_XP_002282271.1_332	http://www.genome.jp/kegg-bin/show_pathway?vvi00630/vvi:100266280%09red
Glycerophospholipid metabolism	KEGG PATHWAY	vvi00564	1	90	0.104975	0.157463	lcl|NC_012007.3_cds_XP_002284594.1_783	http://www.genome.jp/kegg-bin/show_pathway?vvi00564/vvi:100257695%09red
Biosynthesis of secondary metabolites	KEGG PATHWAY	vvi01110	3	1182	0.173228	0.239855	lcl|NC_012024.3_cds_XP_002285723.1_767|lcl|NC_012017.3_cds_XP_002282271.1_332|lcl|NC_012023.3_cds_XP_002277961.1_1394	http://www.genome.jp/kegg-bin/show_pathway?vvi01110/vvi:100267280%09red/vvi:100266280%09red/vvi:100267701%09red
Phenylpropanoid biosynthesis	KEGG PATHWAY	vvi00940	1	196	0.213813	0.270873	lcl|NC_012024.3_cds_XP_002285723.1_767	http://www.genome.jp/kegg-bin/show_pathway?vvi00940/vvi:100267701%09red
Metabolic pathways	KEGG PATHWAY	vvi01100	4	2006	0.225728	0.270873	lcl|NC_012024.3_cds_XP_002285723.1_767|lcl|NC_012011.3_cds_XP_003632058.1_1670|lcl|NC_012017.3_cds_XP_002282271.1_332|lcl|NC_012023.3_cds_XP_002277961.1_1394	http://www.genome.jp/kegg-bin/show_pathway?vvi01100/vvi:100267280%09red/vvi:100244703%09red/vvi:100266280%09red/vvi:100267701%09red
Starch and sucrose metabolism	KEGG PATHWAY	vvi00500	1	225	0.241279	0.271439	lcl|NC_012011.3_cds_XP_003632058.1_1670	http://www.genome.jp/kegg-bin/show_pathway?vvi00500/vvi:100244703%09red
Carbon metabolism	KEGG PATHWAY	vvi01200	1	253	0.266914	0.282615	lcl|NC_012017.3_cds_XP_002282271.1_332	http://www.genome.jp/kegg-bin/show_pathway?vvi01200/vvi:100266280%09red
Plant hormone signal transduction	KEGG PATHWAY	vvi04075	1	280	0.290837	0.290837	lcl|NC_012009.3_cds_XP_002273788.2_1186	http://www.genome.jp/kegg-bin/show_pathway?vvi04075/vvi:100258414%09red
