# Supplementary material for: Investigation of long non-coding RNAs as regulatory players of grapevine response to powdery and downy mildew infection
Source: BMC Plant Biol. 2021 Jun 8;21:265. doi: 10.1186/s12870-021-03059-6 (PMC8186045; doi:10.1186/s12870-021-03059-6)
Supplement: Supplementary file 6 — Additional file 6: PM- and DM-responsive lncRNAs as putative targets and endogenous target mimics of Vitis vinifera miRNAs. PM- and DM-responsive protein coding sequences (which are coexpressing with PM- and DM-responsive lncRNAs) as putative targets of Vitis vinifera miRNAs. [file 12870_2021_3059_MOESM6_ESM.xlsx]

## Sheet: PM_targets
PM-responsive lncRNAs as putative targets of Vitis vinifera miRNAs
miRNA_Acc.	Target_Acc.	Expectation	UPE$	miRNA_start	miRNA_end	Target_start	Target_end	miRNA_aligned_fragment	Target_aligned_fragment	Inhibition	Multiplicity
vvi-miR399e	TR298712	0	21.187	1	21	231	251	UGCCAAAGGAGAUUUGCCCGG	UUGGGCAAAUCUCCUUUGGCA	Cleavage	6
vvi-miR399e	TR298712	0	20.387	1	21	522	542	UGCCAAAGGAGAUUUGCCCGG	GUGGGCAAAUCUCCUUUGGCA	Cleavage	6
vvi-miR399e	TR298712	0	17.426	1	21	368	388	UGCCAAAGGAGAUUUGCCCGG	UAGGGCAAAUCUCCUUUGGCA	Cleavage	6
vvi-miR399e	TR298712	0	22.422	1	21	577	597	UGCCAAAGGAGAUUUGCCCGG	GGGGGCAAAUCUCCUUUGGCA	Cleavage	6
vvi-miR399e	TR298712	0	22.516	1	21	127	147	UGCCAAAGGAGAUUUGCCCGG	AGGGGCAAAUCUCCUUUGGCA	Cleavage	6
vvi-miR399g	TR298712	0	22.516	1	21	127	147	UGCCAAAGGAGAUUUGCCCCU	AGGGGCAAAUCUCCUUUGGCA	Cleavage	6
vvi-miR399g	TR298712	0	22.422	1	21	577	597	UGCCAAAGGAGAUUUGCCCCU	GGGGGCAAAUCUCCUUUGGCA	Cleavage	6
vvi-miR399g	TR298712	0	21.187	1	21	231	251	UGCCAAAGGAGAUUUGCCCCU	UUGGGCAAAUCUCCUUUGGCA	Cleavage	6
vvi-miR399g	TR298712	0	17.426	1	21	368	388	UGCCAAAGGAGAUUUGCCCCU	UAGGGCAAAUCUCCUUUGGCA	Cleavage	6
vvi-miR399g	TR298712	0	20.387	1	21	522	542	UGCCAAAGGAGAUUUGCCCCU	GUGGGCAAAUCUCCUUUGGCA	Cleavage	6
vvi-miR399d	TR298712	0.5	20.387	1	21	522	542	UGCCAAAGGAGAUUUGCUCGU	GUGGGCAAAUCUCCUUUGGCA	Cleavage	6
vvi-miR399d	TR298712	0.5	21.187	1	21	231	251	UGCCAAAGGAGAUUUGCUCGU	UUGGGCAAAUCUCCUUUGGCA	Cleavage	6
vvi-miR399d	TR298712	0.5	22.516	1	21	127	147	UGCCAAAGGAGAUUUGCUCGU	AGGGGCAAAUCUCCUUUGGCA	Cleavage	6
vvi-miR399d	TR298712	0.5	17.426	1	21	368	388	UGCCAAAGGAGAUUUGCUCGU	UAGGGCAAAUCUCCUUUGGCA	Cleavage	6
vvi-miR399d	TR298712	0.5	22.422	1	21	577	597	UGCCAAAGGAGAUUUGCUCGU	GGGGGCAAAUCUCCUUUGGCA	Cleavage	6
vvi-miR399f	TR298712	1	17.426	1	21	368	388	UGCCGAAGGAGAUUUGUCCUG	UAGGGCAAAUCUCCUUUGGCA	Cleavage	6
vvi-miR399f	TR298712	1	22.516	1	21	127	147	UGCCGAAGGAGAUUUGUCCUG	AGGGGCAAAUCUCCUUUGGCA	Cleavage	6
vvi-miR399f	TR298712	1	22.422	1	21	577	597	UGCCGAAGGAGAUUUGUCCUG	GGGGGCAAAUCUCCUUUGGCA	Cleavage	6
vvi-miR399f	TR298712	1	20.387	1	21	522	542	UGCCGAAGGAGAUUUGUCCUG	GUGGGCAAAUCUCCUUUGGCA	Cleavage	6
vvi-miR399f	TR298712	1	21.187	1	21	231	251	UGCCGAAGGAGAUUUGUCCUG	UUGGGCAAAUCUCCUUUGGCA	Cleavage	6
vvi-miR399a	TR298712	1.5	17.426	1	21	368	388	UGCCAAAGGAGAAUUGCCCUG	UAGGGCAAAUCUCCUUUGGCA	Cleavage	6
vvi-miR399a	TR298712	1.5	22.516	1	21	127	147	UGCCAAAGGAGAAUUGCCCUG	AGGGGCAAAUCUCCUUUGGCA	Cleavage	6
vvi-miR399a	TR298712	1.5	22.422	1	21	577	597	UGCCAAAGGAGAAUUGCCCUG	GGGGGCAAAUCUCCUUUGGCA	Cleavage	6
vvi-miR399a	TR298712	1.5	20.387	1	21	522	542	UGCCAAAGGAGAAUUGCCCUG	GUGGGCAAAUCUCCUUUGGCA	Cleavage	6
vvi-miR399a	TR298712	1.5	21.187	1	21	231	251	UGCCAAAGGAGAAUUGCCCUG	UUGGGCAAAUCUCCUUUGGCA	Cleavage	6
vvi-miR399b	TR298712	1.5	17.426	1	21	368	388	UGCCAAAGGAGAGUUGCCCUG	UAGGGCAAAUCUCCUUUGGCA	Cleavage	7
vvi-miR399b	TR298712	1.5	22.516	1	21	127	147	UGCCAAAGGAGAGUUGCCCUG	AGGGGCAAAUCUCCUUUGGCA	Cleavage	7
vvi-miR399b	TR298712	1.5	22.422	1	21	577	597	UGCCAAAGGAGAGUUGCCCUG	GGGGGCAAAUCUCCUUUGGCA	Cleavage	7
vvi-miR399b	TR298712	1.5	20.387	1	21	522	542	UGCCAAAGGAGAGUUGCCCUG	GUGGGCAAAUCUCCUUUGGCA	Cleavage	7
vvi-miR399b	TR298712	1.5	21.187	1	21	231	251	UGCCAAAGGAGAGUUGCCCUG	UUGGGCAAAUCUCCUUUGGCA	Cleavage	7
vvi-miR399c	TR298712	1.5	17.426	1	21	368	388	UGCCAAAGGAGAGUUGCCCUG	UAGGGCAAAUCUCCUUUGGCA	Cleavage	7
vvi-miR399c	TR298712	1.5	22.516	1	21	127	147	UGCCAAAGGAGAGUUGCCCUG	AGGGGCAAAUCUCCUUUGGCA	Cleavage	7
vvi-miR399c	TR298712	1.5	22.422	1	21	577	597	UGCCAAAGGAGAGUUGCCCUG	GGGGGCAAAUCUCCUUUGGCA	Cleavage	7
vvi-miR399c	TR298712	1.5	20.387	1	21	522	542	UGCCAAAGGAGAGUUGCCCUG	GUGGGCAAAUCUCCUUUGGCA	Cleavage	7
vvi-miR399c	TR298712	1.5	21.187	1	21	231	251	UGCCAAAGGAGAGUUGCCCUG	UUGGGCAAAUCUCCUUUGGCA	Cleavage	7
vvi-miR399h	TR298712	1.5	17.426	1	21	368	388	UGCCAAAGGAGAAUUGCCCUG	UAGGGCAAAUCUCCUUUGGCA	Cleavage	6
vvi-miR399h	TR298712	1.5	22.516	1	21	127	147	UGCCAAAGGAGAAUUGCCCUG	AGGGGCAAAUCUCCUUUGGCA	Cleavage	6
vvi-miR399h	TR298712	1.5	22.422	1	21	577	597	UGCCAAAGGAGAAUUGCCCUG	GGGGGCAAAUCUCCUUUGGCA	Cleavage	6
vvi-miR399h	TR298712	1.5	20.387	1	21	522	542	UGCCAAAGGAGAAUUGCCCUG	GUGGGCAAAUCUCCUUUGGCA	Cleavage	6
vvi-miR399h	TR298712	1.5	21.187	1	21	231	251	UGCCAAAGGAGAAUUGCCCUG	UUGGGCAAAUCUCCUUUGGCA	Cleavage	6
vvi-miR395a	TR249297	2.5	17.584	1	21	19	39	CUGAAGUGUUUGGGGGAACUC	CAGUUCCGCUAAACACUUUGG	Cleavage	1
vvi-miR395b	TR249297	2.5	17.584	1	21	19	39	CUGAAGUGUUUGGGGGAACUC	CAGUUCCGCUAAACACUUUGG	Cleavage	1
vvi-miR395c	TR249297	2.5	17.584	1	21	19	39	CUGAAGUGUUUGGGGGAACUC	CAGUUCCGCUAAACACUUUGG	Cleavage	1
vvi-miR395d	TR249297	2.5	17.584	1	21	19	39	CUGAAGUGUUUGGGGGAACUC	CAGUUCCGCUAAACACUUUGG	Cleavage	1
vvi-miR395e	TR249297	2.5	17.584	1	21	19	39	CUGAAGUGUUUGGGGGAACUC	CAGUUCCGCUAAACACUUUGG	Cleavage	1
vvi-miR395f	TR249297	2.5	17.584	1	21	19	39	CUGAAGUGUUUGGGGGAACUC	CAGUUCCGCUAAACACUUUGG	Cleavage	1
vvi-miR395g	TR249297	2.5	17.584	1	21	19	39	CUGAAGUGUUUGGGGGAACUC	CAGUUCCGCUAAACACUUUGG	Cleavage	1
vvi-miR395h	TR249297	2.5	17.584	1	21	19	39	CUGAAGUGUUUGGGGGAACUC	CAGUUCCGCUAAACACUUUGG	Cleavage	1
vvi-miR395i	TR249297	2.5	17.584	1	21	19	39	CUGAAGUGUUUGGGGGAACUC	CAGUUCCGCUAAACACUUUGG	Cleavage	1
vvi-miR395j	TR249297	2.5	17.584	1	21	19	39	CUGAAGUGUUUGGGGGAACUC	CAGUUCCGCUAAACACUUUGG	Cleavage	1
vvi-miR395k	TR249297	2.5	17.584	1	21	19	39	CUGAAGUGUUUGGGGGAACUC	CAGUUCCGCUAAACACUUUGG	Cleavage	1
vvi-miR395l	TR249297	2.5	17.584	1	21	19	39	CUGAAGUGUUUGGGGGAACUC	CAGUUCCGCUAAACACUUUGG	Cleavage	1
vvi-miR395m	TR249297	2.5	17.584	1	21	19	39	CUGAAGUGUUUGGGGGAACUC	CAGUUCCGCUAAACACUUUGG	Cleavage	1
vvi-miR399i	TR298712	2.5	17.426	1	21	368	388	CGCCAAAGGAGAGUUGCCCUG	UAGGGCAAAUCUCCUUUGGCA	Cleavage	5
vvi-miR399i	TR298712	2.5	22.516	1	21	127	147	CGCCAAAGGAGAGUUGCCCUG	AGGGGCAAAUCUCCUUUGGCA	Cleavage	5
vvi-miR399i	TR298712	2.5	22.422	1	21	577	597	CGCCAAAGGAGAGUUGCCCUG	GGGGGCAAAUCUCCUUUGGCA	Cleavage	5
vvi-miR399i	TR298712	2.5	20.387	1	21	522	542	CGCCAAAGGAGAGUUGCCCUG	GUGGGCAAAUCUCCUUUGGCA	Cleavage	5
vvi-miR399i	TR298712	2.5	21.187	1	21	231	251	CGCCAAAGGAGAGUUGCCCUG	UUGGGCAAAUCUCCUUUGGCA	Cleavage	5
vvi-miR3637-5p	TR45674	3	8.469	1	24	294	317	AUUUAUGUAUUGUGUUUUGUCGGA	GAAGACAAAACACAAUAGAUAGAC	Cleavage	1
vvi-miR169i	TR18713	3.5	14.44	1	21	291	311	GAGCCAAGGAUGACUGGCCGU	AUUGUCAAUUAUCCUUGGCUU	Cleavage	1
vvi-miR169i	TR18715	3.5	14.44	1	21	285	305	GAGCCAAGGAUGACUGGCCGU	AUUGUCAAUUAUCCUUGGCUU	Cleavage	1
vvi-miR3625-5p	TR29512	3.5	14.811	1	21	415	435	UUCCAGCAGUCAUCUCCAAGG	AUUUGAAAAUGGCUGUUGGGA	Cleavage	1
vvi-miR3637-5p	TR8407	3.5	9.799	1	24	346	369	AUUUAUGUAUUGUGUUUUGUCGGA	UUGCGGAAAAUGCUAUACAUAAAU	Translation	1
vvi-miR399d	TR298712	3.5	12.848	1	21	75	95	UGCCAAAGGAGAUUUGCUCGU	UGAUUCAAAUCUUCUUUGGCA	Cleavage	6
vvi-miR399e	TR298712	3.5	12.848	1	21	75	95	UGCCAAAGGAGAUUUGCCCGG	UGAUUCAAAUCUUCUUUGGCA	Cleavage	6
vvi-miR399g	TR298712	3.5	12.848	1	21	75	95	UGCCAAAGGAGAUUUGCCCCU	UGAUUCAAAUCUUCUUUGGCA	Cleavage	6
vvi-miR172a	TR51874	4	19.746	1	21	719	739	UGAAUCUUGAUGAUGCUACAU	UGGUAGCAUCGUCAAAAUGCG	Cleavage	1
vvi-miR172b	TR51874	4	19.746	1	21	719	739	UGAAUCUUGAUGAUGCUACAC	UGGUAGCAUCGUCAAAAUGCG	Cleavage	1
vvi-miR319b	TR70450	4	17.555	1	21	83	103	UUGGACUGAAGGGAGCUCCCU	UUGGAGCUUCCUUCUGUCAAG	Cleavage	1
vvi-miR319c	TR70450	4	17.555	1	21	83	103	UUGGACUGAAGGGAGCUCCCU	UUGGAGCUUCCUUCUGUCAAG	Cleavage	1
vvi-miR319e	TR70450	4	17.417	1	21	84	104	UUUGGACUGAAGGGAGCUCCU	UGGAGCUUCCUUCUGUCAAGA	Cleavage	1
vvi-miR319f	TR70450	4	17.555	1	21	83	103	UUGGACUGAAGGGAGCUCCCU	UUGGAGCUUCCUUCUGUCAAG	Cleavage	1
vvi-miR319g	TR70450	4	17.555	1	21	83	103	UUGGACUGAAGGGAGCUCCCA	UUGGAGCUUCCUUCUGUCAAG	Cleavage	1
vvi-miR3628-3p	TR109369	4	20.944	1	21	150	170	CUAAGCACAGCUCUCGCAUCC	GAAUGAGAGGGUUGUGUUUGU	Cleavage	1
vvi-miR3634-5p	TR33322	4	13.126	1	21	486	506	GGCAUAUGUGUGACGGAAAGA	CCUUUCCAUCGCAUAAAUGUC	Cleavage	1
vvi-miR399f	TR298712	4	12.848	1	21	75	95	UGCCGAAGGAGAUUUGUCCUG	UGAUUCAAAUCUUCUUUGGCA	Cleavage	6
vvi-miR156e	TR109369	4.5	18.725	1	20	333	352	UGACAGAGGAGAGUGAGCAC	UGGCUUCCUCUUCUCUCUCA	Cleavage	1
vvi-miR156e	TR294859	4.5	13.244	1	20	327	346	UGACAGAGGAGAGUGAGCAC	UUCCUUUCUCUUCUUUGUUG	Cleavage	1
vvi-miR159c	TR70450	4.5	17.417	1	21	84	104	UUUGGAUUGAAGGGAGCUCUA	UGGAGCUUCCUUCUGUCAAGA	Cleavage	1
vvi-miR169l	TR18713	4.5	14.44	1	21	291	311	GAGCCAAGGAUGACUUGCCGU	AUUGUCAAUUAUCCUUGGCUU	Cleavage	1
vvi-miR169l	TR18715	4.5	14.44	1	21	285	305	GAGCCAAGGAUGACUUGCCGU	AUUGUCAAUUAUCCUUGGCUU	Cleavage	1
vvi-miR169o	TR18715	4.5	14.44	1	21	285	305	GAGCCAAGGAUGACUUGCCGC	AUUGUCAAUUAUCCUUGGCUU	Cleavage	1
vvi-miR169o	TR18713	4.5	14.44	1	21	291	311	GAGCCAAGGAUGACUUGCCGC	AUUGUCAAUUAUCCUUGGCUU	Cleavage	1
vvi-miR172d	TR339272	4.5	14.063	1	23	148	170	UGAGAAUCUUGAUGAUGCUGCAU	UGCUAACAUAAUCAAGGUUUUUC	Cleavage	1
vvi-miR2111-5p	TR146008	4.5	16.249	1	21	951	971	UAAUCUGCAUCCUGAGGUCUA	GAGUCAUCAGUAUGUAGGUUA	Translation	1
vvi-miR3629a-5p	TR67339	4.5	9.886	1	21	121	141	CGCAUUUUCUCAGCAGCCAAG	CUUGGAUGCUUAGGGAAUGCU	Translation	1
vvi-miR3630-3p	TR147041	4.5	17.822	1	22	632	653	UUUGGGAAUCUCUCUGAUGCAC	GCCAAUUUGGGAAAUUCCCAAA	Translation	1
vvi-miR3635-5p	TR106991	4.5	12.228	1	21	1271	1291	GGCAUGUGUGGGGCAUAAUAG	GACUUAUAUCUUAUAUAUGCC	Cleavage	1
vvi-miR3637-5p	TR70450	4.5	14.65	1	24	178	201	AUUUAUGUAUUGUGUUUUGUCGGA	AUGGUUAAGAUAUAAUAUAUGGAG	Cleavage	1
vvi-miR399f	TR51874	4.5	13.232	1	21	1212	1232	UGCCGAAGGAGAUUUGUCCUG	UAGGAUAAACCUUUUUUGGUG	Cleavage	1
vvi-miR479	TR217735	4.5	7.682	1	22	981	1002	UGUGGUAUUGGUUCGGCUCAUC	UGUCAGUUGAACCAUUACUGCA	Cleavage	1
vvi-miR845a	TR215450	4.5	19.828	1	21	410	430	UAGCUCUGAUACCAAUUGAUA	ACCCAAUUGGUGGUAGAGUUG	Cleavage	1
vvi-miR845b	TR215450	4.5	19.828	1	21	410	430	UAGCUCUGAUACCAAUUGAUA	ACCCAAUUGGUGGUAGAGUUG	Cleavage	1
vvi-miR156a	TR109369	5	18.725	1	20	333	352	UGACAGAAGAGAGGGAGCAC	UGGCUUCCUCUUCUCUCUCA	Cleavage	1
vvi-miR156a	TR119583	5	8.679	1	20	292	311	UGACAGAAGAGAGGGAGCAC	UUUUUCCUUUUCUUCUUUUG	Cleavage	1
vvi-miR156f	TR105422	5	16.976	1	21	440	460	UUGACAGAAGAUAGAGAGCAC	UCAUUUUUUAUUUUUUGUAAA	Cleavage	1
vvi-miR156g	TR105422	5	16.976	1	21	440	460	UUGACAGAAGAUAGAGAGCAC	UCAUUUUUUAUUUUUUGUAAA	Cleavage	1
vvi-miR156h	TR294859	5	13.244	1	20	327	346	UGACAGAAGAGAGAGAGCAU	UUCCUUUCUCUUCUUUGUUG	Cleavage	1
vvi-miR156i	TR105422	5	16.976	1	21	440	460	UUGACAGAAGAUAGAGAGCAC	UCAUUUUUUAUUUUUUGUAAA	Cleavage	1
vvi-miR159a	TR12110	5	16.105	1	21	693	713	CUUGGAGUGAAGGGAGCUCUC	GUGGGCUCGCGUCAUUCCAAU	Translation	1
vvi-miR159b	TR12110	5	16.105	1	21	693	713	CUUGGAGUGAAGGGAGCUCUC	GUGGGCUCGCGUCAUUCCAAU	Translation	1
vvi-miR164a	TR218739	5	19.949	1	21	862	882	UGGAGAAGCAGGGCACGUGCA	UAUACGUGGUCUGAUUUUUCA	Cleavage	1
vvi-miR164a	TR36037	5	13.011	1	21	569	589	UGGAGAAGCAGGGCACGUGCA	UUUACAUGUCCUGCUCCUGCA	Cleavage	1
vvi-miR164c	TR218739	5	19.949	1	21	862	882	UGGAGAAGCAGGGCACGUGCA	UAUACGUGGUCUGAUUUUUCA	Cleavage	1
vvi-miR164c	TR36037	5	13.011	1	21	569	589	UGGAGAAGCAGGGCACGUGCA	UUUACAUGUCCUGCUCCUGCA	Cleavage	1
vvi-miR164d	TR218739	5	19.949	1	21	862	882	UGGAGAAGCAGGGCACGUGCA	UAUACGUGGUCUGAUUUUUCA	Cleavage	1
vvi-miR164d	TR36037	5	13.011	1	21	569	589	UGGAGAAGCAGGGCACGUGCA	UUUACAUGUCCUGCUCCUGCA	Cleavage	1
vvi-miR169b	TR18713	5	14.47	1	21	292	312	UGAGCCAAGGAUGGCUUGCCG	UUGUCAAUUAUCCUUGGCUUU	Cleavage	1
vvi-miR169b	TR18715	5	14.47	1	21	286	306	UGAGCCAAGGAUGGCUUGCCG	UUGUCAAUUAUCCUUGGCUUU	Cleavage	1
vvi-miR169e	TR18713	5	14.44	1	22	290	311	UAGCCAAGGAUGACUUGCCUGC	AAUUGUCAAUUAUCCUUGGCUU	Cleavage	1
vvi-miR169e	TR18715	5	14.44	1	22	284	305	UAGCCAAGGAUGACUUGCCUGC	AAUUGUCAAUUAUCCUUGGCUU	Cleavage	1
vvi-miR169h	TR18713	5	14.47	1	21	292	312	UGAGCCAAGGAUGGCUUGCCG	UUGUCAAUUAUCCUUGGCUUU	Cleavage	1
vvi-miR169h	TR18715	5	14.47	1	21	286	306	UGAGCCAAGGAUGGCUUGCCG	UUGUCAAUUAUCCUUGGCUUU	Cleavage	1
vvi-miR169r	TR18713	5	14.47	1	21	292	312	UGAGUCAAGGAUGACUUGCCG	UUGUCAAUUAUCCUUGGCUUU	Cleavage	1
vvi-miR169r	TR18715	5	14.47	1	21	286	306	UGAGUCAAGGAUGACUUGCCG	UUGUCAAUUAUCCUUGGCUUU	Cleavage	1
vvi-miR169t	TR18713	5	14.47	1	21	292	312	CGAGUCAAGGAUGACUUGCCG	UUGUCAAUUAUCCUUGGCUUU	Cleavage	1
vvi-miR169t	TR18715	5	14.47	1	21	286	306	CGAGUCAAGGAUGACUUGCCG	UUGUCAAUUAUCCUUGGCUUU	Cleavage	1
vvi-miR169u	TR18713	5	14.47	1	21	292	312	UGAGUCAAGGAUGACUUGCCG	UUGUCAAUUAUCCUUGGCUUU	Cleavage	1
vvi-miR169u	TR18715	5	14.47	1	21	286	306	UGAGUCAAGGAUGACUUGCCG	UUGUCAAUUAUCCUUGGCUUU	Cleavage	1
vvi-miR169x	TR18713	5	14.44	1	21	291	311	UAGCCAAGGAUGACUUGCCUA	AUUGUCAAUUAUCCUUGGCUU	Cleavage	1
vvi-miR169x	TR18715	5	14.44	1	21	285	305	UAGCCAAGGAUGACUUGCCUA	AUUGUCAAUUAUCCUUGGCUU	Cleavage	1
vvi-miR172c	TR51874	5	19.746	1	21	719	739	GGAAUCUUGAUGAUGCUGCAG	UGGUAGCAUCGUCAAAAUGCG	Cleavage	1
vvi-miR2111-3p	TR27573	5	17.578	1	21	287	307	GUCCUCUGGUUGCAGAUUACU	AAAAGUUUGCAUCCAGAGGGA	Translation	1
vvi-miR2111-3p	TR78139	5	22.461	1	21	381	401	GUCCUCUGGUUGCAGAUUACU	UUUAUUUUGUGAGCAGAGGAG	Cleavage	1
vvi-miR319e	TR146008	5	14.332	1	21	82	102	UUUGGACUGAAGGGAGCUCCU	AUGACUUUUCUUCAGUUUCAA	Cleavage	1
vvi-miR3623-3p	TR103497	5	13.512	1	22	172	193	UGGUGCUUGGACGAAUUUGCUA	AUUCAAGAUCAUCGGAGCACCA	Cleavage	1
vvi-miR3630-5p	TR119583	5	20.594	1	21	554	574	UGCAAGUGACGAUAUCAGACA	AUUUUGAAAUUGUCUCUGGCA	Cleavage	1
vvi-miR3631b-3p	TR29497	5	10.306	1	21	557	577	UGUUGGAUGAUGUCAAUAAGU	AUUUAAUGACAUAAUAUAAUA	Cleavage	1
vvi-miR3633a-5p	TR8407	5	15.913	1	20	253	272	GGAAUGGAUGGUUAGGAGAG	CCUUUCUGAUGAUCUAUUCC	Translation	1
vvi-miR3633b-5p	TR294859	5	9.991	1	21	2	22	GGAAUGGGUGGCUGGGAUCUA	GCGUUCCUAGCUACACUUUCC	Cleavage	1
vvi-miR3634-5p	TR51874	5	17.345	1	21	621	641	GGCAUAUGUGUGACGGAAAGA	UAGUUUCCUUAAACAUGUGCC	Translation	1
vvi-miR3637-5p	TR103497	5	11.63	1	24	253	276	AUUUAUGUAUUGUGUUUUGUCGGA	UUCUUUAAAGCAAAGUAUAUUAAU	Cleavage	1
vvi-miR3637-5p	TR217735	5	15.89	1	24	664	687	AUUUAUGUAUUGUGUUUUGUCGGA	AACUGCAAAGUGCAAUCCAUUAGU	Cleavage	1
vvi-miR3639-3p	TR80053	5	15.963	1	24	516	539	GAGCUUUUGGCUUCUCAGAAGUCA	UUUCAUCUGGCGAGUUAAGAGUUG	Cleavage	1
vvi-miR3640-5p	TR218739	5	16.599	1	24	481	504	ACCUGAUUGGUGAUGCUUUUUUGG	GCAAAAACUUAUCAUAGAUCAGGU	Cleavage	1
vvi-miR3640-5p	TR12110	5	14.571	1	24	1009	1032	ACCUGAUUGGUGAUGCUUUUUUGG	UUACAAAAUUAUUGCCAAUAAGGC	Cleavage	1
vvi-miR395a	TR341140	5	13.633	1	21	955	975	CUGAAGUGUUUGGGGGAACUC	CGGUUCUACUUAACAUUUCAU	Translation	1
vvi-miR395b	TR341140	5	13.633	1	21	955	975	CUGAAGUGUUUGGGGGAACUC	CGGUUCUACUUAACAUUUCAU	Translation	1
vvi-miR395c	TR341140	5	13.633	1	21	955	975	CUGAAGUGUUUGGGGGAACUC	CGGUUCUACUUAACAUUUCAU	Translation	1
vvi-miR395d	TR341140	5	13.633	1	21	955	975	CUGAAGUGUUUGGGGGAACUC	CGGUUCUACUUAACAUUUCAU	Translation	1
vvi-miR395e	TR341140	5	13.633	1	21	955	975	CUGAAGUGUUUGGGGGAACUC	CGGUUCUACUUAACAUUUCAU	Translation	1
vvi-miR395f	TR341140	5	13.633	1	21	955	975	CUGAAGUGUUUGGGGGAACUC	CGGUUCUACUUAACAUUUCAU	Translation	1
vvi-miR395g	TR341140	5	13.633	1	21	955	975	CUGAAGUGUUUGGGGGAACUC	CGGUUCUACUUAACAUUUCAU	Translation	1
vvi-miR395h	TR341140	5	13.633	1	21	955	975	CUGAAGUGUUUGGGGGAACUC	CGGUUCUACUUAACAUUUCAU	Translation	1
vvi-miR395i	TR341140	5	13.633	1	21	955	975	CUGAAGUGUUUGGGGGAACUC	CGGUUCUACUUAACAUUUCAU	Translation	1
vvi-miR395j	TR341140	5	13.633	1	21	955	975	CUGAAGUGUUUGGGGGAACUC	CGGUUCUACUUAACAUUUCAU	Translation	1
vvi-miR395k	TR341140	5	13.633	1	21	955	975	CUGAAGUGUUUGGGGGAACUC	CGGUUCUACUUAACAUUUCAU	Translation	1
vvi-miR395l	TR341140	5	13.633	1	21	955	975	CUGAAGUGUUUGGGGGAACUC	CGGUUCUACUUAACAUUUCAU	Translation	1
vvi-miR395m	TR341140	5	13.633	1	21	955	975	CUGAAGUGUUUGGGGGAACUC	CGGUUCUACUUAACAUUUCAU	Translation	1
vvi-miR399a	TR298712	5	12.848	1	21	75	95	UGCCAAAGGAGAAUUGCCCUG	UGAUUCAAAUCUUCUUUGGCA	Cleavage	6
vvi-miR399b	TR298712	5	12.848	1	21	75	95	UGCCAAAGGAGAGUUGCCCUG	UGAUUCAAAUCUUCUUUGGCA	Cleavage	7
vvi-miR399b	TR298712	5	15.206	1	21	434	454	UGCCAAAGGAGAGUUGCCCUG	UGCGGGAACUCUCAUUUUGCA	Cleavage	7
vvi-miR399c	TR298712	5	12.848	1	21	75	95	UGCCAAAGGAGAGUUGCCCUG	UGAUUCAAAUCUUCUUUGGCA	Cleavage	7
vvi-miR399c	TR298712	5	15.206	1	21	434	454	UGCCAAAGGAGAGUUGCCCUG	UGCGGGAACUCUCAUUUUGCA	Cleavage	7
vvi-miR399e	TR51874	5	13.232	1	21	1212	1232	UGCCAAAGGAGAUUUGCCCGG	UAGGAUAAACCUUUUUUGGUG	Cleavage	1
vvi-miR399g	TR51874	5	13.232	1	21	1212	1232	UGCCAAAGGAGAUUUGCCCCU	UAGGAUAAACCUUUUUUGGUG	Cleavage	1
vvi-miR399h	TR298712	5	12.848	1	21	75	95	UGCCAAAGGAGAAUUGCCCUG	UGAUUCAAAUCUUCUUUGGCA	Cleavage	6
vvi-miR408	TR275364	5	14.287	1	21	616	636	AUGCACUGCCUCUUCCCUGGC	CGCAGGCAACAGGCAAUGCAC	Cleavage	1
vvi-miR477b-3p	TR341140	5	13.844	1	21	465	485	CGAAGUCUUUGGGGAGAGUGG	AAAAUCUAUCUGGAGGCUUUG	Cleavage	1
vvi-miR477b-3p	TR12110	5	17.65	1	21	1035	1055	CGAAGUCUUUGGGGAGAGUGG	UGACCCUUUCUAAAGAUGUUG	Cleavage	1
vvi-miR477b-5p	TR67339	5	8.456	1	22	442	463	ACUCUUUCUCAAGGGCUUCUAG	UUUGAACCUCUUCGGAAAAAGU	Translation	1
vvi-miR828a	TR45674	5	17.529	1	22	39	60	UCUUGCUCAAAUGAGUAUUCCA	AUCAAUUCACAUAUGAGAAAGA	Translation	1
vvi-miR845d	TR215450	5	19.828	1	21	410	430	UGGCUCUGAUACCAAUUGAUG	ACCCAAUUGGUGGUAGAGUUG	Cleavage	1
vvi-miR845e	TR215450	5	19.828	1	21	410	430	UGGCUCUGAUACCAAUUGAUG	ACCCAAUUGGUGGUAGAGUUG	Cleavage	1

## Sheet: DM_targets
DM-responsive lncRNAs as putative targets of Vitis vinifera miRNAs
miRNA_Acc.	Target_Acc.	Expectation	UPE$	miRNA_start	miRNA_end	Target_start	Target_end	miRNA_aligned_fragment	Target_aligned_fragment	Inhibition	Multiplicity
vvi-miR169b	TR324578	3	24.197	1	21	279	299	UGAGCCAAGGAUGGCUUGCCG	AUGCGAGUCAUCCAUGGUUCA	Cleavage	1
vvi-miR169b	TR324629	3	23.661	1	21	856	876	UGAGCCAAGGAUGGCUUGCCG	AUGCGAGUCAUCCAUGGUUCA	Cleavage	1
vvi-miR169h	TR324629	3	23.661	1	21	856	876	UGAGCCAAGGAUGGCUUGCCG	AUGCGAGUCAUCCAUGGUUCA	Cleavage	1
vvi-miR169h	TR324578	3	24.197	1	21	279	299	UGAGCCAAGGAUGGCUUGCCG	AUGCGAGUCAUCCAUGGUUCA	Cleavage	1
vvi-miR169r	TR324629	3	23.661	1	21	856	876	UGAGUCAAGGAUGACUUGCCG	AUGCGAGUCAUCCAUGGUUCA	Cleavage	1
vvi-miR169r	TR324578	3	24.197	1	21	279	299	UGAGUCAAGGAUGACUUGCCG	AUGCGAGUCAUCCAUGGUUCA	Cleavage	1
vvi-miR169u	TR324578	3	24.197	1	21	279	299	UGAGUCAAGGAUGACUUGCCG	AUGCGAGUCAUCCAUGGUUCA	Cleavage	1
vvi-miR169u	TR324629	3	23.661	1	21	856	876	UGAGUCAAGGAUGACUUGCCG	AUGCGAGUCAUCCAUGGUUCA	Cleavage	1
vvi-miR395a	TR95852	3	9.171	1	21	529	549	CUGAAGUGUUUGGGGGAACUC	UUUUUCCCUCAAAUACUUCAU	Cleavage	1
vvi-miR395b	TR95852	3	9.171	1	21	529	549	CUGAAGUGUUUGGGGGAACUC	UUUUUCCCUCAAAUACUUCAU	Cleavage	1
vvi-miR395c	TR95852	3	9.171	1	21	529	549	CUGAAGUGUUUGGGGGAACUC	UUUUUCCCUCAAAUACUUCAU	Cleavage	1
vvi-miR395d	TR95852	3	9.171	1	21	529	549	CUGAAGUGUUUGGGGGAACUC	UUUUUCCCUCAAAUACUUCAU	Cleavage	1
vvi-miR395e	TR95852	3	9.171	1	21	529	549	CUGAAGUGUUUGGGGGAACUC	UUUUUCCCUCAAAUACUUCAU	Cleavage	1
vvi-miR395f	TR95852	3	9.171	1	21	529	549	CUGAAGUGUUUGGGGGAACUC	UUUUUCCCUCAAAUACUUCAU	Cleavage	1
vvi-miR395g	TR95852	3	9.171	1	21	529	549	CUGAAGUGUUUGGGGGAACUC	UUUUUCCCUCAAAUACUUCAU	Cleavage	1
vvi-miR395h	TR95852	3	9.171	1	21	529	549	CUGAAGUGUUUGGGGGAACUC	UUUUUCCCUCAAAUACUUCAU	Cleavage	1
vvi-miR395i	TR95852	3	9.171	1	21	529	549	CUGAAGUGUUUGGGGGAACUC	UUUUUCCCUCAAAUACUUCAU	Cleavage	1
vvi-miR395j	TR95852	3	9.171	1	21	529	549	CUGAAGUGUUUGGGGGAACUC	UUUUUCCCUCAAAUACUUCAU	Cleavage	1
vvi-miR395k	TR95852	3	9.171	1	21	529	549	CUGAAGUGUUUGGGGGAACUC	UUUUUCCCUCAAAUACUUCAU	Cleavage	1
vvi-miR395l	TR95852	3	9.171	1	21	529	549	CUGAAGUGUUUGGGGGAACUC	UUUUUCCCUCAAAUACUUCAU	Cleavage	1
vvi-miR395m	TR95852	3	9.171	1	21	529	549	CUGAAGUGUUUGGGGGAACUC	UUUUUCCCUCAAAUACUUCAU	Cleavage	1
vvi-miR160c	TR28286	3.5	20.693	1	21	194	214	UGCCUGGCUCCCUGUAUGCCA	AACCAUACAAGGAGUUAGGCA	Cleavage	1
vvi-miR160d	TR28286	3.5	20.693	1	21	194	214	UGCCUGGCUCCCUGUAUGCCA	AACCAUACAAGGAGUUAGGCA	Cleavage	1
vvi-miR160e	TR28286	3.5	20.693	1	21	194	214	UGCCUGGCUCCCUGUAUGCCA	AACCAUACAAGGAGUUAGGCA	Cleavage	1
vvi-miR169l	TR324629	3.5	23.696	1	21	855	875	GAGCCAAGGAUGACUUGCCGU	CAUGCGAGUCAUCCAUGGUUC	Cleavage	1
vvi-miR169l	TR324578	3.5	23.842	1	21	278	298	GAGCCAAGGAUGACUUGCCGU	CAUGCGAGUCAUCCAUGGUUC	Cleavage	1
vvi-miR169m	TR324629	3.5	23.696	1	21	855	875	GAGCCAAGGAUGACUUGCCGG	CAUGCGAGUCAUCCAUGGUUC	Cleavage	1
vvi-miR169m	TR324578	3.5	23.842	1	21	278	298	GAGCCAAGGAUGACUUGCCGG	CAUGCGAGUCAUCCAUGGUUC	Cleavage	1
vvi-miR169n	TR324578	3.5	23.842	1	21	278	298	GAGCCAAGGAUGACUUGCCGG	CAUGCGAGUCAUCCAUGGUUC	Cleavage	1
vvi-miR169n	TR324629	3.5	23.696	1	21	855	875	GAGCCAAGGAUGACUUGCCGG	CAUGCGAGUCAUCCAUGGUUC	Cleavage	1
vvi-miR169o	TR324578	3.5	23.842	1	21	278	298	GAGCCAAGGAUGACUUGCCGC	CAUGCGAGUCAUCCAUGGUUC	Cleavage	1
vvi-miR169o	TR324629	3.5	23.696	1	21	855	875	GAGCCAAGGAUGACUUGCCGC	CAUGCGAGUCAUCCAUGGUUC	Cleavage	1
vvi-miR169p	TR324629	3.5	23.696	1	21	855	875	GAGCCAAGGAUGACUUGCCGG	CAUGCGAGUCAUCCAUGGUUC	Cleavage	1
vvi-miR169p	TR324578	3.5	23.842	1	21	278	298	GAGCCAAGGAUGACUUGCCGG	CAUGCGAGUCAUCCAUGGUUC	Cleavage	1
vvi-miR169q	TR324629	3.5	23.696	1	21	855	875	GAGCCAAGGAUGACUUGCCGG	CAUGCGAGUCAUCCAUGGUUC	Cleavage	1
vvi-miR169q	TR324578	3.5	23.842	1	21	278	298	GAGCCAAGGAUGACUUGCCGG	CAUGCGAGUCAUCCAUGGUUC	Cleavage	1
vvi-miR172c	TR814	3.5	15.192	1	21	444	464	GGAAUCUUGAUGAUGCUGCAG	CAGCAUUAUUAUCAUGAUUCC	Cleavage	1
vvi-miR172d	TR127020	3.5	23.68	1	23	332	354	UGAGAAUCUUGAUGAUGCUGCAU	UGGAAGUGUCAUUGGGGUUUUCA	Cleavage	1
vvi-miR3629a-5p	TR146672	3.5	10.979	1	21	751	771	CGCAUUUUCUCAGCAGCCAAG	AUUGGUUCCUGCGAAAAUGUG	Translation	1
vvi-miR3629a-5p	TR146670	3.5	10.979	1	21	751	771	CGCAUUUUCUCAGCAGCCAAG	AUUGGUUCCUGCGAAAAUGUG	Translation	1
vvi-miR156b	TR242808	4	11.7	1	20	187	206	UGACAGAAGAGAGUGAGCAC	UUCCUCAUGCUUUUCUGUUA	Cleavage	1
vvi-miR156b	TR4562	4	15.635	1	20	1215	1234	UGACAGAAGAGAGUGAGCAC	AAGGUAACUUUUUUCUGUCA	Cleavage	1
vvi-miR156c	TR242808	4	11.7	1	20	187	206	UGACAGAAGAGAGUGAGCAC	UUCCUCAUGCUUUUCUGUUA	Cleavage	1
vvi-miR156c	TR4562	4	15.635	1	20	1215	1234	UGACAGAAGAGAGUGAGCAC	AAGGUAACUUUUUUCUGUCA	Cleavage	1
vvi-miR156d	TR242808	4	11.7	1	20	187	206	UGACAGAAGAGAGUGAGCAC	UUCCUCAUGCUUUUCUGUUA	Cleavage	1
vvi-miR156d	TR4562	4	15.635	1	20	1215	1234	UGACAGAAGAGAGUGAGCAC	AAGGUAACUUUUUUCUGUCA	Cleavage	1
vvi-miR159c	TR253034	4	22.098	1	21	208	228	UUUGGAUUGAAGGGAGCUCUA	UUGUGUUCCUUCCAAUCCAGA	Translation	1
vvi-miR166a	TR242808	4	21.765	1	19	515	533	UCGGACCAGGCUUCAUUCC	UGGAUGGAGCCUGUUUCGA	Cleavage	1
vvi-miR166b	TR242808	4	21.765	1	19	515	533	UCGGACCAGGCUUCAUUCC	UGGAUGGAGCCUGUUUCGA	Cleavage	1
vvi-miR166c	TR242808	4	21.765	1	21	513	533	UCGGACCAGGCUUCAUUCCCC	AGUGGAUGGAGCCUGUUUCGA	Cleavage	1
vvi-miR166d	TR242808	4	21.765	1	21	513	533	UCGGACCAGGCUUCAUUCCCC	AGUGGAUGGAGCCUGUUUCGA	Cleavage	1
vvi-miR166e	TR242808	4	21.765	1	21	513	533	UCGGACCAGGCUUCAUUCCCC	AGUGGAUGGAGCCUGUUUCGA	Cleavage	1
vvi-miR166f	TR242808	4	21.765	1	21	513	533	UCGGACCAGGCUUCAUUCCCC	AGUGGAUGGAGCCUGUUUCGA	Cleavage	1
vvi-miR166g	TR242808	4	21.765	1	21	513	533	UCGGACCAGGCUUCAUUCCCC	AGUGGAUGGAGCCUGUUUCGA	Cleavage	1
vvi-miR166h	TR242808	4	21.765	1	21	513	533	UCGGACCAGGCUUCAUUCCCC	AGUGGAUGGAGCCUGUUUCGA	Cleavage	1
vvi-miR169i	TR324629	4	23.696	1	21	855	875	GAGCCAAGGAUGACUGGCCGU	CAUGCGAGUCAUCCAUGGUUC	Cleavage	1
vvi-miR169i	TR324578	4	23.842	1	21	278	298	GAGCCAAGGAUGACUGGCCGU	CAUGCGAGUCAUCCAUGGUUC	Cleavage	1
vvi-miR169t	TR324578	4	24.197	1	21	279	299	CGAGUCAAGGAUGACUUGCCG	AUGCGAGUCAUCCAUGGUUCA	Cleavage	1
vvi-miR169t	TR324629	4	23.661	1	21	856	876	CGAGUCAAGGAUGACUUGCCG	AUGCGAGUCAUCCAUGGUUCA	Cleavage	1
vvi-miR3628-3p	TR109363	4	20.944	1	21	185	205	CUAAGCACAGCUCUCGCAUCC	GAAUGAGAGGGUUGUGUUUGU	Cleavage	1
vvi-miR3628-3p	TR109366	4	20.944	1	21	150	170	CUAAGCACAGCUCUCGCAUCC	GAAUGAGAGGGUUGUGUUUGU	Cleavage	1
vvi-miR3637-5p	TR332123	4	20.109	1	24	987	1010	AUUUAUGUAUUGUGUUUUGUCGGA	CAUUUGAAAAGACAAUAAAUAGAU	Cleavage	2
vvi-miR3637-5p	TR332085	4	17.698	1	24	890	913	AUUUAUGUAUUGUGUUUUGUCGGA	CAUUUGAAAAGACAAUAAAUAGAU	Cleavage	2
vvi-miR156e	TR109366	4.5	18.716	1	20	333	352	UGACAGAGGAGAGUGAGCAC	UGGCUUCCUCUUCUCUCUCA	Cleavage	1
vvi-miR156e	TR109363	4.5	17.119	1	20	368	387	UGACAGAGGAGAGUGAGCAC	UGGCUUCCUCUUCUCUCUCA	Cleavage	1
vvi-miR156e	TR242808	4.5	11.7	1	20	187	206	UGACAGAGGAGAGUGAGCAC	UUCCUCAUGCUUUUCUGUUA	Cleavage	1
vvi-miR156e	TR4562	4.5	15.635	1	20	1215	1234	UGACAGAGGAGAGUGAGCAC	AAGGUAACUUUUUUCUGUCA	Cleavage	1
vvi-miR160a	TR28286	4.5	20.693	1	23	192	214	UGCCUGGCUCCCUGAAUGCCAUC	UGAACCAUACAAGGAGUUAGGCA	Cleavage	1
vvi-miR160b	TR28286	4.5	20.693	1	23	192	214	UGCCUGGCUCCCUGAAUGCCAUC	UGAACCAUACAAGGAGUUAGGCA	Cleavage	1
vvi-miR169a	TR324629	4.5	23.696	1	21	855	875	CAGCCAAGGAUGACUUGCCGG	CAUGCGAGUCAUCCAUGGUUC	Cleavage	1
vvi-miR169a	TR324578	4.5	23.842	1	21	278	298	CAGCCAAGGAUGACUUGCCGG	CAUGCGAGUCAUCCAUGGUUC	Cleavage	1
vvi-miR169c	TR324578	4.5	23.842	1	21	278	298	CAGCCAAGGAUGACUUGCCGG	CAUGCGAGUCAUCCAUGGUUC	Cleavage	1
vvi-miR169c	TR324629	4.5	23.696	1	21	855	875	CAGCCAAGGAUGACUUGCCGG	CAUGCGAGUCAUCCAUGGUUC	Cleavage	1
vvi-miR169e	TR324578	4.5	23.842	1	22	277	298	UAGCCAAGGAUGACUUGCCUGC	ACAUGCGAGUCAUCCAUGGUUC	Cleavage	1
vvi-miR169e	TR324629	4.5	23.696	1	22	854	875	UAGCCAAGGAUGACUUGCCUGC	ACAUGCGAGUCAUCCAUGGUUC	Cleavage	1
vvi-miR169f	TR324629	4.5	23.696	1	21	855	875	CAGCCAAGGAUGACUUGCCGA	CAUGCGAGUCAUCCAUGGUUC	Cleavage	1
vvi-miR169f	TR324578	4.5	23.842	1	21	278	298	CAGCCAAGGAUGACUUGCCGA	CAUGCGAGUCAUCCAUGGUUC	Cleavage	1
vvi-miR169g	TR324578	4.5	23.842	1	21	278	298	CAGCCAAGGAUGACUUGCCGA	CAUGCGAGUCAUCCAUGGUUC	Cleavage	1
vvi-miR169g	TR324629	4.5	23.696	1	21	855	875	CAGCCAAGGAUGACUUGCCGA	CAUGCGAGUCAUCCAUGGUUC	Cleavage	1
vvi-miR169j	TR324578	4.5	23.842	1	21	278	298	CAGCCAAGGAUGACUUGCCGG	CAUGCGAGUCAUCCAUGGUUC	Cleavage	1
vvi-miR169j	TR324629	4.5	23.696	1	21	855	875	CAGCCAAGGAUGACUUGCCGG	CAUGCGAGUCAUCCAUGGUUC	Cleavage	1
vvi-miR169k	TR324578	4.5	23.842	1	21	278	298	CAGCCAAGGAUGACUUGCCGG	CAUGCGAGUCAUCCAUGGUUC	Cleavage	1
vvi-miR169k	TR324629	4.5	23.696	1	21	855	875	CAGCCAAGGAUGACUUGCCGG	CAUGCGAGUCAUCCAUGGUUC	Cleavage	1
vvi-miR169s	TR324629	4.5	23.696	1	21	855	875	CAGCCAAGGAUGACUUGCCGG	CAUGCGAGUCAUCCAUGGUUC	Cleavage	1
vvi-miR169s	TR324578	4.5	23.842	1	21	278	298	CAGCCAAGGAUGACUUGCCGG	CAUGCGAGUCAUCCAUGGUUC	Cleavage	1
vvi-miR169w	TR324629	4.5	23.696	1	21	855	875	CAGCCAAGGAUGACUUGCCGG	CAUGCGAGUCAUCCAUGGUUC	Cleavage	1
vvi-miR169w	TR324578	4.5	23.842	1	21	278	298	CAGCCAAGGAUGACUUGCCGG	CAUGCGAGUCAUCCAUGGUUC	Cleavage	1
vvi-miR169x	TR324629	4.5	23.696	1	21	855	875	UAGCCAAGGAUGACUUGCCUA	CAUGCGAGUCAUCCAUGGUUC	Cleavage	1
vvi-miR169x	TR324578	4.5	23.842	1	21	278	298	UAGCCAAGGAUGACUUGCCUA	CAUGCGAGUCAUCCAUGGUUC	Cleavage	1
vvi-miR171a	TR102760	4.5	15.446	1	21	523	543	UGAUUGAGCCGUGCCAAUAUC	AGUUUAGGCAUGGAUUAAUCA	Cleavage	1
vvi-miR171c	TR102760	4.5	15.446	1	21	523	543	UGAUUGAGCCGUGCCAAUAUC	AGUUUAGGCAUGGAUUAAUCA	Cleavage	1
vvi-miR171d	TR102760	4.5	15.446	1	21	523	543	UGAUUGAGCCGUGCCAAUAUC	AGUUUAGGCAUGGAUUAAUCA	Cleavage	1
vvi-miR171i	TR102760	4.5	15.446	1	21	523	543	UGAUUGAGCCGUGCCAAUAUC	AGUUUAGGCAUGGAUUAAUCA	Cleavage	1
vvi-miR171j	TR102760	4.5	15.446	1	21	523	543	UGAUUGAGCCGUGCCAAUAUC	AGUUUAGGCAUGGAUUAAUCA	Cleavage	1
vvi-miR2950-5p	TR46800	4.5	19.725	1	21	547	567	UUCCAUCUCUUGCACACUGGA	GCCUUUGUGCAGCAGAUGGGA	Cleavage	1
vvi-miR2950-5p	TR232425	4.5	14.926	1	21	530	550	UUCCAUCUCUUGCACACUGGA	GACAAUUAGUAGGAGAUGGAG	Cleavage	1
vvi-miR3630-3p	TR4562	4.5	14.631	1	22	631	652	UUUGGGAAUCUCUCUGAUGCAC	GAGAUUUAGAGGGAUUUCCAGG	Cleavage	1
vvi-miR395a	TR166851	4.5	13.474	1	21	94	114	CUGAAGUGUUUGGGGGAACUC	CACUUCUCUUGAAUACUUCAA	Cleavage	1
vvi-miR395b	TR166851	4.5	13.474	1	21	94	114	CUGAAGUGUUUGGGGGAACUC	CACUUCUCUUGAAUACUUCAA	Cleavage	1
vvi-miR395c	TR166851	4.5	13.474	1	21	94	114	CUGAAGUGUUUGGGGGAACUC	CACUUCUCUUGAAUACUUCAA	Cleavage	1
vvi-miR395d	TR166851	4.5	13.474	1	21	94	114	CUGAAGUGUUUGGGGGAACUC	CACUUCUCUUGAAUACUUCAA	Cleavage	1
vvi-miR395e	TR166851	4.5	13.474	1	21	94	114	CUGAAGUGUUUGGGGGAACUC	CACUUCUCUUGAAUACUUCAA	Cleavage	1
vvi-miR395f	TR166851	4.5	13.474	1	21	94	114	CUGAAGUGUUUGGGGGAACUC	CACUUCUCUUGAAUACUUCAA	Cleavage	1
vvi-miR395g	TR166851	4.5	13.474	1	21	94	114	CUGAAGUGUUUGGGGGAACUC	CACUUCUCUUGAAUACUUCAA	Cleavage	1
vvi-miR395h	TR166851	4.5	13.474	1	21	94	114	CUGAAGUGUUUGGGGGAACUC	CACUUCUCUUGAAUACUUCAA	Cleavage	1
vvi-miR395i	TR166851	4.5	13.474	1	21	94	114	CUGAAGUGUUUGGGGGAACUC	CACUUCUCUUGAAUACUUCAA	Cleavage	1
vvi-miR395j	TR166851	4.5	13.474	1	21	94	114	CUGAAGUGUUUGGGGGAACUC	CACUUCUCUUGAAUACUUCAA	Cleavage	1
vvi-miR395k	TR166851	4.5	13.474	1	21	94	114	CUGAAGUGUUUGGGGGAACUC	CACUUCUCUUGAAUACUUCAA	Cleavage	1
vvi-miR395l	TR166851	4.5	13.474	1	21	94	114	CUGAAGUGUUUGGGGGAACUC	CACUUCUCUUGAAUACUUCAA	Cleavage	1
vvi-miR395m	TR166851	4.5	13.474	1	21	94	114	CUGAAGUGUUUGGGGGAACUC	CACUUCUCUUGAAUACUUCAA	Cleavage	1
vvi-miR395n	TR188207	4.5	17.141	1	21	25	45	CUGAAGAGUCUGGAGGAACUC	CUGUUCCUCUAAUCUCUUCAC	Translation	1
vvi-miR477a	TR814	4.5	21.086	1	21	781	801	AUCUCCCUCAAAGGCUUCCAA	GUGGAGGUCCUUGAGGAGGAU	Cleavage	1
vvi-miR477b-5p	TR814	4.5	20.828	1	22	781	802	ACUCUUUCUCAAGGGCUUCUAG	GUGGAGGUCCUUGAGGAGGAUG	Cleavage	1
vvi-miR156a	TR109363	5	17.119	1	20	368	387	UGACAGAAGAGAGGGAGCAC	UGGCUUCCUCUUCUCUCUCA	Cleavage	1
vvi-miR156a	TR109366	5	18.716	1	20	333	352	UGACAGAAGAGAGGGAGCAC	UGGCUUCCUCUUCUCUCUCA	Cleavage	1
vvi-miR156a	TR242808	5	11.7	1	20	187	206	UGACAGAAGAGAGGGAGCAC	UUCCUCAUGCUUUUCUGUUA	Cleavage	1
vvi-miR156f	TR814	5	11.712	1	21	499	519	UUGACAGAAGAUAGAGAGCAC	UGGCCCUUUGUUUUCUUUCAU	Cleavage	1
vvi-miR156g	TR814	5	11.712	1	21	499	519	UUGACAGAAGAUAGAGAGCAC	UGGCCCUUUGUUUUCUUUCAU	Cleavage	1
vvi-miR156h	TR286248	5	1.386	1	20	241	260	UGACAGAAGAGAGAGAGCAU	AUCUUCUCACUUUUCUGUUU	Cleavage	1
vvi-miR156h	TR120356	5	7.31	1	20	72	91	UGACAGAAGAGAGAGAGCAU	UCGUUUUCUCUCUUCUUUAA	Cleavage	1
vvi-miR156h	TR8986	5	11.44	1	20	182	201	UGACAGAAGAGAGAGAGCAU	UUCCUCUUUUUCUUUUUUCC	Cleavage	1
vvi-miR156h	TR229744	5	19.172	1	20	63	82	UGACAGAAGAGAGAGAGCAU	UUUCCCUCUCUUUUCUGCCU	Cleavage	1
vvi-miR156h	TR229731	5	14.41	1	20	46	65	UGACAGAAGAGAGAGAGCAU	UUUCCCUCUCUUUUCUGCCU	Cleavage	1
vvi-miR156i	TR814	5	11.712	1	21	499	519	UUGACAGAAGAUAGAGAGCAC	UGGCCCUUUGUUUUCUUUCAU	Cleavage	1
vvi-miR164b	TR242808	5	15.758	1	21	438	458	UGGAGAAGCAGGGCACAUGCU	UCUUUGUGCCCUGUUUUUUUU	Cleavage	1
vvi-miR172a	TR24526	5	14.3	1	21	1055	1075	UGAAUCUUGAUGAUGCUACAU	CAGUAGUAUCAGCGAUAUUUG	Translation	1
vvi-miR172b	TR24526	5	14.3	1	21	1055	1075	UGAAUCUUGAUGAUGCUACAC	CAGUAGUAUCAGCGAUAUUUG	Translation	1
vvi-miR2111-3p	TR46800	5	19.032	1	21	805	825	GUCCUCUGGUUGCAGAUUACU	AAAAAUCUGCAACCAGUGAAA	Cleavage	1
vvi-miR2111-3p	TR78139	5	22.461	1	21	381	401	GUCCUCUGGUUGCAGAUUACU	UUUAUUUUGUGAGCAGAGGAG	Cleavage	1
vvi-miR3623-3p	TR103496	5	13.512	1	22	184	205	UGGUGCUUGGACGAAUUUGCUA	AUUCAAGAUCAUCGGAGCACCA	Cleavage	1
vvi-miR3633a-5p	TR225778	5	10.984	1	20	429	448	GGAAUGGAUGGUUAGGAGAG	AUUUUCCACUCAUUCAUUUC	Cleavage	1
vvi-miR3635-5p	TR225778	5	7.641	1	21	282	302	GGCAUGUGUGGGGCAUAAUAG	GUAUUCAUCCUUAUACAUGUC	Cleavage	1
vvi-miR3636-5p	TR46800	5	6.163	1	24	751	774	UCGGUUUGCUUCUUUGAUAGAUUC	AAGAAAGACAAAGAAGAAAACUGA	Cleavage	1
vvi-miR3636-5p	TR24526	5	17.812	1	24	1598	1621	UCGGUUUGCUUCUUUGAUAGAUUC	CAUUAUCUCAGAGAGGCGGAUCUA	Cleavage	1
vvi-miR3636-5p	TR137259	5	14.214	1	24	824	847	UCGGUUUGCUUCUUUGAUAGAUUC	GCAGAAACUAGAGAAGCAAAAUGA	Cleavage	1
vvi-miR3637-5p	TR332123	5	14.385	1	24	372	395	AUUUAUGUAUUGUGUUUUGUCGGA	GGGUAUGAAGCAUAAUGUUUGAAU	Cleavage	2
vvi-miR3637-5p	TR332085	5	14.385	1	24	296	319	AUUUAUGUAUUGUGUUUUGUCGGA	GGGUAUGAAGCAUAAUGUUUGAAU	Cleavage	2
vvi-miR3637-5p	TR103496	5	11.63	1	24	265	288	AUUUAUGUAUUGUGUUUUGUCGGA	UUCUUUAAAGCAAAGUAUAUUAAU	Cleavage	1
vvi-miR3637-5p	TR146672	5	11.847	1	24	261	284	AUUUAUGUAUUGUGUUUUGUCGGA	CAAUGCAAACUGUUAUGCAUAGAU	Translation	1
vvi-miR3637-5p	TR146670	5	11.847	1	24	261	284	AUUUAUGUAUUGUGUUUUGUCGGA	CAAUGCAAACUGUUAUGCAUAGAU	Translation	1
vvi-miR3640-3p	TR300397	5	18.886	1	24	539	561	AUCGAAAAGGCAUCAUCAAUCAGG	UCUG-UUCAUUAUGCUUUUGUGGU	Cleavage	1
vvi-miR3640-3p	TR95852	5	11.363	1	24	457	480	AUCGAAAAGGCAUCAUCAAUCAGG	AUCUUUUGAUUGGGCCUUUUCUGU	Cleavage	1
vvi-miR390	TR814	5	13.675	1	21	721	741	AAGCUCAGGAGGGAUAGCGCC	UCCACAAUACUUUUUGAGCUU	Cleavage	1
vvi-miR395a	TR188207	5	17.141	1	21	25	45	CUGAAGUGUUUGGGGGAACUC	CUGUUCCUCUAAUCUCUUCAC	Cleavage	1
vvi-miR395b	TR188207	5	17.141	1	21	25	45	CUGAAGUGUUUGGGGGAACUC	CUGUUCCUCUAAUCUCUUCAC	Cleavage	1
vvi-miR395c	TR188207	5	17.141	1	21	25	45	CUGAAGUGUUUGGGGGAACUC	CUGUUCCUCUAAUCUCUUCAC	Cleavage	1
vvi-miR395d	TR188207	5	17.141	1	21	25	45	CUGAAGUGUUUGGGGGAACUC	CUGUUCCUCUAAUCUCUUCAC	Cleavage	1
vvi-miR395e	TR188207	5	17.141	1	21	25	45	CUGAAGUGUUUGGGGGAACUC	CUGUUCCUCUAAUCUCUUCAC	Cleavage	1
vvi-miR395f	TR188207	5	17.141	1	21	25	45	CUGAAGUGUUUGGGGGAACUC	CUGUUCCUCUAAUCUCUUCAC	Cleavage	1
vvi-miR395g	TR188207	5	17.141	1	21	25	45	CUGAAGUGUUUGGGGGAACUC	CUGUUCCUCUAAUCUCUUCAC	Cleavage	1
vvi-miR395h	TR188207	5	17.141	1	21	25	45	CUGAAGUGUUUGGGGGAACUC	CUGUUCCUCUAAUCUCUUCAC	Cleavage	1
vvi-miR395i	TR188207	5	17.141	1	21	25	45	CUGAAGUGUUUGGGGGAACUC	CUGUUCCUCUAAUCUCUUCAC	Cleavage	1
vvi-miR395j	TR188207	5	17.141	1	21	25	45	CUGAAGUGUUUGGGGGAACUC	CUGUUCCUCUAAUCUCUUCAC	Cleavage	1
vvi-miR395k	TR188207	5	17.141	1	21	25	45	CUGAAGUGUUUGGGGGAACUC	CUGUUCCUCUAAUCUCUUCAC	Cleavage	1
vvi-miR395l	TR188207	5	17.141	1	21	25	45	CUGAAGUGUUUGGGGGAACUC	CUGUUCCUCUAAUCUCUUCAC	Cleavage	1
vvi-miR395m	TR188207	5	17.141	1	21	25	45	CUGAAGUGUUUGGGGGAACUC	CUGUUCCUCUAAUCUCUUCAC	Cleavage	1
vvi-miR399b	TR166851	5	16.572	1	21	706	726	UGCCAAAGGAGAGUUGCCCUG	UUGGGUCACUUCCCUUUGGUU	Translation	1
vvi-miR399c	TR166851	5	16.572	1	21	706	726	UGCCAAAGGAGAGUUGCCCUG	UUGGGUCACUUCCCUUUGGUU	Translation	1
vvi-miR399i	TR166851	5	16.572	1	21	706	726	CGCCAAAGGAGAGUUGCCCUG	UUGGGUCACUUCCCUUUGGUU	Translation	1
vvi-miR403a	TR324578	5	13.825	1	21	249	269	UUAGAUUCACGCACAAACUCG	CAAGAUUGUGUUUGAGUUUAU	Translation	1
vvi-miR403a	TR324629	5	13.819	1	21	826	846	UUAGAUUCACGCACAAACUCG	CAAGAUUGUGUUUGAGUUUAU	Translation	1
vvi-miR403b	TR324578	5	13.825	1	21	249	269	UUAGAUUCACGCACAAACUCG	CAAGAUUGUGUUUGAGUUUAU	Translation	1
vvi-miR403b	TR324629	5	13.819	1	21	826	846	UUAGAUUCACGCACAAACUCG	CAAGAUUGUGUUUGAGUUUAU	Translation	1
vvi-miR403c	TR324629	5	13.819	1	21	826	846	UUAGAUUCACGCACAAACUCG	CAAGAUUGUGUUUGAGUUUAU	Translation	1
vvi-miR403c	TR324578	5	13.825	1	21	249	269	UUAGAUUCACGCACAAACUCG	CAAGAUUGUGUUUGAGUUUAU	Translation	1
vvi-miR403d	TR324578	5	13.825	1	21	249	269	UUAGAUUCACGCACAAACUCG	CAAGAUUGUGUUUGAGUUUAU	Translation	1
vvi-miR403d	TR324629	5	13.819	1	21	826	846	UUAGAUUCACGCACAAACUCG	CAAGAUUGUGUUUGAGUUUAU	Translation	1
vvi-miR403e	TR324578	5	13.825	1	21	249	269	UUAGAUUCACGCACAAACUCG	CAAGAUUGUGUUUGAGUUUAU	Translation	1
vvi-miR403e	TR324629	5	13.819	1	21	826	846	UUAGAUUCACGCACAAACUCG	CAAGAUUGUGUUUGAGUUUAU	Translation	1
vvi-miR403f	TR324578	5	13.825	1	21	249	269	UUAGAUUCACGCACAAACUCG	CAAGAUUGUGUUUGAGUUUAU	Translation	1
vvi-miR403f	TR324629	5	13.819	1	21	826	846	UUAGAUUCACGCACAAACUCG	CAAGAUUGUGUUUGAGUUUAU	Translation	1

## Sheet: PM_eTMs
PM-responsive lncRNAs as putative endogenous target mimics of Vitis vinifera miRNAs
PM LncRNA as eTM	miRNA
TR349849	vvi-miR3631c
TR106991	vvi-miR3636-5p
TR51874	vvi-miR408
TR215450	vvi-miR319e
TR103497	vvi-miR159c
TR146008	vvi-miR159c
TR215450	vvi-miR159c
TR182459	vvi-miR3632-5p
TR59055	vvi-miR845c
TR27573	vvi-miR399f
TR230395	vvi-miR399f
TR349849	vvi-miR3626-5p
TR12110	vvi-miR167d
TR261011	vvi-miR167d
TR215246	vvi-miR828a
TR215247	vvi-miR828a
TR106991	vvi-miR399b
TR108086	vvi-miR169i
TR12110	vvi-miR3631b-3p
TR339141	vvi-miR3631b-3p
TR103497	vvi-miR156a
TR261011	vvi-miR167a
TR10457	vvi-miR171h
TR69357	vvi-miR171h
TR217735	vvi-miR171h
TR27573	vvi-miR2111-5p
TR59055	vvi-miR845e
TR235906	vvi-miR845e
TR235939	vvi-miR845e
TR59055	vvi-miR845b
TR63892	vvi-miR172c
TR63895	vvi-miR172c
TR341140	vvi-miR172c
TR12110	vvi-miR2950-5p
TR27573	vvi-miR2950-5p
TR69357	vvi-miR396a
TR12110	vvi-miR167e
TR261011	vvi-miR167e
TR349849	vvi-miR3631d
TR27573	vvi-miR3623-5p
TR51874	vvi-miR390
TR59055	vvi-miR390
TR108086	vvi-miR169g
TR108086	vvi-miR169f
TR349849	vvi-miR3631a-5p
TR69357	vvi-miR396d
TR230395	vvi-miR399e
TR69357	vvi-miR396b
TR106991	vvi-miR399i
TR27573	vvi-miR3630-5p
TR298712	vvi-miR319g
TR230395	vvi-miR399g
TR349849	vvi-miR3631b-5p
TR27573	vvi-miR156h
TR51874	vvi-miR156h
TR59055	vvi-miR845d
TR235906	vvi-miR845d
TR235939	vvi-miR845d
TR356583	vvi-miR482
TR12110	vvi-miR167b
TR261011	vvi-miR167b
TR51874	vvi-miR3637-5p
TR217735	vvi-miR3637-5p
TR217735	vvi-miR171e
TR69357	vvi-miR396c
TR29497	vvi-miR3628-3p
TR59055	vvi-miR845a
TR261011	vvi-miR167c
TR106991	vvi-miR399c

## Sheet: DM_eTMs
DM-responsive lncRNAs as putative endogenous target mimics of Vitis vinifera miRNAs
DM LncRNA as eTM	miRNA
TR354151	vvi-miR156a
TR354151	vvi-miR156h
TR45549	vvi-miR159a
TR100884	vvi-miR159a
TR45549	vvi-miR159b
TR100884	vvi-miR159b
TR24526	vvi-miR159c
TR45549	vvi-miR159c
TR100884	vvi-miR159c
TR103496	vvi-miR159c
TR814	vvi-miR169d
TR95852	vvi-miR169e
TR48986	vvi-miR169i
TR225778	vvi-miR169i
TR95852	vvi-miR169l
TR95852	vvi-miR169o
TR95852	vvi-miR169y
TR55735	vvi-miR172a
TR286248	vvi-miR172a
TR55735	vvi-miR172b
TR286248	vvi-miR172b
TR55735	vvi-miR172c
TR173650	vvi-miR172c
TR286248	vvi-miR172c
TR8919	vvi-miR2950-3p
TR158360	vvi-miR2950-5p
TR182059	vvi-miR2950-5p
TR173650	vvi-miR319b
TR173650	vvi-miR319c
TR173650	vvi-miR319f
TR173650	vvi-miR319g
TR166851	vvi-miR3623-3p
TR287773	vvi-miR3624-3p
TR302981	vvi-miR3625-5p
TR3392	vvi-miR3626-5p
TR8919	vvi-miR3626-5p
TR3776	vvi-miR3627-3p
TR146670	vvi-miR3631a-3p
TR146672	vvi-miR3631a-3p
TR173650	vvi-miR3633b-5p
TR332123	vvi-miR3635-5p
TR354151	vvi-miR3635-5p
TR4562	vvi-miR393a
TR4562	vvi-miR393b
TR48711	vvi-miR395a
TR48711	vvi-miR395b
TR48711	vvi-miR395c
TR48711	vvi-miR395d
TR48711	vvi-miR395e
TR48711	vvi-miR395f
TR48711	vvi-miR395g
TR48711	vvi-miR395h
TR48711	vvi-miR395i
TR48711	vvi-miR395j
TR48711	vvi-miR395k
TR48711	vvi-miR395l
TR48711	vvi-miR395m
TR137253	vvi-miR396a
TR137259	vvi-miR396a
TR137253	vvi-miR396b
TR137259	vvi-miR396b
TR137253	vvi-miR396c
TR137259	vvi-miR396c
TR137253	vvi-miR396d
TR137259	vvi-miR396d
TR57091	vvi-miR408
TR48986	vvi-miR482
TR12499	vvi-miR845a
TR242808	vvi-miR845a
TR12499	vvi-miR845b
TR242808	vvi-miR845b
TR12499	vvi-miR845c
TR12499	vvi-miR845d
TR12499	vvi-miR845e

## Sheet: PM_targetsCDS
PM-responsive protein coding sequences (which are coexpressing with PM-responsive lncRNAs) as putative targets of Vitis vinifera miRNAs
miRNA_Acc.	Target_Acc.	Expectation	UPE$	miRNA_start	miRNA_end	Target_start	Target_end	miRNA_aligned_fragment	alignment	Target_aligned_fragment	Inhibition	Target_Desc.	Multiplicity
vvi-miR3624-5p	lcl|NC_012007.3_cds_XP_002284594.1_783	4	15.811	1	21	733	753	UAGUAUGCUGCUGUCUUUAGA	: :::: .::: .:::::.::	UAUAAAUGCAGGGGCAUAUUA	Translation	[gene=LOC100257695] [protein=phosphoethanolamine N-methyltransferase 3 isoform X2] [protein_id=XP_002284594.1] [location=complement(join(4845220..4845318,4845435..4845509,4845606..4845659,4845745..4845906,4846081..4846361,4846597..4846738,4846824..4846934,4847035..4847178,4847293..4847430,4847526..4847663,4848101..4848216,4848332..4848344))]	1
vvi-miR3636-3p	lcl|NC_012008.3_cds_XP_003631424.1_618	4	18.537	1	24	242	265	GUCUGUCGGAGAAGCAAGUCGGAG	: :: : ::::::: :::::.	AAGCCACCUUCUUCUCCCACAGAU	Cleavage	[gene=LOC100265013] [protein=BON1-associated protein 2] [protein_id=XP_003631424.1] [location=complement(3709363..3710055)]	1
vvi-miR394a	lcl|NC_012023.3_cds_XP_010663579.1_523	4	11.712	1	22	857	878	UUGGCAUUCUGUCCACCUCCAU	: : :::::::::::::	CUAUUGAUCGACAGAAUGCCAA	Cleavage	[gene=LOC104882340] [protein=cytochrome P450 CYP736A12-like] [protein_id=XP_010663579.1] [location=complement(join(3892972..3893799,3895215..3895895))]	1
vvi-miR394b	lcl|NC_012023.3_cds_XP_010663579.1_523	4	11.712	1	20	859	878	UUGGCAUUCUGUCCACCUCC	: : :::::::::::::	AUUGAUCGACAGAAUGCCAA	Cleavage	[gene=LOC104882340] [protein=cytochrome P450 CYP736A12-like] [protein_id=XP_010663579.1] [location=complement(join(3892972..3893799,3895215..3895895))]	1
vvi-miR394c	lcl|NC_012023.3_cds_XP_010663579.1_523	4	11.712	1	22	857	878	UUGGCAUUCUGUCCACCUCCAU	: : :::::::::::::	CUAUUGAUCGACAGAAUGCCAA	Cleavage	[gene=LOC104882340] [protein=cytochrome P450 CYP736A12-like] [protein_id=XP_010663579.1] [location=complement(join(3892972..3893799,3895215..3895895))]	1
vvi-miR159c	lcl|NC_012009.3_cds_XP_002273788.2_1186	4.5	7.92	1	21	44	64	UUUGGAUUGAAGGGAGCUCUA	::. :::::::: ::::.	AUAAGUACCCUUCAAGCCAAG	Cleavage	[gene=PR1] [protein=pathogenesis-related protein 1] [protein_id=XP_002273788.2] [location=complement(9044693..9045286)]	1
vvi-miR169r	lcl|NC_012011.3_cds_XP_002269707.2_244	4.5	20.587	1	21	2503	2523	UGAGUCAAGGAUGACUUGCCG	: :.::: ::::::: :::	AUGGAGGUCCUCCUUGAGUCA	Cleavage	[gene=LOC100258504] [protein=putative E3 ubiquitin-protein ligase LIN-1 isoform X3] [protein_id=XP_002269707.2] [location=complement(join(1845533..1845550,1845644..1845760,1845963..1846088,1846156..1846302,1846378..1846488,1846704..1846826,1846933..1847064,1847314..1847433,1848347..1848468,1849054..1849348,1849461..1849706,1850289..1850430,1850828..1851979,1852086..1852165,1852313..1852570,185274…	1
vvi-miR169u	lcl|NC_012011.3_cds_XP_002269707.2_244	4.5	20.587	1	21	2503	2523	UGAGUCAAGGAUGACUUGCCG	: :.::: ::::::: :::	AUGGAGGUCCUCCUUGAGUCA	Cleavage	[gene=LOC100258504] [protein=putative E3 ubiquitin-protein ligase LIN-1 isoform X3] [protein_id=XP_002269707.2] [location=complement(join(1845533..1845550,1845644..1845760,1845963..1846088,1846156..1846302,1846378..1846488,1846704..1846826,1846933..1847064,1847314..1847433,1848347..1848468,1849054..1849348,1849461..1849706,1850289..1850430,1850828..1851979,1852086..1852165,1852313..1852570,185274…	1
vvi-miR3634-5p	lcl|NC_012012.3_cds_XP_002285640.1_187	4.5	14.096	1	21	909	929	GGCAUAUGUGUGACGGAAAGA	:: ::: :::::::.:: :	CAUUACCGACACACAUGUGGC	Cleavage	[gene=LOC100258789] [protein=delta(12)-fatty-acid desaturase FAD2] [protein_id=XP_002285640.1] [location=1442237..1443367]	1
vvi-miR3638-5p	lcl|NC_012020.3_cds_XP_002271723.2_2053	4.5	16.305	1	24	1645	1668	UGUGCCUUUUCGCGCUUGUUGCUA	:.::::. ::.::: :::::	AGAGAGCAAGUCCGGAAAUGCACA	Cleavage	[gene=LOC100242213] [protein=protein SIEVE ELEMENT OCCLUSION B-like] [protein_id=XP_002271723.2] [location=complement(join(26604936..26605577,26605674..26606159,26606320..26606462,26606569..26606684,26606898..26607346,26607441..26607545,26607686..26607892))]	1
vvi-miR3639-3p	lcl|NC_012023.3_cds_XP_002277961.1_1394	4.5	20.543	1	24	1484	1507	GAGCUUUUGGCUUCUCAGAAGUCA	::: .::.::.:: ::::.	GUAGGUCUAGGAGGCUAACAGCUU	Cleavage	[gene=LOC100267280] [protein=uncharacterized protein LOC100267280] [protein_id=XP_002277961.1] [location=complement(join(10673059..10673193,10673770..10673851,10674179..10674447,10675799..10675939,10677485..10677670,10678116..10678352,10678468..10678683,10678780..10679110,10679217..10679329,10680447..10680752,10680862..10680971,10681988..10682237))]	1
vvi-miR399b	lcl|NC_012010.3_cds_XP_002283470.1_975	4.5	18.557	1	21	926	946	UGCCAAAGGAGAGUUGCCCUG	: :: .: ::.:::::::: :	CCGGAUAUCUUUCCUUUGGAA	Cleavage	[gene=LOC100256004] [protein=aspartyl protease family protein At5g10770-like] [protein_id=XP_002283470.1] [location=join(7189990..7190197,7191123..7192387)]	1
vvi-miR399c	lcl|NC_012010.3_cds_XP_002283470.1_975	4.5	18.557	1	21	926	946	UGCCAAAGGAGAGUUGCCCUG	: :: .: ::.:::::::: :	CCGGAUAUCUUUCCUUUGGAA	Cleavage	[gene=LOC100256004] [protein=aspartyl protease family protein At5g10770-like] [protein_id=XP_002283470.1] [location=join(7189990..7190197,7191123..7192387)]	1
vvi-miR477a	lcl|NC_012010.3_cds_XP_002263801.1_1077	4.5	21.086	1	21	1143	1163	AUCUCCCUCAAAGGCUUCCAA	:: :.:::::.: :::::	CGGGUCGUCUUUGGGCGAGAU	Cleavage	[gene=LOC100261495] [protein=probable acyl-activating enzyme 6] [protein_id=XP_002263801.1] [location=complement(9767135..9768784)]	1
vvi-miR156a	lcl|NC_012011.3_cds_XP_002269707.2_244	5	11.432	1	20	393	412	UGACAGAAGAGAGGGAGCAC	: .: ::::::: .:::.:	CUUUUACCUCUCUAUUGUUA	Cleavage	[gene=LOC100258504] [protein=putative E3 ubiquitin-protein ligase LIN-1 isoform X3] [protein_id=XP_002269707.2] [location=complement(join(1845533..1845550,1845644..1845760,1845963..1846088,1846156..1846302,1846378..1846488,1846704..1846826,1846933..1847064,1847314..1847433,1848347..1848468,1849054..1849348,1849461..1849706,1850289..1850430,1850828..1851979,1852086..1852165,1852313..1852570,185274…	1
vvi-miR156e	lcl|NC_012013.3_cds_XP_010652401.1_984	5	12.615	1	20	1393	1412	UGACAGAGGAGAGUGAGCAC	: .:::.::::::: :::	AUUUUCAUUCUCCUCCCUCA	Cleavage	[gene=LOC100251533] [protein=protein NRT1/ PTR FAMILY 5.2 isoform X1] [protein_id=XP_010652401.1] [location=complement(join(7050627..7051527,7051680..7052251,7052702..7052919,7053246..7053384))]	1
vvi-miR159c	lcl|NC_012011.3_cds_XP_003632058.1_1670	5	15.861	1	21	1629	1649	UUUGGAUUGAAGGGAGCUCUA	:.:.:. .:.:::.::.::..	UGGGGUAUCUUUCGAUUCAGG	Cleavage	[gene=LOC100244703] [protein=probable pectinesterase/pectinesterase inhibitor 35] [protein_id=XP_003632058.1] [location=complement(join(19871964..19872631,19873984..19874977))]	2
vvi-miR159c	lcl|NC_012011.3_cds_XP_003632058.1_1670	5	19.029	1	21	875	895	UUUGGAUUGAAGGGAGCUCUA	:: ::::::: : :::::	UUAAGAUCCCUUCCAGCCAAA	Cleavage	[gene=LOC100244703] [protein=probable pectinesterase/pectinesterase inhibitor 35] [protein_id=XP_003632058.1] [location=complement(join(19871964..19872631,19873984..19874977))]	2
vvi-miR168	lcl|NC_012008.3_cds_XP_003631424.1_618	5	13.929	1	21	280	300	UCGCUUGGUGCAGGUCGGGAA	::: :.:: :::::::::	CUCCACAUCUACACCAAGCGU	Translation	[gene=LOC100265013] [protein=BON1-associated protein 2] [protein_id=XP_003631424.1] [location=complement(3709363..3710055)]	1
vvi-miR3625-5p	lcl|NC_012017.3_cds_XP_002282271.1_332	5	20.26	1	21	2693	2713	UUCCAGCAGUCAUCUCCAAGG	::: ::: ::::::::::	GCUUCAAGAAUACUGCUGGAA	Translation	[gene=LOC100266280] [protein=glycine dehydrogenase (decarboxylating), mitochondrial] [protein_id=XP_002282271.1] [location=join(1856283..1857515,1857736..1857981,1858066..1858143,1858240..1858340,1858419..1858614,1858713..1858838,1859004..1859189,1859321..1859434,1859798..1859950,1860785..1860973,1861256..1861333,1861412..1861537,1861619..1861717,1861818..1861935,1862067..1862164)]	1
vvi-miR3626-5p	lcl|NC_012011.3_cds_XP_002269707.2_244	5	19.642	1	21	3209	3229	GGUAGUCGCUGUGAAAUUGAA	::: ::..:::.:. :::.	GACAACUUUGCAGUGGAUACU	Cleavage	[gene=LOC100258504] [protein=putative E3 ubiquitin-protein ligase LIN-1 isoform X3] [protein_id=XP_002269707.2] [location=complement(join(1845533..1845550,1845644..1845760,1845963..1846088,1846156..1846302,1846378..1846488,1846704..1846826,1846933..1847064,1847314..1847433,1848347..1848468,1849054..1849348,1849461..1849706,1850289..1850430,1850828..1851979,1852086..1852165,1852313..1852570,185274…	1
vvi-miR3629a-3p	lcl|NC_012023.3_cds_XP_010663579.1_523	5	18.725	1	21	395	415	GGCUGCUGAGAAAAUGUAGGA	.:.::: ::.:.:::::.	CAUUGCAUCUUUUUAGCAGUG	Cleavage	[gene=LOC104882340] [protein=cytochrome P450 CYP736A12-like] [protein_id=XP_010663579.1] [location=complement(join(3892972..3893799,3895215..3895895))]	1
vvi-miR3629b	lcl|NC_012023.3_cds_XP_010663579.1_523	5	18.725	1	21	395	415	GGCUGCUGAGAAAAUGUAGGA	.:.::: ::.:.:::::.	CAUUGCAUCUUUUUAGCAGUG	Cleavage	[gene=LOC104882340] [protein=cytochrome P450 CYP736A12-like] [protein_id=XP_010663579.1] [location=complement(join(3892972..3893799,3895215..3895895))]	1
vvi-miR3629c	lcl|NC_012023.3_cds_XP_010663579.1_523	5	18.725	1	21	395	415	GGCUGCUGAGAAAAUGUAGGA	.:.::: ::.:.:::::.	CAUUGCAUCUUUUUAGCAGUG	Cleavage	[gene=LOC104882340] [protein=cytochrome P450 CYP736A12-like] [protein_id=XP_010663579.1] [location=complement(join(3892972..3893799,3895215..3895895))]	1
vvi-miR3637-5p	lcl|NC_012011.3_cds_XP_002269707.2_244	5	14.388	1	24	897	920	AUUUAUGUAUUGUGUUUUGUCGGA	: :.. :::::::: :.::	GGCAUCCAGGGACAAUACAGAGAU	Cleavage	[gene=LOC100258504] [protein=putative E3 ubiquitin-protein ligase LIN-1 isoform X3] [protein_id=XP_002269707.2] [location=complement(join(1845533..1845550,1845644..1845760,1845963..1846088,1846156..1846302,1846378..1846488,1846704..1846826,1846933..1847064,1847314..1847433,1848347..1848468,1849054..1849348,1849461..1849706,1850289..1850430,1850828..1851979,1852086..1852165,1852313..1852570,185274…	1
vvi-miR3639-3p	lcl|NC_012023.3_cds_XP_010663579.1_523	5	15.003	1	24	1154	1177	GAGCUUUUGGCUUCUCAGAAGUCA	:: :::::.:::.: .::	ACAUACCUAAGAAGUCAAGAAUUC	Cleavage	[gene=LOC104882340] [protein=cytochrome P450 CYP736A12-like] [protein_id=XP_010663579.1] [location=complement(join(3892972..3893799,3895215..3895895))]	1
vvi-miR390	lcl|NC_012023.3_cds_XP_010663579.1_523	5	22.062	1	21	658	678	AAGCUCAGGAGGGAUAGCGCC	: .:. :::::.::: :::	UUCCUUGGCCCUCUUGACCUU	Cleavage	[gene=LOC104882340] [protein=cytochrome P450 CYP736A12-like] [protein_id=XP_010663579.1] [location=complement(join(3892972..3893799,3895215..3895895))]	1
vvi-miR396a	lcl|NC_012024.3_cds_XP_003634395.1_1849	5	16.73	1	21	752	772	UUCCACAGCUUUCUUGAACUA	.: :.: :::.:. ::::::	GGGAUUAUGAAGGUGGUGGAA	Cleavage	[gene=LOC100250578] [protein=ACT domain-containing protein ACR3 isoform X2] [protein_id=XP_003634395.1] [location=join(13029487..13029489,13030388..13030509,13030781..13030826,13031469..13031583,13032061..13032128,13032924..13033541,13034255..13034359,13035601..13035921)]	1
vvi-miR396b	lcl|NC_012024.3_cds_XP_003634395.1_1849	5	16.73	1	20	753	772	UUCCACAGCUUUCUUGAACU	.: :.: :::.:. ::::::	GGAUUAUGAAGGUGGUGGAA	Cleavage	[gene=LOC100250578] [protein=ACT domain-containing protein ACR3 isoform X2] [protein_id=XP_003634395.1] [location=join(13029487..13029489,13030388..13030509,13030781..13030826,13031469..13031583,13032061..13032128,13032924..13033541,13034255..13034359,13035601..13035921)]	1
vvi-miR396c	lcl|NC_012024.3_cds_XP_003634395.1_1849	5	16.73	1	21	752	772	UUCCACAGCUUUCUUGAACUG	.: :.: :::.:. ::::::	GGGAUUAUGAAGGUGGUGGAA	Cleavage	[gene=LOC100250578] [protein=ACT domain-containing protein ACR3 isoform X2] [protein_id=XP_003634395.1] [location=join(13029487..13029489,13030388..13030509,13030781..13030826,13031469..13031583,13032061..13032128,13032924..13033541,13034255..13034359,13035601..13035921)]	1
vvi-miR396d	lcl|NC_012024.3_cds_XP_003634395.1_1849	5	16.73	1	21	752	772	UUCCACAGCUUUCUUGAACUG	.: :.: :::.:. ::::::	GGGAUUAUGAAGGUGGUGGAA	Cleavage	[gene=LOC100250578] [protein=ACT domain-containing protein ACR3 isoform X2] [protein_id=XP_003634395.1] [location=join(13029487..13029489,13030388..13030509,13030781..13030826,13031469..13031583,13032061..13032128,13032924..13033541,13034255..13034359,13035601..13035921)]	1
vvi-miR398a	lcl|NC_012025.3_cds_XP_002265729.1_1026	5	15.612	1	21	108	128	UGUGUUCUCAGGUCACCCCUU	:.: :: ...:::::::.::	AGGAGGAAGUUUGAGAACGCA	Cleavage	[gene=LOC100249765] [protein=probable pectate lyase 22] [protein_id=XP_002265729.1] [location=complement(join(8585483..8585707,8586100..8586238,8586336..8587082,8587199..8587296))]	1
vvi-miR398b	lcl|NC_012025.3_cds_XP_002265729.1_1026	5	15.612	1	21	108	128	UGUGUUCUCAGGUCGCCCCUG	.: :: ...:::::::.::	AGGAGGAAGUUUGAGAACGCA	Cleavage	[gene=LOC100249765] [protein=probable pectate lyase 22] [protein_id=XP_002265729.1] [location=complement(join(8585483..8585707,8586100..8586238,8586336..8587082,8587199..8587296))]	1
vvi-miR398c	lcl|NC_012025.3_cds_XP_002265729.1_1026	5	15.612	1	21	108	128	UGUGUUCUCAGGUCGCCCCUG	.: :: ...:::::::.::	AGGAGGAAGUUUGAGAACGCA	Cleavage	[gene=LOC100249765] [protein=probable pectate lyase 22] [protein_id=XP_002265729.1] [location=complement(join(8585483..8585707,8586100..8586238,8586336..8587082,8587199..8587296))]	1
vvi-miR482	lcl|NC_012023.3_cds_XP_002278192.3_1481	5	13.56	1	22	569	590	UCUUUCCUACUCCUCCCAUUCC	: :.: :: :: :::::.:.::	GAAGUAGGCGGCGUAGGGAGGA	Translation	[gene=LOC100260390] [protein=BTB/POZ and TAZ domain-containing protein 1] [protein_id=XP_002278192.3] [location=complement(join(11643187..11643367,11644046..11644362,11644462..11644765,11645134..11645267,11645425..11645544))]	1

## Sheet: DM_targetsCDS
DM-responsive protein coding sequences (which are coexpressing with PM-responsive lncRNAs) as putative targets of Vitis vinifera miRNAs
miRNA_Acc.	Target_Acc.	Expectation	UPE$	miRNA_start	miRNA_end	Target_start	Target_end	miRNA_aligned_fragment	alignment	Target_aligned_fragment	Inhibition	Target_Desc.	Multiplicity
vvi-miR3633b-3p	lcl|NC_012015.3_cds_XP_002263153.1_1244	3	13.886	1	22	391	412	GUUCCCAUGCCAUCCAUUCCUA	: ::.::::::: :::::::	GAAGAGUGGAUGGGAUGGGAAG	Cleavage	[gene=LOC100250200] [protein=chaperone protein dnaJ 8, chloroplastic] [protein_id=XP_002263153.1] [location=complement(join(16882011..16882184,16882406..16882474,16882584..16882799))]	1
vvi-miR156e	lcl|NC_012024.3_cds_XP_002280064.2_2506	3.5	8.944	1	20	66	85	UGACAGAGGAGAGUGAGCAC	: .:: ::::::::::::	UUCUUCCCUCUCCUCUGUCU	Cleavage	[gene=LOC100246469] [protein=serine/threonine-protein kinase-like protein CCR4] [protein_id=XP_002280064.2] [location=complement(25936491..25938812)]	1
vvi-miR156h	lcl|NC_012024.3_cds_XP_019071875.1_1941	3.5	4.538	1	20	203	222	UGACAGAAGAGAGAGAGCAU	: ::.: :::.::::::::	CUUCUUUAUCUUUUCUGUCA	Cleavage	[gene=LOC100255549] [protein=probable LRR receptor-like serine/threonine-protein kinase At3g47570] [protein_id=XP_019071875.1] [location=complement(join(13948765..13948834,13949523..13949937,13950112..13952275))]	1
vvi-miR159a	lcl|NC_012012.3_cds_XP_002284384.1_689	3.5	14.759	1	21	143	163	CUUGGAGUGAAGGGAGCUCUC	:: : .::::::::.:.::::	GAAAAUUCCCUUCAUUUCAAG	Cleavage	[gene=LOC100265533] [protein=zinc finger protein ZAT11] [protein_id=XP_002284384.1] [location=5152508..5152987]	1
vvi-miR159b	lcl|NC_012012.3_cds_XP_002284384.1_689	3.5	14.759	1	21	143	163	CUUGGAGUGAAGGGAGCUCUC	:: : .::::::::.:.::::	GAAAAUUCCCUUCAUUUCAAG	Cleavage	[gene=LOC100265533] [protein=zinc finger protein ZAT11] [protein_id=XP_002284384.1] [location=5152508..5152987]	1
vvi-miR3631a-5p	lcl|NC_012011.3_cds_XP_002275330.1_152	3.5	22.766	1	22	1635	1656	CAUGUUGACAUCAUCCAAUAUA	:. ::::::::.:::.::::	UGCAUUGGAUGGUGUUAACAAU	Cleavage	[gene=LOC100258513] [protein=COBRA-like protein 7] [protein_id=XP_002275330.1] [location=join(1178977..1179514,1180876..1182293)]	1
vvi-miR3631b-5p	lcl|NC_012011.3_cds_XP_002275330.1_152	3.5	22.766	1	22	1635	1656	CAUGUUGACAUCAUCCAAUAUA	:. ::::::::.:::.::::	UGCAUUGGAUGGUGUUAACAAU	Cleavage	[gene=LOC100258513] [protein=COBRA-like protein 7] [protein_id=XP_002275330.1] [location=join(1178977..1179514,1180876..1182293)]	1
vvi-miR3631c	lcl|NC_012011.3_cds_XP_002275330.1_152	3.5	22.766	1	22	1635	1656	CAUGUUGACAUCAUCCAAUAUA	:. ::::::::.:::.::::	UGCAUUGGAUGGUGUUAACAAU	Cleavage	[gene=LOC100258513] [protein=COBRA-like protein 7] [protein_id=XP_002275330.1] [location=join(1178977..1179514,1180876..1182293)]	1
vvi-miR3631d	lcl|NC_012011.3_cds_XP_002275330.1_152	3.5	22.766	1	22	1635	1656	CAUGUUGACAUCAUCCAAUAUA	:. ::::::::.:::.::::	UGCAUUGGAUGGUGUUAACAAU	Cleavage	[gene=LOC100258513] [protein=COBRA-like protein 7] [protein_id=XP_002275330.1] [location=join(1178977..1179514,1180876..1182293)]	1
vvi-miR156a	lcl|NC_012024.3_cds_XP_002280064.2_2506	4	8.944	1	20	66	85	UGACAGAAGAGAGGGAGCAC	: .:::::::: ::::::	UUCUUCCCUCUCCUCUGUCU	Cleavage	[gene=LOC100246469] [protein=serine/threonine-protein kinase-like protein CCR4] [protein_id=XP_002280064.2] [location=complement(25936491..25938812)]	1
vvi-miR156a	lcl|NC_012024.3_cds_XP_019071875.1_1941	4	4.538	1	20	203	222	UGACAGAAGAGAGGGAGCAC	: ::.. :::.::::::::	CUUCUUUAUCUUUUCUGUCA	Cleavage	[gene=LOC100255549] [protein=probable LRR receptor-like serine/threonine-protein kinase At3g47570] [protein_id=XP_019071875.1] [location=complement(join(13948765..13948834,13949523..13949937,13950112..13952275))]	1
vvi-miR164b	lcl|NC_012017.3_cds_XP_002273742.2_1637	4	11.076	1	21	7	27	UGGAGAAGCAGGGCACAUGCU	::: ::..:: :::::.::	CCCAUCUGUUCUUCUUCUUCA	Cleavage	[gene=LOC100266747] [protein=probable xyloglucan endotransglucosylase/hydrolase protein 23] [protein_id=XP_002273742.2] [location=complement(join(18947284..18947695,18947791..18947984,18948088..18948375))]	1
vvi-miR169v	lcl|NC_012008.3_cds_XP_002283259.1_612	4	22.825	1	21	723	743	AAGCCAAGGAUGAAUUGCCGG	: .:::: ::::::::::	GACGGGAUUCCUCCUUGGCUU	Translation	[gene=LOC100241085] [protein=RHOMBOID-like protein 2] [protein_id=XP_002283259.1] [location=complement(join(3652315..3652426,3652839..3653089,3653271..3653434,3653702..3653865,3655221..3655516))]	1
vvi-miR3631a-3p	lcl|NC_012024.3_cds_XP_002285761.1_722	4	23.941	1	21	445	465	UAUAUUGGAUGAUGUCAACAA	: :::::::: ::..::.::	GUCUUGACAUCUUCUGAUGUA	Translation	[gene=LOC100264214] [protein=protein EXORDIUM] [protein_id=XP_002285761.1] [location=4658474..4659430]	1
vvi-miR3631b-3p	lcl|NC_012023.3_cds_XP_002268089.1_642	4	24.448	1	21	264	284	UGUUGGAUGAUGUCAAUAAGU	:. :. ::::::::::::...	AUCUGAUGACAUCAUCCAGUG	Cleavage	[gene=LOC100264439] [protein=UDP-glycosyltransferase 89B2-like] [protein_id=XP_002268089.1] [location=5148100..5149542]	1
vvi-miR3633b-3p	lcl|NC_012007.3_cds_XP_002284089.1_719	4	18.816	1	22	226	247	GUUCCCAUGCCAUCCAUUCCUA	:::: ::::::: ::::::.	GAGGAUUGGAUGGAAUGGGAGA	Cleavage	[gene=LOC100242324] [protein=uncharacterized protein LOC100242324] [protein_id=XP_002284089.1] [location=complement(4191265..4191711)]	1
vvi-miR3636-3p	lcl|NC_012017.3_cds_XP_002263999.1_1472	4	18.576	1	24	599	622	GUCUGUCGGAGAAGCAAGUCGGAG	::: .:::::.:.:::.:	ACAUUACUGCUUUCUCUGGCAGGC	Cleavage	[gene=LOC100244514] [protein=transcription factor bHLH35] [protein_id=XP_002263999.1] [location=complement(join(17038653..17038742,17040532..17040702,17040808..17041044,17041179..17041344,17041422..17041492))]	1
vvi-miR3639-5p	lcl|NC_012009.3_cds_XP_002265802.1_1307	4	18.234	1	24	117	140	AUUGACUUCUGAAAGGCUAAAAGC	: : :: :::::.:::::...:	AAUCUCAGACUUUCGGAAGUUGGU	Cleavage	[gene=LOC100245618] [protein=uncharacterized protein LOC100245618 isoform X4] [protein_id=XP_002265802.1] [location=join(11397436..11397491,11397672..11397698,11397857..11397979,11398981..11399230,11399534..11399608,11399888..11399977,11400085..11400165,11401248..11402018)]	1
vvi-miR3640-3p	lcl|NC_012009.3_cds_XP_002265802.1_1307	4	14.883	1	24	171	194	AUCGAAAAGGCAUCAUCAAUCAGG	:: ::::: ::::.::::: :	ACUCUUUGAUCAUGCUUUUUCCAA	Cleavage	[gene=LOC100245618] [protein=uncharacterized protein LOC100245618 isoform X4] [protein_id=XP_002265802.1] [location=join(11397436..11397491,11397672..11397698,11397857..11397979,11398981..11399230,11399534..11399608,11399888..11399977,11400085..11400165,11401248..11402018)]	1
vvi-miR3640-5p	lcl|NC_012020.3_cds_XP_002273649.1_1837	4	20.739	1	24	546	569	ACCUGAUUGGUGAUGCUUUUUUGG	:.:::::::...::. :::	AGCUCAGAGCAUCAUUGAUUUGGU	Cleavage	[gene=LOC100256653] [protein=NAC domain-containing protein 83] [protein_id=XP_002273649.1] [location=complement(join(25213383..25213667,25213761..25214017,25214153..25214336))]	1
vvi-miR395n	lcl|NC_012022.3_cds_NP_001267934.1_939	4	17.369	1	21	608	628	CUGAAGAGUCUGGAGGAACUC	:: : ::...:::::::.::	AAGAUGCUUUGGACUCUUUAG	Cleavage	[gene=STS] [protein=stilbene synthase 6] [protein_id=NP_001267934.1] [location=complement(join(16710281..16711281,16711641..16711818))]	1
vvi-miR399f	lcl|NC_012009.3_cds_XP_002274843.1_1164	4	24.863	1	21	404	424	UGCCGAAGGAGAUUUGUCCUG	:::....::::: :::::.	AUGGAUGGGUCUCCGUCGGCG	Cleavage	[gene=LOC100254836] [protein=uncharacterized protein LOC100254836] [protein_id=XP_002274843.1] [location=join(8825672..8826276,8826378..8827044)]	1
vvi-miR482	lcl|NC_012024.3_cds_XP_002284973.1_1181	4	19.272	1	22	189	210	UCUUUCCUACUCCUCCCAUUCC	: ::.:::: ::::::::	CGCUUUGGGGGAGAAGGAAAGA	Cleavage	[gene=LOC100241957] [protein=low-temperature-induced cysteine proteinase] [protein_id=XP_002284973.1] [location=complement(join(8369453..8369548,8369956..8370408,8370741..8370881,8370970..8371205,8372366..8372843))]	1
vvi-miR845d	lcl|NC_012009.3_cds_XP_002269030.1_70	4	24.417	1	21	752	772	UGGCUCUGAUACCAAUUGAUG	:. ..::::::.:: ::::::	CGGUGAUUGGUGUCCGAGCCA	Cleavage	[gene=LOC100233080] [protein=arginine decarboxylase] [protein_id=XP_002269030.1] [location=complement(644718..646880)]	1
vvi-miR845e	lcl|NC_012009.3_cds_XP_002269030.1_70	4	24.417	1	21	752	772	UGGCUCUGAUACCAAUUGAUG	:. ..::::::.:: ::::::	CGGUGAUUGGUGUCCGAGCCA	Cleavage	[gene=LOC100233080] [protein=arginine decarboxylase] [protein_id=XP_002269030.1] [location=complement(644718..646880)]	1
vvi-miR156a	lcl|NC_012021.3_cds_XP_003633921.2_618	4.5	15.34	1	20	75	94	UGACAGAAGAGAGGGAGCAC	: ::.:.:::::: ::::	CUUCUUCUUCUCUUGUGUCU	Cleavage	[gene=LOC100259034] [protein=putative lipid-binding protein At4g00165] [protein_id=XP_003633921.2] [location=14768877..14769341]	1
vvi-miR156b	lcl|NC_012024.3_cds_XP_019071875.1_1941	4.5	4.538	1	20	203	222	UGACAGAAGAGAGUGAGCAC	: ::. :::.::::::::	CUUCUUUAUCUUUUCUGUCA	Cleavage	[gene=LOC100255549] [protein=probable LRR receptor-like serine/threonine-protein kinase At3g47570] [protein_id=XP_019071875.1] [location=complement(join(13948765..13948834,13949523..13949937,13950112..13952275))]	1
vvi-miR156c	lcl|NC_012024.3_cds_XP_019071875.1_1941	4.5	4.538	1	20	203	222	UGACAGAAGAGAGUGAGCAC	: ::. :::.::::::::	CUUCUUUAUCUUUUCUGUCA	Cleavage	[gene=LOC100255549] [protein=probable LRR receptor-like serine/threonine-protein kinase At3g47570] [protein_id=XP_019071875.1] [location=complement(join(13948765..13948834,13949523..13949937,13950112..13952275))]	1
vvi-miR156d	lcl|NC_012024.3_cds_XP_019071875.1_1941	4.5	4.538	1	20	203	222	UGACAGAAGAGAGUGAGCAC	: ::. :::.::::::::	CUUCUUUAUCUUUUCUGUCA	Cleavage	[gene=LOC100255549] [protein=probable LRR receptor-like serine/threonine-protein kinase At3g47570] [protein_id=XP_019071875.1] [location=complement(join(13948765..13948834,13949523..13949937,13950112..13952275))]	1
vvi-miR156f	lcl|NC_012024.3_cds_XP_002277121.1_32	4.5	17.002	1	21	6	26	UUGACAGAAGAUAGAGAGCAC	: : : ::::::::::...	UGGAUGUGUAUCUUCUGUUGG	Cleavage	[gene=LOC100240987] [protein=uncharacterized protein LOC100240987] [protein_id=XP_002277121.1] [location=complement(314471..315046)]	1
vvi-miR156g	lcl|NC_012024.3_cds_XP_002277121.1_32	4.5	17.002	1	21	6	26	UUGACAGAAGAUAGAGAGCAC	: : : ::::::::::...	UGGAUGUGUAUCUUCUGUUGG	Cleavage	[gene=LOC100240987] [protein=uncharacterized protein LOC100240987] [protein_id=XP_002277121.1] [location=complement(314471..315046)]	1
vvi-miR156i	lcl|NC_012024.3_cds_XP_002277121.1_32	4.5	17.002	1	21	6	26	UUGACAGAAGAUAGAGAGCAC	: : : ::::::::::...	UGGAUGUGUAUCUUCUGUUGG	Cleavage	[gene=LOC100240987] [protein=uncharacterized protein LOC100240987] [protein_id=XP_002277121.1] [location=complement(314471..315046)]	1
vvi-miR164a	lcl|NC_012017.3_cds_XP_002273742.2_1637	4.5	11.076	1	21	7	27	UGGAGAAGCAGGGCACGUGCA	::. ::..:: :::::.::	CCCAUCUGUUCUUCUUCUUCA	Cleavage	[gene=LOC100266747] [protein=probable xyloglucan endotransglucosylase/hydrolase protein 23] [protein_id=XP_002273742.2] [location=complement(join(18947284..18947695,18947791..18947984,18948088..18948375))]	1
vvi-miR164c	lcl|NC_012017.3_cds_XP_002273742.2_1637	4.5	11.076	1	21	7	27	UGGAGAAGCAGGGCACGUGCA	::. ::..:: :::::.::	CCCAUCUGUUCUUCUUCUUCA	Cleavage	[gene=LOC100266747] [protein=probable xyloglucan endotransglucosylase/hydrolase protein 23] [protein_id=XP_002273742.2] [location=complement(join(18947284..18947695,18947791..18947984,18948088..18948375))]	1
vvi-miR164d	lcl|NC_012017.3_cds_XP_002273742.2_1637	4.5	11.076	1	21	7	27	UGGAGAAGCAGGGCACGUGCA	::. ::..:: :::::.::	CCCAUCUGUUCUUCUUCUUCA	Cleavage	[gene=LOC100266747] [protein=probable xyloglucan endotransglucosylase/hydrolase protein 23] [protein_id=XP_002273742.2] [location=complement(join(18947284..18947695,18947791..18947984,18948088..18948375))]	1
vvi-miR169e	lcl|NC_012025.3_cds_XP_002277934.1_803	4.5	14.452	1	22	514	536	UAGCCAAGGAUGAC-UUGCCUGC	: : :::: : ::::::::::::	GGAAGCAACGACAUCCUUGGCUA	Cleavage	[gene=LOC100255502] [protein=GDSL esterase/lipase At5g55050] [protein_id=XP_002277934.1] [location=join(6729336..6729582,6730232..6730371,6730715..6730951,6731273..6731522,6731606..6731826)]	1
vvi-miR169x	lcl|NC_012025.3_cds_XP_002277934.1_803	4.5	14.452	1	21	515	536	UAGCCAAGGAUGAC-UUGCCUA	: :::: : ::::::::::::	GAAGCAACGACAUCCUUGGCUA	Cleavage	[gene=LOC100255502] [protein=GDSL esterase/lipase At5g55050] [protein_id=XP_002277934.1] [location=join(6729336..6729582,6730232..6730371,6730715..6730951,6731273..6731522,6731606..6731826)]	1
vvi-miR2950-5p	lcl|NC_012014.3_cds_XP_002268149.1_1784	4.5	17.497	1	21	574	594	UUCCAUCUCUUGCACACUGGA	:: :: :::::::::::	GAAUGUUUGAAAGAGAUGGAA	Cleavage	[gene=LOC100241783] [protein=E3 ubiquitin-protein ligase MIEL1] [protein_id=XP_002268149.1] [location=join(18768420..18768505,18768607..18768694,18768810..18768869,18769311..18769343,18769422..18769499,18769591..18769634,18769752..18769792,18769900..18769982,18770355..18770446,18770571..18770640,18770755..18770796,18770898..18771050)]	1
vvi-miR2950-5p	lcl|NC_012014.3_cds_XP_010653993.1_1786	4.5	17.497	1	21	574	594	UUCCAUCUCUUGCACACUGGA	:: :: :::::::::::	GAAUGUUUGAAAGAGAUGGAA	Cleavage	[gene=LOC100241783] [protein=E3 ubiquitin-protein ligase MIEL1] [protein_id=XP_010653993.1] [location=join(18768420..18768505,18768607..18768694,18768810..18768869,18769311..18769343,18769422..18769499,18769591..18769634,18769752..18769792,18769900..18769982,18770355..18770446,18770571..18770640,18770755..18770796,18770898..18771050)]	1
vvi-miR2950-5p	lcl|NC_012014.3_cds_XP_010653992.1_1785	4.5	17.497	1	21	574	594	UUCCAUCUCUUGCACACUGGA	:: :: :::::::::::	GAAUGUUUGAAAGAGAUGGAA	Cleavage	[gene=LOC100241783] [protein=E3 ubiquitin-protein ligase MIEL1] [protein_id=XP_010653992.1] [location=join(18768420..18768505,18768607..18768694,18768810..18768869,18769311..18769343,18769422..18769499,18769591..18769634,18769752..18769792,18769900..18769982,18770355..18770446,18770571..18770640,18770755..18770796,18770898..18771050)]	1
vvi-miR319e	lcl|NC_012008.3_cds_XP_002276226.1_651	4.5	17.552	1	21	32	52	UUUGGACUGAAGGGAGCUCCU	::.::: ::::: :::::	AUAAGUUCCGUUCAGACCAAA	Cleavage	[gene=LOC100265094] [protein=protein DETOXIFICATION 49] [protein_id=XP_002276226.1] [location=complement(3894151..3895743)]	1
vvi-miR3623-3p	lcl|NC_012011.3_cds_XP_002285402.1_1189	4.5	13.093	1	22	1011	1033	UGGUGCUUGG-ACGAAUUUGCUA	:. :: :::::: ::.:::::::	UGCCACAUUCGUUCCGAGCACCA	Translation	[gene=LOC100263051] [protein=protein NRT1/ PTR FAMILY 5.2] [protein_id=XP_002285402.1] [location=join(8924510..8924624,8925562..8925779,8927327..8927892,8927975..8928854)]	1
vvi-miR3626-5p	lcl|NC_012017.3_cds_XP_002274827.1_1647	4.5	15.828	1	21	862	882	GGUAGUCGCUGUGAAAUUGAA	..: : :::::: ::::::	CCUGAAUGCACAGCCACUACC	Cleavage	[gene=LOC100263324] [protein=probable xyloglucan endotransglucosylase/hydrolase protein 23] [protein_id=XP_002274827.1] [location=join(19004251..19004535,19004634..19004827,19004923..19005334)]	1
vvi-miR3627-5p	lcl|NC_012011.3_cds_XP_002271253.1_208	4.5	15.779	1	22	238	259	UUGUCGCAGGAGAGACGGCACU	::::::::.:: ::::.	GCCUCCGUCUCUUCUCCGACGC	Cleavage	[gene=LOC100253381] [protein=RING-H2 finger protein ATL2] [protein_id=XP_002271253.1] [location=complement(1538887..1539840)]	1
vvi-miR3629a-3p	lcl|NC_012024.3_cds_XP_019072255.1_314	4.5	20.025	1	21	234	254	GGCUGCUGAGAAAAUGUAGGA	:.::::: ::::: . :::::	UUCUACAAUUUCUGGACAGCC	Cleavage	[gene=LOC100259199] [protein=uncharacterized protein LOC100259199] [protein_id=XP_019072255.1] [location=join(1762014..1762087,1762211..1762357,1762536..1762598,1763309..1763474,1764371..1764599,1764722..1765281)]	1
vvi-miR3629a-3p	lcl|NC_012020.3_cds_XP_002273649.1_1837	4.5	19.714	1	21	200	220	GGCUGCUGAGAAAAUGUAGGA	:.:::::.:::::::.	GGAGAUAUUUUUUCAGCAGUG	Cleavage	[gene=LOC100256653] [protein=NAC domain-containing protein 83] [protein_id=XP_002273649.1] [location=complement(join(25213383..25213667,25213761..25214017,25214153..25214336))]	1
vvi-miR3629b	lcl|NC_012024.3_cds_XP_019072255.1_314	4.5	20.025	1	21	234	254	GGCUGCUGAGAAAAUGUAGGA	:.::::: ::::: . :::::	UUCUACAAUUUCUGGACAGCC	Cleavage	[gene=LOC100259199] [protein=uncharacterized protein LOC100259199] [protein_id=XP_019072255.1] [location=join(1762014..1762087,1762211..1762357,1762536..1762598,1763309..1763474,1764371..1764599,1764722..1765281)]	1
vvi-miR3629b	lcl|NC_012020.3_cds_XP_002273649.1_1837	4.5	19.714	1	21	200	220	GGCUGCUGAGAAAAUGUAGGA	:.:::::.:::::::.	GGAGAUAUUUUUUCAGCAGUG	Cleavage	[gene=LOC100256653] [protein=NAC domain-containing protein 83] [protein_id=XP_002273649.1] [location=complement(join(25213383..25213667,25213761..25214017,25214153..25214336))]	1
vvi-miR3629c	lcl|NC_012024.3_cds_XP_019072255.1_314	4.5	20.025	1	21	234	254	GGCUGCUGAGAAAAUGUAGGA	:.::::: ::::: . :::::	UUCUACAAUUUCUGGACAGCC	Cleavage	[gene=LOC100259199] [protein=uncharacterized protein LOC100259199] [protein_id=XP_019072255.1] [location=join(1762014..1762087,1762211..1762357,1762536..1762598,1763309..1763474,1764371..1764599,1764722..1765281)]	1
vvi-miR3629c	lcl|NC_012020.3_cds_XP_002273649.1_1837	4.5	19.714	1	21	200	220	GGCUGCUGAGAAAAUGUAGGA	:.:::::.:::::::.	GGAGAUAUUUUUUCAGCAGUG	Cleavage	[gene=LOC100256653] [protein=NAC domain-containing protein 83] [protein_id=XP_002273649.1] [location=complement(join(25213383..25213667,25213761..25214017,25214153..25214336))]	1
vvi-miR3630-3p	lcl|NC_012024.3_cds_XP_002285693.1_825	4.5	17.611	1	22	942	963	UUUGGGAAUCUCUCUGAUGCAC	.::::. ::::::.:::.	GCAGGUCAGGAAGAUUCUCAAG	Cleavage	[gene=LOC100245527] [protein=mitochondrial uncoupling protein 5] [protein_id=XP_002285693.1] [location=complement(5605518..5606489)]	1
vvi-miR3630-5p	lcl|NC_012013.3_cds_XP_019076821.1_740	4.5	12.121	1	21	752	772	UGCAAGUGACGAUAUCAGACA	::: :::.::::.:::.	UCACUGUUAUUGUCAUUUGUU	Cleavage	[gene=LOC100246961] [protein=probable protein phosphatase 2C 49 isoform X3] [protein_id=XP_019076821.1] [location=join(4524173..4524259,4524349..4524584,4524781..4525351)]	1
vvi-miR3631a-3p	lcl|NC_012023.3_cds_XP_002268089.1_642	4.5	21.316	1	21	266	286	UAUAUUGGAUGAUGUCAACAA	:: ::::::::::::.:.	CUGAUGACAUCAUCCAGUGGU	Cleavage	[gene=LOC100264439] [protein=UDP-glycosyltransferase 89B2-like] [protein_id=XP_002268089.1] [location=5148100..5149542]	1
vvi-miR3631a-3p	lcl|NC_012019.3_cds_XP_002269430.1_96	4.5	21.187	1	21	1747	1767	UAUAUUGGAUGAUGUCAACAA	::::..::::::::: :	ACCUUGAUGUCAUCCAAUCUU	Cleavage	[gene=LOC100246707] [protein=zinc finger CCCH domain-containing protein 29-like isoform X2] [protein_id=XP_002269430.1] [location=604401..606470]	1
vvi-miR3631a-5p	lcl|NC_012022.3_cds_XP_002274896.1_214	4.5	13.828	1	22	2058	2079	CAUGUUGACAUCAUCCAAUAUA	:.: :: :::::::::.:::	UGUUUUCUUUGAUGUCAAUAUG	Cleavage	[gene=LOC100261385] [protein=cellulose synthase-like protein D3] [protein_id=XP_002274896.1] [location=join(2094804..2095687,2097069..2097876,2098085..2099842)]	1
vvi-miR3631b-3p	lcl|NC_012015.3_cds_XP_019077479.1_141	4.5	15.368	1	21	1164	1184	UGUUGGAUGAUGUCAAUAAGU	: :::::.: ::::::: :	GGUCAUUGAUACCAUCCAAGA	Translation	[gene=LOXO] [protein=lipoxygenase isoform X1] [protein_id=XP_019077479.1] [location=join(812032..812413,812624..812904,813687..813924,814123..814452,814575..814768,814890..815191,815277..815543,815660..816416)]	1
vvi-miR3631b-3p	lcl|NC_012015.3_cds_NP_001290017.1_142	4.5	15.368	1	21	1164	1184	UGUUGGAUGAUGUCAAUAAGU	: :::::.: ::::::: :	GGUCAUUGAUACCAUCCAAGA	Translation	[gene=LOXO] [protein=lipoxygenase] [protein_id=NP_001290017.1] [location=join(812032..812413,812624..812904,813687..813924,814123..814452,814575..814768,814890..815191,815277..815543,815660..816416)]	1
vvi-miR3631b-5p	lcl|NC_012022.3_cds_XP_002274896.1_214	4.5	13.828	1	22	2058	2079	CAUGUUGACAUCAUCCAAUAUA	:.: :: :::::::::.:::	UGUUUUCUUUGAUGUCAAUAUG	Cleavage	[gene=LOC100261385] [protein=cellulose synthase-like protein D3] [protein_id=XP_002274896.1] [location=join(2094804..2095687,2097069..2097876,2098085..2099842)]	1
vvi-miR3631c	lcl|NC_012022.3_cds_XP_002274896.1_214	4.5	13.828	1	22	2058	2079	CAUGUUGACAUCAUCCAAUAUA	:.: :: :::::::::.:::	UGUUUUCUUUGAUGUCAAUAUG	Cleavage	[gene=LOC100261385] [protein=cellulose synthase-like protein D3] [protein_id=XP_002274896.1] [location=join(2094804..2095687,2097069..2097876,2098085..2099842)]	1
vvi-miR3631d	lcl|NC_012022.3_cds_XP_002274896.1_214	4.5	13.828	1	22	2058	2079	CAUGUUGACAUCAUCCAAUAUA	:.: :: :::::::::.:::	UGUUUUCUUUGAUGUCAAUAUG	Cleavage	[gene=LOC100261385] [protein=cellulose synthase-like protein D3] [protein_id=XP_002274896.1] [location=join(2094804..2095687,2097069..2097876,2098085..2099842)]	1
vvi-miR3633a-5p	lcl|NC_012007.3_cds_XP_002273557.1_172	4.5	19.479	1	20	498	517	GGAAUGGAUGGUUAGGAGAG	.::: :.: .:::::::::	UUCUGAUGAGUAUCCAUUCC	Translation	[gene=LOC100259464] [protein=mitochondrial amidoxime-reducing component 1] [protein_id=XP_002273557.1] [location=join(965906..966020,967520..967669,968563..968739,969387..969475,969624..969688,969810..969912,970769..970879,970960..971085)]	1
vvi-miR3636-5p	lcl|NC_012024.3_cds_XP_002285762.1_721	4.5	22.956	1	24	381	404	UCGGUUUGCUUCUUUGAUAGAUUC	:: ::..::::::::.::	GUCACUCACAGGGAAGCAAAUCGU	Cleavage	[gene=LOC100259041] [protein=protein EXORDIUM] [protein_id=XP_002285762.1] [location=4652543..4653502]	1
vvi-miR3637-5p	lcl|NC_012024.3_cds_XP_002280064.2_2506	4.5	21.556	1	24	2006	2029	AUUUAUGUAUUGUGUUUUGUCGGA	:.:: :: .:.::::::::.	CAGGGCACAAAGCGAUACAUAAGA	Cleavage	[gene=LOC100246469] [protein=serine/threonine-protein kinase-like protein CCR4] [protein_id=XP_002280064.2] [location=complement(25936491..25938812)]	1
vvi-miR3639-5p	lcl|NC_012025.3_cds_XP_002282942.1_608	4.5	17.227	1	24	208	231	AUUGACUUCUGAAAGGCUAAAAGC	: .::::::::: :::.:	ACGGAGAAUCUUUCAGAACUCAGU	Cleavage	[gene=LOC100267541] [protein=chitin-inducible gibberellin-responsive protein 1] [protein_id=XP_002282942.1] [location=complement(5276148..5277899)]	1
vvi-miR3640-5p	lcl|NC_012022.3_cds_XP_002274896.1_214	4.5	17.254	1	24	1859	1882	ACCUGAUUGGUGAUGCUUUUUUGG	.::::::: :::::: ::	UGGUUCGAGCAUCAGCAAUCAUGU	Translation	[gene=LOC100261385] [protein=cellulose synthase-like protein D3] [protein_id=XP_002274896.1] [location=join(2094804..2095687,2097069..2097876,2098085..2099842)]	1
vvi-miR390	lcl|NC_012014.3_cds_XP_002264435.1_1721	4.5	19.074	1	21	562	582	AAGCUCAGGAGGGAUAGCGCC	.:.:.:::::::::::	CUAAUUGUUCCUCCUGAGCUA	Cleavage	[gene=LOC100260611] [protein=peptidyl-prolyl cis-trans isomerase FKBP16-4, chloroplastic isoform X3] [protein_id=XP_002264435.1] [location=join(18294878..18294956,18295048..18295188,18295675..18295730,18295826..18295881,18296178..18296235,18296848..18296922,18297383..18297472,18297874..18297951,18298571..18298611,18298699..18298726)]	1
vvi-miR390	lcl|NC_012008.3_cds_XP_002283259.1_612	4.5	22.825	1	21	723	743	AAGCUCAGGAGGGAUAGCGCC	: :: ::.:::::: .::::	GACGGGAUUCCUCCUUGGCUU	Cleavage	[gene=LOC100241085] [protein=RHOMBOID-like protein 2] [protein_id=XP_002283259.1] [location=complement(join(3652315..3652426,3652839..3653089,3653271..3653434,3653702..3653865,3655221..3655516))]	1
vvi-miR398a	lcl|NC_012023.3_cds_NP_001267916.1_1102	4.5	22.431	1	21	1311	1331	UGUGUUCUCAGGUCACCCCUU	.::: ::.:: :::::.:..	CGGGGCUGGCCGGAGAAUAUG	Translation	[gene=F3'H] [protein=flavonoid 3' hydroxylase] [protein_id=NP_001267916.1] [location=join(8011925..8012359,8012795..8013247,8013496..8014137)]	1
vvi-miR399d	lcl|NC_012016.3_cds_NP_001306209.1_614	4.5	20.055	1	21	2320	2340	UGCCAAAGGAGAUUUGCUCGU	::.. ::::.::::::..	GUAAGUGCAUCUUCUUUGGUG	Cleavage	[gene=LOC100253808] [protein=LRR receptor-like serine/threonine-protein kinase FLS2 precursor] [protein_id=NP_001306209.1] [location=complement(join(5029902..5030266,5030372..5033522))]	1
vvi-miR482	lcl|NC_012019.3_cds_XP_002269430.1_96	4.5	17.705	1	22	917	938	UCUUUCCUACUCCUCCCAUUCC	: :::: : ::::::::::	AAACUGGGUGUAGUAGGAAAGU	Cleavage	[gene=LOC100246707] [protein=zinc finger CCCH domain-containing protein 29-like isoform X2] [protein_id=XP_002269430.1] [location=604401..606470]	1
vvi-miR156b	lcl|NC_012024.3_cds_XP_002280064.2_2506	5	8.944	1	20	66	85	UGACAGAAGAGAGUGAGCAC	: .:: ::::: ::::::	UUCUUCCCUCUCCUCUGUCU	Cleavage	[gene=LOC100246469] [protein=serine/threonine-protein kinase-like protein CCR4] [protein_id=XP_002280064.2] [location=complement(25936491..25938812)]	1
vvi-miR156c	lcl|NC_012024.3_cds_XP_002280064.2_2506	5	8.944	1	20	66	85	UGACAGAAGAGAGUGAGCAC	: .:: ::::: ::::::	UUCUUCCCUCUCCUCUGUCU	Cleavage	[gene=LOC100246469] [protein=serine/threonine-protein kinase-like protein CCR4] [protein_id=XP_002280064.2] [location=complement(25936491..25938812)]	1
vvi-miR156d	lcl|NC_012024.3_cds_XP_002280064.2_2506	5	8.944	1	20	66	85	UGACAGAAGAGAGUGAGCAC	: .:: ::::: ::::::	UUCUUCCCUCUCCUCUGUCU	Cleavage	[gene=LOC100246469] [protein=serine/threonine-protein kinase-like protein CCR4] [protein_id=XP_002280064.2] [location=complement(25936491..25938812)]	1
vvi-miR156e	lcl|NC_012011.3_cds_XP_002285402.1_1189	5	12.343	1	20	291	310	UGACAGAGGAGAGUGAGCAC	::: ::: :::.:::::	UCGCUAUCUCACCUUUGUCA	Translation	[gene=LOC100263051] [protein=protein NRT1/ PTR FAMILY 5.2] [protein_id=XP_002285402.1] [location=join(8924510..8924624,8925562..8925779,8927327..8927892,8927975..8928854)]	1
vvi-miR156e	lcl|NC_012024.3_cds_XP_019071875.1_1941	5	4.538	1	20	203	222	UGACAGAGGAGAGUGAGCAC	: ::. :::..:::::::	CUUCUUUAUCUUUUCUGUCA	Cleavage	[gene=LOC100255549] [protein=probable LRR receptor-like serine/threonine-protein kinase At3g47570] [protein_id=XP_019071875.1] [location=complement(join(13948765..13948834,13949523..13949937,13950112..13952275))]	1
vvi-miR156h	lcl|NC_012020.3_cds_XP_002273649.1_1837	5	21.588	1	20	107	126	UGACAGAAGAGAGAGAGCAU	: :: ::::::.::: ::..	AGGCCCUCUCUUUUCCGUUG	Cleavage	[gene=LOC100256653] [protein=NAC domain-containing protein 83] [protein_id=XP_002273649.1] [location=complement(join(25213383..25213667,25213761..25214017,25214153..25214336))]	1
vvi-miR156h	lcl|NC_012024.3_cds_XP_002280064.2_2506	5	8.944	1	20	66	85	UGACAGAAGAGAGAGAGCAU	: .:: ::::: ::::::	UUCUUCCCUCUCCUCUGUCU	Cleavage	[gene=LOC100246469] [protein=serine/threonine-protein kinase-like protein CCR4] [protein_id=XP_002280064.2] [location=complement(25936491..25938812)]	1
vvi-miR159c	lcl|NC_012008.3_cds_XP_002276226.1_651	5	17.552	1	21	32	52	UUUGGAUUGAAGGGAGCUCUA	::.::: ::::. :::::	AUAAGUUCCGUUCAGACCAAA	Cleavage	[gene=LOC100265094] [protein=protein DETOXIFICATION 49] [protein_id=XP_002276226.1] [location=complement(3894151..3895743)]	1
vvi-miR159c	lcl|NC_012012.3_cds_XP_002284384.1_689	5	14.759	1	21	143	163	UUUGGAUUGAAGGGAGCUCUA	: : .:::::::: :.:::.	GAAAAUUCCCUUCAUUUCAAG	Cleavage	[gene=LOC100265533] [protein=zinc finger protein ZAT11] [protein_id=XP_002284384.1] [location=5152508..5152987]	1
vvi-miR164a	lcl|NC_012014.3_cds_XP_002271837.2_1233	5	24.242	1	21	547	567	UGGAGAAGCAGGGCACGUGCA	.: : ::::::::::.:	UUGGCCUUCCCUGCUUCUUCU	Cleavage	[gene=LOC100252918] [protein=tropinone reductase homolog] [protein_id=XP_002271837.2] [location=join(15077916..15078076,15078178..15078385,15079724..15079940,15080044..15080156,15080235..15080411)]	1
vvi-miR164b	lcl|NC_012013.3_cds_XP_019076821.1_740	5	12.641	1	21	763	783	UGGAGAAGCAGGGCACAUGCU	::: ::...: :::::::	GUCAUUUGUUUUUCUUCUCCU	Cleavage	[gene=LOC100246961] [protein=probable protein phosphatase 2C 49 isoform X3] [protein_id=XP_019076821.1] [location=join(4524173..4524259,4524349..4524584,4524781..4525351)]	1
vvi-miR164b	lcl|NC_012016.3_cds_XP_002271371.1_1098	5	21.698	1	21	61	81	UGGAGAAGCAGGGCACAUGCU	::: :: ::::: :::::	GCCAUUGGCACUGCUACUCCA	Cleavage	[gene=LOC100266562] [protein=stilbene synthase 2] [protein_id=XP_002271371.1] [location=join(14298957..14299134,14299520..14300520)]	1
vvi-miR164b	lcl|NC_012017.3_cds_XP_002274601.1_1645	5	12.182	1	21	7	27	UGGAGAAGCAGGGCACAUGCU	::: : ..:: :::::.::	CCCAUCUAUUCUUCUUCUUCA	Cleavage	[gene=LOC100246166] [protein=probable xyloglucan endotransglucosylase/hydrolase protein 23] [protein_id=XP_002274601.1] [location=join(18992896..18993183,18993290..18993483,18993579..18993990)]	1
vvi-miR164c	lcl|NC_012014.3_cds_XP_002271837.2_1233	5	24.242	1	21	547	567	UGGAGAAGCAGGGCACGUGCA	.: : ::::::::::.:	UUGGCCUUCCCUGCUUCUUCU	Cleavage	[gene=LOC100252918] [protein=tropinone reductase homolog] [protein_id=XP_002271837.2] [location=join(15077916..15078076,15078178..15078385,15079724..15079940,15080044..15080156,15080235..15080411)]	1
vvi-miR164d	lcl|NC_012014.3_cds_XP_002271837.2_1233	5	24.242	1	21	547	567	UGGAGAAGCAGGGCACGUGCA	.: : ::::::::::.:	UUGGCCUUCCCUGCUUCUUCU	Cleavage	[gene=LOC100252918] [protein=tropinone reductase homolog] [protein_id=XP_002271837.2] [location=join(15077916..15078076,15078178..15078385,15079724..15079940,15080044..15080156,15080235..15080411)]	1
vvi-miR166a	lcl|NC_012007.3_cds_XP_002271160.1_1376	5	21.536	1	19	668	686	UCGGACCAGGCUUCAUUCC	.::::. .:::::::::	CCGAUGAGUUCUGGUCCGA	Translation	[gene=LOC100241606] [protein=probable galacturonosyltransferase-like 9] [protein_id=XP_002271160.1] [location=complement(9902750..9903910)]	1
vvi-miR166b	lcl|NC_012007.3_cds_XP_002271160.1_1376	5	21.536	1	19	668	686	UCGGACCAGGCUUCAUUCC	.::::. .:::::::::	CCGAUGAGUUCUGGUCCGA	Translation	[gene=LOC100241606] [protein=probable galacturonosyltransferase-like 9] [protein_id=XP_002271160.1] [location=complement(9902750..9903910)]	1
vvi-miR166c	lcl|NC_012007.3_cds_XP_002271160.1_1376	5	21.536	1	21	666	686	UCGGACCAGGCUUCAUUCCCC	.::::. .:::::::::	CACCGAUGAGUUCUGGUCCGA	Translation	[gene=LOC100241606] [protein=probable galacturonosyltransferase-like 9] [protein_id=XP_002271160.1] [location=complement(9902750..9903910)]	1
vvi-miR166d	lcl|NC_012007.3_cds_XP_002271160.1_1376	5	21.536	1	21	666	686	UCGGACCAGGCUUCAUUCCCC	.::::. .:::::::::	CACCGAUGAGUUCUGGUCCGA	Translation	[gene=LOC100241606] [protein=probable galacturonosyltransferase-like 9] [protein_id=XP_002271160.1] [location=complement(9902750..9903910)]	1
vvi-miR166e	lcl|NC_012007.3_cds_XP_002271160.1_1376	5	21.536	1	21	666	686	UCGGACCAGGCUUCAUUCCCC	.::::. .:::::::::	CACCGAUGAGUUCUGGUCCGA	Translation	[gene=LOC100241606] [protein=probable galacturonosyltransferase-like 9] [protein_id=XP_002271160.1] [location=complement(9902750..9903910)]	1
vvi-miR166f	lcl|NC_012007.3_cds_XP_002271160.1_1376	5	21.536	1	21	666	686	UCGGACCAGGCUUCAUUCCCC	.::::. .:::::::::	CACCGAUGAGUUCUGGUCCGA	Translation	[gene=LOC100241606] [protein=probable galacturonosyltransferase-like 9] [protein_id=XP_002271160.1] [location=complement(9902750..9903910)]	1
vvi-miR166g	lcl|NC_012007.3_cds_XP_002271160.1_1376	5	21.536	1	21	666	686	UCGGACCAGGCUUCAUUCCCC	.::::. .:::::::::	CACCGAUGAGUUCUGGUCCGA	Translation	[gene=LOC100241606] [protein=probable galacturonosyltransferase-like 9] [protein_id=XP_002271160.1] [location=complement(9902750..9903910)]	1
vvi-miR166h	lcl|NC_012007.3_cds_XP_002271160.1_1376	5	21.536	1	21	666	686	UCGGACCAGGCUUCAUUCCCC	.::::. .:::::::::	CACCGAUGAGUUCUGGUCCGA	Translation	[gene=LOC100241606] [protein=probable galacturonosyltransferase-like 9] [protein_id=XP_002271160.1] [location=complement(9902750..9903910)]	1
vvi-miR169r	lcl|NC_012024.3_cds_XP_002280064.2_2506	5	20.179	1	21	850	870	UGAGUCAAGGAUGACUUGCCG	:: : : :::.::::::::	GGGAAUGAGAUCUUUGACUCA	Cleavage	[gene=LOC100246469] [protein=serine/threonine-protein kinase-like protein CCR4] [protein_id=XP_002280064.2] [location=complement(25936491..25938812)]	1
vvi-miR169u	lcl|NC_012024.3_cds_XP_002280064.2_2506	5	20.179	1	21	850	870	UGAGUCAAGGAUGACUUGCCG	:: : : :::.::::::::	GGGAAUGAGAUCUUUGACUCA	Cleavage	[gene=LOC100246469] [protein=serine/threonine-protein kinase-like protein CCR4] [protein_id=XP_002280064.2] [location=complement(25936491..25938812)]	1
vvi-miR171b	lcl|NC_012023.3_cds_XP_002268089.1_642	5	24.138	1	21	774	794	UGAUUGAGCCGCGUCAAUAUC	:.:. : ::.::::..::::	GGUGCUAUCGUGGCUUGAUCA	Cleavage	[gene=LOC100264439] [protein=UDP-glycosyltransferase 89B2-like] [protein_id=XP_002268089.1] [location=5148100..5149542]	1
vvi-miR171e	lcl|NC_012011.3_cds_XP_002285402.1_1189	5	18.101	1	21	505	525	UGAUUGAGCCGCGCCAAUAUC	:::::.:::: :::.:.	ACGAUUGGUGCGGAUCAGUUU	Cleavage	[gene=LOC100263051] [protein=protein NRT1/ PTR FAMILY 5.2] [protein_id=XP_002285402.1] [location=join(8924510..8924624,8925562..8925779,8927327..8927892,8927975..8928854)]	1
vvi-miR171e	lcl|NC_012023.3_cds_XP_002268089.1_642	5	24.138	1	21	774	794	UGAUUGAGCCGCGCCAAUAUC	:.:. : ::.::::..::::	GGUGCUAUCGUGGCUUGAUCA	Cleavage	[gene=LOC100264439] [protein=UDP-glycosyltransferase 89B2-like] [protein_id=XP_002268089.1] [location=5148100..5149542]	1
vvi-miR172a	lcl|NC_012010.3_cds_NP_001267948.1_799	5	18.009	1	21	668	688	UGAAUCUUGAUGAUGCUACAU	:: .:..::::.:.: ::::	UUGAGGUGUCAUUAGGCUUCA	Cleavage	[gene=LOC100264507] [protein=uncharacterized protein LOC100264507] [protein_id=NP_001267948.1] [location=complement(join(5266032..5266397,5266498..5266614,5266732..5267055,5267449..5267511,5267744..5267827))]	1
vvi-miR172a	lcl|NC_012010.3_cds_XP_002283203.1_379	5	14.955	1	21	69	89	UGAAUCUUGAUGAUGCUACAU	:.:: ::::::::. :.:	GAUUGGCUUCAUCAAGGAUUA	Cleavage	[gene=LOC100261255] [protein=gamma-glutamylcyclotransferase 2-1] [protein_id=XP_002283203.1] [location=complement(join(2370339..2370514,2370604..2370683,2370770..2370841,2370934..2370974,2371059..2371115,2371447..2371503,2371600..2371676,2371790..2371898))]	1
vvi-miR172a	lcl|NC_012011.3_cds_XP_002274535.1_162	5	17.081	1	21	153	173	UGAAUCUUGAUGAUGCUACAU	: : ::::: ::::::::	CGGAACCAUCAAGAAGAUUCA	Translation	[gene=LOC100261887] [protein=major allergen Pru av 1] [protein_id=XP_002274535.1] [location=complement(join(1246986..1247281,1247411..1247594))]	1
vvi-miR172a	lcl|NC_012011.3_cds_NP_001267956.1_163	5	16.968	1	21	153	173	UGAAUCUUGAUGAUGCUACAU	: : ::::: ::::::::	CGGAACCAUCAAGAAGAUUCA	Translation	[gene=PR10.3] [protein=uncharacterized protein LOC100267074] [protein_id=NP_001267956.1] [location=join(1251186..1251369,1251496..1251791)]	1
vvi-miR172b	lcl|NC_012010.3_cds_NP_001267948.1_799	5	18.009	1	21	668	688	UGAAUCUUGAUGAUGCUACAC	:: .:..::::.:.: ::::	UUGAGGUGUCAUUAGGCUUCA	Cleavage	[gene=LOC100264507] [protein=uncharacterized protein LOC100264507] [protein_id=NP_001267948.1] [location=complement(join(5266032..5266397,5266498..5266614,5266732..5267055,5267449..5267511,5267744..5267827))]	1
vvi-miR172b	lcl|NC_012010.3_cds_XP_002283203.1_379	5	14.955	1	21	69	89	UGAAUCUUGAUGAUGCUACAC	:.:: ::::::::. :.:	GAUUGGCUUCAUCAAGGAUUA	Cleavage	[gene=LOC100261255] [protein=gamma-glutamylcyclotransferase 2-1] [protein_id=XP_002283203.1] [location=complement(join(2370339..2370514,2370604..2370683,2370770..2370841,2370934..2370974,2371059..2371115,2371447..2371503,2371600..2371676,2371790..2371898))]	1
vvi-miR172b	lcl|NC_012011.3_cds_XP_002274535.1_162	5	17.081	1	21	153	173	UGAAUCUUGAUGAUGCUACAC	: : ::::: ::::::::	CGGAACCAUCAAGAAGAUUCA	Translation	[gene=LOC100261887] [protein=major allergen Pru av 1] [protein_id=XP_002274535.1] [location=complement(join(1246986..1247281,1247411..1247594))]	1
vvi-miR172b	lcl|NC_012011.3_cds_NP_001267956.1_163	5	16.968	1	21	153	173	UGAAUCUUGAUGAUGCUACAC	: : ::::: ::::::::	CGGAACCAUCAAGAAGAUUCA	Translation	[gene=PR10.3] [protein=uncharacterized protein LOC100267074] [protein_id=NP_001267956.1] [location=join(1251186..1251369,1251496..1251791)]	1
vvi-miR2111-5p	lcl|NC_012024.3_cds_XP_002280064.2_2506	5	21.627	1	21	1863	1883	UAAUCUGCAUCCUGAGGUCUA	.: ::: :::::: .::::	GGGCCCUGAGGAUGAGGAUUC	Cleavage	[gene=LOC100246469] [protein=serine/threonine-protein kinase-like protein CCR4] [protein_id=XP_002280064.2] [location=complement(25936491..25938812)]	1
vvi-miR2950-5p	lcl|NC_012017.3_cds_XP_002285418.2_909	5	14.602	1	21	952	972	UUCCAUCUCUUGCACACUGGA	: .: ::: :.::::::::.	CCAGGAGUGAAGGAGAUGGAG	Cleavage	[gene=LOC100268134] [protein=probable galactinol--sucrose galactosyltransferase 6 isoform X2] [protein_id=XP_002285418.2] [location=complement(join(5284741..5285431,5285532..5285666,5285763..5285972,5286063..5287375))]	1
vvi-miR2950-5p	lcl|NC_012024.3_cds_XP_003634513.1_2167	5	23.11	1	21	1018	1038	UUCCAUCUCUUGCACACUGGA	:: :::::.::: :::..	CAGAGAGUGCAGGAGCUGGGG	Cleavage	[gene=LOC100257198] [protein=UPF0496 protein 4] [protein_id=XP_003634513.1] [location=complement(19720893..19722056)]	1
vvi-miR319b	lcl|NC_012017.3_cds_XP_002270182.2_1636	5	16.498	1	21	893	913	UUGGACUGAAGGGAGCUCCCU	: : ::.:.: ::::.:::	GAGCAUCUUCUUGCAGUUCAA	Cleavage	[gene=LOC100256520] [protein=probable xyloglucan endotransglucosylase/hydrolase protein 23] [protein_id=XP_002270182.2] [location=complement(join(18944452..18944863,18944969..18945162,18945261..18945743))]	1
vvi-miR319b	lcl|NC_012017.3_cds_XP_002274601.1_1645	5	19.094	1	21	698	718	UUGGACUGAAGGGAGCUCCCU	: : ::.:.: ::::.:::	GAGCAUCUUCUUGCAGUUCAA	Cleavage	[gene=LOC100246166] [protein=probable xyloglucan endotransglucosylase/hydrolase protein 23] [protein_id=XP_002274601.1] [location=join(18992896..18993183,18993290..18993483,18993579..18993990)]	1
vvi-miR319c	lcl|NC_012017.3_cds_XP_002270182.2_1636	5	16.498	1	21	893	913	UUGGACUGAAGGGAGCUCCCU	: : ::.:.: ::::.:::	GAGCAUCUUCUUGCAGUUCAA	Cleavage	[gene=LOC100256520] [protein=probable xyloglucan endotransglucosylase/hydrolase protein 23] [protein_id=XP_002270182.2] [location=complement(join(18944452..18944863,18944969..18945162,18945261..18945743))]	1
vvi-miR319c	lcl|NC_012017.3_cds_XP_002274601.1_1645	5	19.094	1	21	698	718	UUGGACUGAAGGGAGCUCCCU	: : ::.:.: ::::.:::	GAGCAUCUUCUUGCAGUUCAA	Cleavage	[gene=LOC100246166] [protein=probable xyloglucan endotransglucosylase/hydrolase protein 23] [protein_id=XP_002274601.1] [location=join(18992896..18993183,18993290..18993483,18993579..18993990)]	1
vvi-miR319e	lcl|NC_012017.3_cds_XP_002274601.1_1645	5	19.103	1	21	699	719	UUUGGACUGAAGGGAGCUCCU	:: : ::.:.: ::::.::::	AGCAUCUUCUUGCAGUUCAAA	Translation	[gene=LOC100246166] [protein=probable xyloglucan endotransglucosylase/hydrolase protein 23] [protein_id=XP_002274601.1] [location=join(18992896..18993183,18993290..18993483,18993579..18993990)]	1
vvi-miR319e	lcl|NC_012017.3_cds_XP_002274552.1_1644	5	17.266	1	21	696	716	UUUGGACUGAAGGGAGCUCCU	: ::.:.: ::::.::::	AUCAUCUUCUUGCAGUUCAAA	Translation	[gene=LOC100251303] [protein=probable xyloglucan endotransglucosylase/hydrolase protein 23] [protein_id=XP_002274552.1] [location=join(18989206..18989490,18989590..18989783,18989879..18990290)]	1
vvi-miR319e	lcl|NC_012012.3_cds_XP_002284384.1_689	5	14.759	1	21	143	163	UUUGGACUGAAGGGAGCUCCU	: .:::::::: :.:::.	GAAAAUUCCCUUCAUUUCAAG	Cleavage	[gene=LOC100265533] [protein=zinc finger protein ZAT11] [protein_id=XP_002284384.1] [location=5152508..5152987]	1
vvi-miR319f	lcl|NC_012017.3_cds_XP_002270182.2_1636	5	16.498	1	21	893	913	UUGGACUGAAGGGAGCUCCCU	: : ::.:.: ::::.:::	GAGCAUCUUCUUGCAGUUCAA	Cleavage	[gene=LOC100256520] [protein=probable xyloglucan endotransglucosylase/hydrolase protein 23] [protein_id=XP_002270182.2] [location=complement(join(18944452..18944863,18944969..18945162,18945261..18945743))]	1
vvi-miR319f	lcl|NC_012017.3_cds_XP_002274601.1_1645	5	19.094	1	21	698	718	UUGGACUGAAGGGAGCUCCCU	: : ::.:.: ::::.:::	GAGCAUCUUCUUGCAGUUCAA	Cleavage	[gene=LOC100246166] [protein=probable xyloglucan endotransglucosylase/hydrolase protein 23] [protein_id=XP_002274601.1] [location=join(18992896..18993183,18993290..18993483,18993579..18993990)]	1
vvi-miR319g	lcl|NC_012017.3_cds_XP_002270182.2_1636	5	16.498	1	21	893	913	UUGGACUGAAGGGAGCUCCCA	: : ::.:.: ::::.:::	GAGCAUCUUCUUGCAGUUCAA	Cleavage	[gene=LOC100256520] [protein=probable xyloglucan endotransglucosylase/hydrolase protein 23] [protein_id=XP_002270182.2] [location=complement(join(18944452..18944863,18944969..18945162,18945261..18945743))]	1
vvi-miR319g	lcl|NC_012017.3_cds_XP_002274601.1_1645	5	19.094	1	21	698	718	UUGGACUGAAGGGAGCUCCCA	: : ::.:.: ::::.:::	GAGCAUCUUCUUGCAGUUCAA	Cleavage	[gene=LOC100246166] [protein=probable xyloglucan endotransglucosylase/hydrolase protein 23] [protein_id=XP_002274601.1] [location=join(18992896..18993183,18993290..18993483,18993579..18993990)]	1
vvi-miR3623-3p	lcl|NC_012022.3_cds_NP_001268048.1_1266	5	17.753	1	22	781	802	UGGUGCUUGGACGAAUUUGCUA	::::::: :::.. ::..:	UCUCAAAUUCUUCCGGUCAUUA	Cleavage	[gene=CHIT3] [protein=acidic endochitinase precursor] [protein_id=NP_001268048.1] [location=complement(19180777..19181670)]	1
vvi-miR3623-3p	lcl|NC_012022.3_cds_XP_002274896.1_214	5	22.837	1	22	1851	1872	UGGUGCUUGGACGAAUUUGCUA	: .. ::: ::.:.::::.::	GAAUGCAUUGGUUCGAGCAUCA	Cleavage	[gene=LOC100261385] [protein=cellulose synthase-like protein D3] [protein_id=XP_002274896.1] [location=join(2094804..2095687,2097069..2097876,2098085..2099842)]	1
vvi-miR3623-5p	lcl|NC_012023.3_cds_NP_001267916.1_1102	5	19.101	1	22	1329	1350	UCACAAGUUCAUCCAAGCACCA	: :: ::::::.:::: ::	AUGCGCGGGGAUGAGCUUGGGA	Cleavage	[gene=F3'H] [protein=flavonoid 3' hydroxylase] [protein_id=NP_001267916.1] [location=join(8011925..8012359,8012795..8013247,8013496..8014137)]	1
vvi-miR3624-3p	lcl|NC_012010.3_cds_NP_001268083.1_1969	5	23.044	1	21	866	886	UCAGGGCAGCAGCAUACUACU	.::.: .::.:::::. :::.	GGUGGGGUGUUGCUGUACUGG	Cleavage	[gene=ADH2] [protein=alcohol dehydrogenase 2] [protein_id=NP_001268083.1] [location=join(22455992..22456028,22456592..22456728,22456855..22456901,22457036..22457361,22457462..22457544,22457639..22457714,22457845..22457906,22457994..22458089,22458182..22458343,22458427..22458543)]	1
vvi-miR3626-3p	lcl|NC_012016.3_cds_NP_001306209.1_614	5	23.51	1	21	874	894	CUUCAAUUUCACAGCGACCAC	::::.::: ::::.::: :	UUGGUUGCUCUGAAGUUGUAC	Cleavage	[gene=LOC100253808] [protein=LRR receptor-like serine/threonine-protein kinase FLS2 precursor] [protein_id=NP_001306209.1] [location=complement(join(5029902..5030266,5030372..5033522))]	1
vvi-miR3626-3p	lcl|NC_012017.3_cds_XP_002281001.1_257	5	19.309	1	21	1255	1275	CUUCAAUUUCACAGCGACCAC	: :: : .:: ::..::::::	GAGGCCUUUGCGAGGUUGAAG	Translation	[gene=LOC100247440] [protein=uncharacterized protein LOC100247440] [protein_id=XP_002281001.1] [location=complement(1460333..1461862)]	1
vvi-miR3628-5p	lcl|NC_012008.3_cds_XP_002270962.1_1281	5	12.927	1	21	209	229	AUGCGAGAGCCGUGCUUAGUA	:::.:.: ::: ::.:.::	CUCUAGGUAAGGCGCUUGUAU	Cleavage	[gene=LOC100243166] [protein=methanol O-anthraniloyltransferase] [protein_id=XP_002270962.1] [location=complement(join(15981429..15982337,15982896..15983342))]	1
vvi-miR3629a-3p	lcl|NC_012022.3_cds_NP_001267934.1_939	5	9.782	1	21	710	729	GGCUGCUGAGAAAAUGUAGGA	::: :: :: :.:::::::::	UCCAAC-UUGUUUCAGCAGCC	Cleavage	[gene=STS] [protein=stilbene synthase 6] [protein_id=NP_001267934.1] [location=complement(join(16710281..16711281,16711641..16711818))]	1
vvi-miR3629b	lcl|NC_012022.3_cds_NP_001267934.1_939	5	9.782	1	21	710	729	GGCUGCUGAGAAAAUGUAGGA	::: :: :: :.:::::::::	UCCAAC-UUGUUUCAGCAGCC	Cleavage	[gene=STS] [protein=stilbene synthase 6] [protein_id=NP_001267934.1] [location=complement(join(16710281..16711281,16711641..16711818))]	1
vvi-miR3629c	lcl|NC_012022.3_cds_NP_001267934.1_939	5	9.782	1	21	710	729	GGCUGCUGAGAAAAUGUAGGA	::: :: :: :.:::::::::	UCCAAC-UUGUUUCAGCAGCC	Cleavage	[gene=STS] [protein=stilbene synthase 6] [protein_id=NP_001267934.1] [location=complement(join(16710281..16711281,16711641..16711818))]	1
vvi-miR3630-3p	lcl|NC_012008.3_cds_XP_010658029.1_718	5	23.229	1	22	1238	1259	UUUGGGAAUCUCUCUGAUGCAC	::.. :::::::.:::.....	UUGUGCCAGAGAGGUUCUUGGG	Cleavage	[gene=GFH2] [protein=ripening-related P-450 enzyme-like isoform X1] [protein_id=XP_010658029.1] [location=join(4399412..4400305,4400460..4401065)]	1
vvi-miR3630-3p	lcl|NC_012008.3_cds_XP_010658036.1_719	5	23.229	1	22	1238	1259	UUUGGGAAUCUCUCUGAUGCAC	::.. :::::::.:::.....	UUGUGCCAGAGAGGUUCUUGGG	Cleavage	[gene=GFH2] [protein=ripening-related P-450 enzyme-like isoform X1] [protein_id=XP_010658036.1] [location=join(4399412..4400305,4400460..4401065)]	1
vvi-miR3630-3p	lcl|NC_012008.3_cds_NP_001268152.1_717	5	23.229	1	22	1238	1259	UUUGGGAAUCUCUCUGAUGCAC	::.. :::::::.:::.....	UUGUGCCAGAGAGGUUCUUGGG	Cleavage	[gene=GFH2] [protein=ripening-related P-450 enzyme-like] [protein_id=NP_001268152.1] [location=join(4399412..4400305,4400460..4401065)]	1
vvi-miR3630-3p	lcl|NC_012016.3_cds_NP_001306209.1_614	5	17.678	1	22	1988	2009	UUUGGGAAUCUCUCUGAUGCAC	: .:::::.::: :.:::.:	AUCUAUCAGGGAGCAUUCCAGA	Cleavage	[gene=LOC100253808] [protein=LRR receptor-like serine/threonine-protein kinase FLS2 precursor] [protein_id=NP_001306209.1] [location=complement(join(5029902..5030266,5030372..5033522))]	1
vvi-miR3631b-3p	lcl|NC_012007.3_cds_XP_003631260.1_1204	5	16.34	1	21	401	421	UGUUGGAUGAUGUCAAUAAGU	:.:: :::.::.:::::	CAAUGUUUCCAUUAUUCAACA	Cleavage	[gene=LOC100852726] [protein=histone-lysine N-methyltransferase SETD1B] [protein_id=XP_003631260.1] [location=8036793..8037812]	1
vvi-miR3632-5p	lcl|NC_012008.3_cds_XP_002276153.1_654	5	17.769	1	22	35	56	GGAUUGGGGGCCGAUGGAAAGG	: :::::.:::: ..:: ::.:	CAUUUCCGUCGGAUUCCCAUUC	Translation	[gene=LOC100253072] [protein=dehydration-responsive element-binding protein 1E] [protein_id=XP_002276153.1] [location=3928522..3929256]	1
vvi-miR3632-5p	lcl|NC_012022.3_cds_XP_002274896.1_214	5	22.91	1	22	1485	1506	GGAUUGGGGGCCGAUGGAAAGG	:::.::: :.: ::.:::.	UGAUUCUAUCCGUCGCCGAUCU	Cleavage	[gene=LOC100261385] [protein=cellulose synthase-like protein D3] [protein_id=XP_002274896.1] [location=join(2094804..2095687,2097069..2097876,2098085..2099842)]	1
vvi-miR3632-5p	lcl|NC_012008.3_cds_NP_001268131.1_637	5	19.65	1	22	383	404	GGAUUGGGGGCCGAUGGAAAGG	: :: .::::...:::::	AUGUGCCUAUGGCCUUUAAUCC	Cleavage	[gene=TL3] [protein=thaumatin-like protein precursor] [protein_id=NP_001268131.1] [location=3811953..3812630]	1
vvi-miR3633a-3p	lcl|NC_012007.3_cds_XP_002284089.1_719	5	17.467	1	22	225	246	UUCCUAUACCACCCAUUCCCUA	::: ::: ::: ::.:::.	GGAGGAUUGGAUGGAAUGGGAG	Cleavage	[gene=LOC100242324] [protein=uncharacterized protein LOC100242324] [protein_id=XP_002284089.1] [location=complement(4191265..4191711)]	1
vvi-miR3633a-5p	lcl|NC_012017.3_cds_NP_001267969.1_75	5	3.638	1	20	91	111	GGAAUG-GAUGGUUAGGAGAG	::::: ::.:::: :::::.	GUCUCCAAAUCAUCACAUUCU	Cleavage	[gene=LOC100250698] [protein=peroxiredoxin Q] [protein_id=NP_001267969.1] [location=join(553040..553237,553352..553489,554167..554256,554405..554623)]	1
vvi-miR3633a-5p	lcl|NC_012019.3_cds_XP_002282755.1_588	5	18.085	1	20	384	403	GGAAUGGAUGGUUAGGAGAG	::: :: ::::::..: ::	AUCUGCUUACCAUCUGUGCC	Cleavage	[gene=LOC100265103] [protein=tropinone reductase homolog At5g06060] [protein_id=XP_002282755.1] [location=join(3468167..3468255,3468413..3468620,3469540..3469756,3469852..3469958,3471516..3471701)]	1
vvi-miR3633b-5p	lcl|NC_012007.3_cds_XP_002271160.1_1376	5	21.877	1	21	268	288	GGAAUGGGUGGCUGGGAUCUA	::. :::: ..:::::::	UCCAUUGCAGCGGUCCAUUCC	Translation	[gene=LOC100241606] [protein=probable galacturonosyltransferase-like 9] [protein_id=XP_002271160.1] [location=complement(9902750..9903910)]	1
vvi-miR3634-3p	lcl|NC_012010.3_cds_XP_002285197.1_784	5	18.536	1	23	335	357	UUUCCGACUCGCACUCAUGCCGU	.:: :::::: :: ::::.	UGCUUAUUAGUGCGUGUGGGAAG	Cleavage	[gene=LOC100262729] [protein=putative lipid-binding protein At4g00165] [protein_id=XP_002285197.1] [location=complement(5125540..5125926)]	1
vvi-miR3634-5p	lcl|NC_012010.3_cds_XP_019074869.1_2091	5	18.226	1	21	400	420	GGCAUAUGUGUGACGGAAAGA	: :..::::.:::::::	GAUGUUUGUCAUACAUAUGGA	Cleavage	[gene=LOC100260227] [protein=protein PIN-LIKES 3-like] [protein_id=XP_019074869.1] [location=join(23681361..23681495,23681585..23681596,23681655..23681832,23681916..23682037,23682193..23682393,23683099..23683191,23683639..23683739,23684024..23684076,23684343..23684528,23684618..23684742)]	1
vvi-miR3634-5p	lcl|NC_012024.3_cds_XP_002280064.2_2506	5	20.55	1	21	580	600	GGCAUAUGUGUGACGGAAAGA	::::: :::.: :.::::	GGGUUCCGCCACGCUUGUGCC	Cleavage	[gene=LOC100246469] [protein=serine/threonine-protein kinase-like protein CCR4] [protein_id=XP_002280064.2] [location=complement(25936491..25938812)]	1
vvi-miR3635-5p	lcl|NC_012014.3_cds_XP_002268149.1_1784	5	15.842	1	21	767	787	GGCAUGUGUGGGGCAUAAUAG	::::.:: :.::.: .::::	AUAUUGUGGCUCAUAAGUGCC	Cleavage	[gene=LOC100241783] [protein=E3 ubiquitin-protein ligase MIEL1] [protein_id=XP_002268149.1] [location=join(18768420..18768505,18768607..18768694,18768810..18768869,18769311..18769343,18769422..18769499,18769591..18769634,18769752..18769792,18769900..18769982,18770355..18770446,18770571..18770640,18770755..18770796,18770898..18771050)]	1
vvi-miR3635-5p	lcl|NC_012014.3_cds_XP_010653993.1_1786	5	15.842	1	21	767	787	GGCAUGUGUGGGGCAUAAUAG	::::.:: :.::.: .::::	AUAUUGUGGCUCAUAAGUGCC	Cleavage	[gene=LOC100241783] [protein=E3 ubiquitin-protein ligase MIEL1] [protein_id=XP_010653993.1] [location=join(18768420..18768505,18768607..18768694,18768810..18768869,18769311..18769343,18769422..18769499,18769591..18769634,18769752..18769792,18769900..18769982,18770355..18770446,18770571..18770640,18770755..18770796,18770898..18771050)]	1
vvi-miR3635-5p	lcl|NC_012014.3_cds_XP_010653992.1_1785	5	15.842	1	21	767	787	GGCAUGUGUGGGGCAUAAUAG	::::.:: :.::.: .::::	AUAUUGUGGCUCAUAAGUGCC	Cleavage	[gene=LOC100241783] [protein=E3 ubiquitin-protein ligase MIEL1] [protein_id=XP_010653992.1] [location=join(18768420..18768505,18768607..18768694,18768810..18768869,18769311..18769343,18769422..18769499,18769591..18769634,18769752..18769792,18769900..18769982,18770355..18770446,18770571..18770640,18770755..18770796,18770898..18771050)]	1
vvi-miR3636-3p	lcl|NC_012023.3_cds_NP_001267916.1_1102	5	13.294	1	24	263	286	GUCUGUCGGAGAAGCAAGUCGGAG	.:: .:::::: ::::.:	AUGAUGCUAAUUUCUCCAACAGGC	Cleavage	[gene=F3'H] [protein=flavonoid 3' hydroxylase] [protein_id=NP_001267916.1] [location=join(8011925..8012359,8012795..8013247,8013496..8014137)]	1
vvi-miR3636-5p	lcl|NC_012022.3_cds_XP_002274896.1_214	5	22.27	1	24	2236	2259	UCGGUUUGCUUCUUUGAUAGAUUC	::: : ::::: .::::::	GCCACUACCCCAGAAGAGAACCGA	Cleavage	[gene=LOC100261385] [protein=cellulose synthase-like protein D3] [protein_id=XP_002274896.1] [location=join(2094804..2095687,2097069..2097876,2098085..2099842)]	1
vvi-miR3637-5p	lcl|NC_012024.3_cds_XP_002280655.1_1664	5	16.162	1	24	83	106	AUUUAUGUAUUGUGUUUUGUCGGA	: :.:: :::::::::::	GUAAAAAGAAAACAAUACAUAAUG	Cleavage	[gene=LOC100267776] [protein=1-acylglycerol-3-phosphate O-acyltransferase] [protein_id=XP_002280655.1] [location=complement(join(11613829..11613954,11614052..11614175,11614669..11614768,11614846..11614955,11618022..11618182,11618275..11618393,11618893..11618939,11619178..11619414,11619847..11620268))]	1
vvi-miR3637-5p	lcl|NC_012016.3_cds_XP_002271371.1_1098	5	10.203	1	24	190	213	AUUUAUGUAUUGUGUUUUGUCGGA	::::: .:.:::::: ::	AUGAUCAAAAAGCGAUACAUUCAU	Cleavage	[gene=LOC100266562] [protein=stilbene synthase 2] [protein_id=XP_002271371.1] [location=join(14298957..14299134,14299520..14300520)]	1
vvi-miR3639-5p	lcl|NC_012016.3_cds_NP_001306209.1_614	5	20.694	1	24	108	131	AUUGACUUCUGAAAGGCUAAAAGC	.:::::: :::: :::.:	CUUGAAGGCCUUUAAGAAUUCAGU	Translation	[gene=LOC100253808] [protein=LRR receptor-like serine/threonine-protein kinase FLS2 precursor] [protein_id=NP_001306209.1] [location=complement(join(5029902..5030266,5030372..5033522))]	1
vvi-miR3639-5p	lcl|NC_012009.3_cds_XP_019074615.1_1304	5	17.875	1	24	117	140	AUUGACUUCUGAAAGGCUAAAAGC	: : :: : :::.:::::...:	AAUCUCAGACGUUCGGAAGUUGGU	Cleavage	[gene=LOC100245618] [protein=uncharacterized protein LOC100245618 isoform X5] [protein_id=XP_019074615.1] [location=join(11383713..11383768,11383939..11383965,11384109..11384231,11384831..11385080,11399534..11399608,11399888..11399977,11400085..11400165,11401248..11402018)]	1
vvi-miR390	lcl|NC_012016.3_cds_NP_001306209.1_614	5	15.869	1	21	1486	1506	AAGCUCAGGAGGGAUAGCGCC	:: ::::::: :::::: ::	GGGCCUAUCCCACCUGAGAUU	Translation	[gene=LOC100253808] [protein=LRR receptor-like serine/threonine-protein kinase FLS2 precursor] [protein_id=NP_001306209.1] [location=complement(join(5029902..5030266,5030372..5033522))]	1
vvi-miR390	lcl|NC_012019.3_cds_XP_002269430.1_96	5	22.968	1	21	1951	1971	AAGCUCAGGAGGGAUAGCGCC	.:::.::.: .:::.:::	CCUGCUGUCUCAUCUGGGCUG	Translation	[gene=LOC100246707] [protein=zinc finger CCCH domain-containing protein 29-like isoform X2] [protein_id=XP_002269430.1] [location=604401..606470]	1
vvi-miR394a	lcl|NC_012024.3_cds_XP_002285759.1_723	5	22.379	1	22	622	643	UUGGCAUUCUGUCCACCUCCAU	.:::. : :::.::::::..:	GUGGGAAUUGACGGAAUGCUGA	Cleavage	[gene=LOC100242154] [protein=protein EXORDIUM-like 2] [protein_id=XP_002285759.1] [location=4662268..4663173]	1
vvi-miR394b	lcl|NC_012024.3_cds_XP_002285759.1_723	5	22.379	1	20	624	643	UUGGCAUUCUGUCCACCUCC	::. : :::.::::::..:	GGGAAUUGACGGAAUGCUGA	Cleavage	[gene=LOC100242154] [protein=protein EXORDIUM-like 2] [protein_id=XP_002285759.1] [location=4662268..4663173]	1
vvi-miR394c	lcl|NC_012024.3_cds_XP_002285759.1_723	5	22.379	1	22	622	643	UUGGCAUUCUGUCCACCUCCAU	.:::. : :::.::::::..:	GUGGGAAUUGACGGAAUGCUGA	Cleavage	[gene=LOC100242154] [protein=protein EXORDIUM-like 2] [protein_id=XP_002285759.1] [location=4662268..4663173]	1
vvi-miR395a	lcl|NC_012022.3_cds_XP_002274896.1_214	5	24.551	1	21	1999	2019	CUGAAGUGUUUGGGGGAACUC	:::::::.::.: ..:: ::	CAGUUCCCUCAGAGGUUUGAG	Cleavage	[gene=LOC100261385] [protein=cellulose synthase-like protein D3] [protein_id=XP_002274896.1] [location=join(2094804..2095687,2097069..2097876,2098085..2099842)]	1
vvi-miR395a	lcl|NC_012012.3_cds_XP_019075863.1_1725	5	12.606	1	21	269	289	CUGAAGUGUUUGGGGGAACUC	:: ::.: .::.::::::	CCCUUGCCUCCGACGCUUCAG	Translation	[gene=LOC100265368] [protein=glucan endo-1,3-beta-glucosidase isoform X3] [protein_id=XP_019075863.1] [location=join(17324498..17324573,17325351..17326042,17353672..17353938)]	1
vvi-miR395b	lcl|NC_012022.3_cds_XP_002274896.1_214	5	24.551	1	21	1999	2019	CUGAAGUGUUUGGGGGAACUC	:::::::.::.: ..:: ::	CAGUUCCCUCAGAGGUUUGAG	Cleavage	[gene=LOC100261385] [protein=cellulose synthase-like protein D3] [protein_id=XP_002274896.1] [location=join(2094804..2095687,2097069..2097876,2098085..2099842)]	1
vvi-miR395b	lcl|NC_012012.3_cds_XP_019075863.1_1725	5	12.606	1	21	269	289	CUGAAGUGUUUGGGGGAACUC	:: ::.: .::.::::::	CCCUUGCCUCCGACGCUUCAG	Translation	[gene=LOC100265368] [protein=glucan endo-1,3-beta-glucosidase isoform X3] [protein_id=XP_019075863.1] [location=join(17324498..17324573,17325351..17326042,17353672..17353938)]	1
vvi-miR395c	lcl|NC_012022.3_cds_XP_002274896.1_214	5	24.551	1	21	1999	2019	CUGAAGUGUUUGGGGGAACUC	:::::::.::.: ..:: ::	CAGUUCCCUCAGAGGUUUGAG	Cleavage	[gene=LOC100261385] [protein=cellulose synthase-like protein D3] [protein_id=XP_002274896.1] [location=join(2094804..2095687,2097069..2097876,2098085..2099842)]	1
vvi-miR395c	lcl|NC_012012.3_cds_XP_019075863.1_1725	5	12.606	1	21	269	289	CUGAAGUGUUUGGGGGAACUC	:: ::.: .::.::::::	CCCUUGCCUCCGACGCUUCAG	Translation	[gene=LOC100265368] [protein=glucan endo-1,3-beta-glucosidase isoform X3] [protein_id=XP_019075863.1] [location=join(17324498..17324573,17325351..17326042,17353672..17353938)]	1
vvi-miR395d	lcl|NC_012022.3_cds_XP_002274896.1_214	5	24.551	1	21	1999	2019	CUGAAGUGUUUGGGGGAACUC	:::::::.::.: ..:: ::	CAGUUCCCUCAGAGGUUUGAG	Cleavage	[gene=LOC100261385] [protein=cellulose synthase-like protein D3] [protein_id=XP_002274896.1] [location=join(2094804..2095687,2097069..2097876,2098085..2099842)]	1
vvi-miR395d	lcl|NC_012012.3_cds_XP_019075863.1_1725	5	12.606	1	21	269	289	CUGAAGUGUUUGGGGGAACUC	:: ::.: .::.::::::	CCCUUGCCUCCGACGCUUCAG	Translation	[gene=LOC100265368] [protein=glucan endo-1,3-beta-glucosidase isoform X3] [protein_id=XP_019075863.1] [location=join(17324498..17324573,17325351..17326042,17353672..17353938)]	1
vvi-miR395e	lcl|NC_012022.3_cds_XP_002274896.1_214	5	24.551	1	21	1999	2019	CUGAAGUGUUUGGGGGAACUC	:::::::.::.: ..:: ::	CAGUUCCCUCAGAGGUUUGAG	Cleavage	[gene=LOC100261385] [protein=cellulose synthase-like protein D3] [protein_id=XP_002274896.1] [location=join(2094804..2095687,2097069..2097876,2098085..2099842)]	1
vvi-miR395e	lcl|NC_012012.3_cds_XP_019075863.1_1725	5	12.606	1	21	269	289	CUGAAGUGUUUGGGGGAACUC	:: ::.: .::.::::::	CCCUUGCCUCCGACGCUUCAG	Translation	[gene=LOC100265368] [protein=glucan endo-1,3-beta-glucosidase isoform X3] [protein_id=XP_019075863.1] [location=join(17324498..17324573,17325351..17326042,17353672..17353938)]	1
vvi-miR395f	lcl|NC_012022.3_cds_XP_002274896.1_214	5	24.551	1	21	1999	2019	CUGAAGUGUUUGGGGGAACUC	:::::::.::.: ..:: ::	CAGUUCCCUCAGAGGUUUGAG	Cleavage	[gene=LOC100261385] [protein=cellulose synthase-like protein D3] [protein_id=XP_002274896.1] [location=join(2094804..2095687,2097069..2097876,2098085..2099842)]	1
vvi-miR395f	lcl|NC_012012.3_cds_XP_019075863.1_1725	5	12.606	1	21	269	289	CUGAAGUGUUUGGGGGAACUC	:: ::.: .::.::::::	CCCUUGCCUCCGACGCUUCAG	Translation	[gene=LOC100265368] [protein=glucan endo-1,3-beta-glucosidase isoform X3] [protein_id=XP_019075863.1] [location=join(17324498..17324573,17325351..17326042,17353672..17353938)]	1
vvi-miR395g	lcl|NC_012022.3_cds_XP_002274896.1_214	5	24.551	1	21	1999	2019	CUGAAGUGUUUGGGGGAACUC	:::::::.::.: ..:: ::	CAGUUCCCUCAGAGGUUUGAG	Cleavage	[gene=LOC100261385] [protein=cellulose synthase-like protein D3] [protein_id=XP_002274896.1] [location=join(2094804..2095687,2097069..2097876,2098085..2099842)]	1
vvi-miR395g	lcl|NC_012012.3_cds_XP_019075863.1_1725	5	12.606	1	21	269	289	CUGAAGUGUUUGGGGGAACUC	:: ::.: .::.::::::	CCCUUGCCUCCGACGCUUCAG	Translation	[gene=LOC100265368] [protein=glucan endo-1,3-beta-glucosidase isoform X3] [protein_id=XP_019075863.1] [location=join(17324498..17324573,17325351..17326042,17353672..17353938)]	1
vvi-miR395h	lcl|NC_012022.3_cds_XP_002274896.1_214	5	24.551	1	21	1999	2019	CUGAAGUGUUUGGGGGAACUC	:::::::.::.: ..:: ::	CAGUUCCCUCAGAGGUUUGAG	Cleavage	[gene=LOC100261385] [protein=cellulose synthase-like protein D3] [protein_id=XP_002274896.1] [location=join(2094804..2095687,2097069..2097876,2098085..2099842)]	1
vvi-miR395h	lcl|NC_012012.3_cds_XP_019075863.1_1725	5	12.606	1	21	269	289	CUGAAGUGUUUGGGGGAACUC	:: ::.: .::.::::::	CCCUUGCCUCCGACGCUUCAG	Translation	[gene=LOC100265368] [protein=glucan endo-1,3-beta-glucosidase isoform X3] [protein_id=XP_019075863.1] [location=join(17324498..17324573,17325351..17326042,17353672..17353938)]	1
vvi-miR395i	lcl|NC_012022.3_cds_XP_002274896.1_214	5	24.551	1	21	1999	2019	CUGAAGUGUUUGGGGGAACUC	:::::::.::.: ..:: ::	CAGUUCCCUCAGAGGUUUGAG	Cleavage	[gene=LOC100261385] [protein=cellulose synthase-like protein D3] [protein_id=XP_002274896.1] [location=join(2094804..2095687,2097069..2097876,2098085..2099842)]	1
vvi-miR395i	lcl|NC_012012.3_cds_XP_019075863.1_1725	5	12.606	1	21	269	289	CUGAAGUGUUUGGGGGAACUC	:: ::.: .::.::::::	CCCUUGCCUCCGACGCUUCAG	Translation	[gene=LOC100265368] [protein=glucan endo-1,3-beta-glucosidase isoform X3] [protein_id=XP_019075863.1] [location=join(17324498..17324573,17325351..17326042,17353672..17353938)]	1
vvi-miR395j	lcl|NC_012022.3_cds_XP_002274896.1_214	5	24.551	1	21	1999	2019	CUGAAGUGUUUGGGGGAACUC	:::::::.::.: ..:: ::	CAGUUCCCUCAGAGGUUUGAG	Cleavage	[gene=LOC100261385] [protein=cellulose synthase-like protein D3] [protein_id=XP_002274896.1] [location=join(2094804..2095687,2097069..2097876,2098085..2099842)]	1
vvi-miR395j	lcl|NC_012012.3_cds_XP_019075863.1_1725	5	12.606	1	21	269	289	CUGAAGUGUUUGGGGGAACUC	:: ::.: .::.::::::	CCCUUGCCUCCGACGCUUCAG	Translation	[gene=LOC100265368] [protein=glucan endo-1,3-beta-glucosidase isoform X3] [protein_id=XP_019075863.1] [location=join(17324498..17324573,17325351..17326042,17353672..17353938)]	1
vvi-miR395k	lcl|NC_012022.3_cds_XP_002274896.1_214	5	24.551	1	21	1999	2019	CUGAAGUGUUUGGGGGAACUC	:::::::.::.: ..:: ::	CAGUUCCCUCAGAGGUUUGAG	Cleavage	[gene=LOC100261385] [protein=cellulose synthase-like protein D3] [protein_id=XP_002274896.1] [location=join(2094804..2095687,2097069..2097876,2098085..2099842)]	1
vvi-miR395k	lcl|NC_012012.3_cds_XP_019075863.1_1725	5	12.606	1	21	269	289	CUGAAGUGUUUGGGGGAACUC	:: ::.: .::.::::::	CCCUUGCCUCCGACGCUUCAG	Translation	[gene=LOC100265368] [protein=glucan endo-1,3-beta-glucosidase isoform X3] [protein_id=XP_019075863.1] [location=join(17324498..17324573,17325351..17326042,17353672..17353938)]	1
vvi-miR395l	lcl|NC_012022.3_cds_XP_002274896.1_214	5	24.551	1	21	1999	2019	CUGAAGUGUUUGGGGGAACUC	:::::::.::.: ..:: ::	CAGUUCCCUCAGAGGUUUGAG	Cleavage	[gene=LOC100261385] [protein=cellulose synthase-like protein D3] [protein_id=XP_002274896.1] [location=join(2094804..2095687,2097069..2097876,2098085..2099842)]	1
vvi-miR395l	lcl|NC_012012.3_cds_XP_019075863.1_1725	5	12.606	1	21	269	289	CUGAAGUGUUUGGGGGAACUC	:: ::.: .::.::::::	CCCUUGCCUCCGACGCUUCAG	Translation	[gene=LOC100265368] [protein=glucan endo-1,3-beta-glucosidase isoform X3] [protein_id=XP_019075863.1] [location=join(17324498..17324573,17325351..17326042,17353672..17353938)]	1
vvi-miR395m	lcl|NC_012022.3_cds_XP_002274896.1_214	5	24.551	1	21	1999	2019	CUGAAGUGUUUGGGGGAACUC	:::::::.::.: ..:: ::	CAGUUCCCUCAGAGGUUUGAG	Cleavage	[gene=LOC100261385] [protein=cellulose synthase-like protein D3] [protein_id=XP_002274896.1] [location=join(2094804..2095687,2097069..2097876,2098085..2099842)]	1
vvi-miR395m	lcl|NC_012012.3_cds_XP_019075863.1_1725	5	12.606	1	21	269	289	CUGAAGUGUUUGGGGGAACUC	:: ::.: .::.::::::	CCCUUGCCUCCGACGCUUCAG	Translation	[gene=LOC100265368] [protein=glucan endo-1,3-beta-glucosidase isoform X3] [protein_id=XP_019075863.1] [location=join(17324498..17324573,17325351..17326042,17353672..17353938)]	1
vvi-miR395n	lcl|NC_012019.3_cds_XP_002268520.1_25	5	22.918	1	21	1162	1182	CUGAAGAGUCUGGAGGAACUC	: :: ::.:::.::.: :::	CAUUUGCUUCAGGCUUUGCAG	Cleavage	[gene=LOC100255226] [protein=nematode resistance protein-like HSPRO2] [protein_id=XP_002268520.1] [location=complement(185999..187429)]	1
vvi-miR396a	lcl|NC_012024.3_cds_XP_002284973.1_1181	5	19.228	1	21	461	481	UUCCACAGCUUUCUUGAACUA	:: ::::.:::.:: ::.:	AAGACCAAGGAAGUUGCGGGA	Cleavage	[gene=LOC100241957] [protein=low-temperature-induced cysteine proteinase] [protein_id=XP_002284973.1] [location=complement(join(8369453..8369548,8369956..8370408,8370741..8370881,8370970..8371205,8372366..8372843))]	1
vvi-miR396a	lcl|NC_012009.3_cds_XP_002265802.1_1307	5	16.228	1	21	444	464	UUCCACAGCUUUCUUGAACUA	::: ::.:::.:: :::.	ACUUUCUAGGAAGUUGAGGAG	Cleavage	[gene=LOC100245618] [protein=uncharacterized protein LOC100245618 isoform X4] [protein_id=XP_002265802.1] [location=join(11397436..11397491,11397672..11397698,11397857..11397979,11398981..11399230,11399534..11399608,11399888..11399977,11400085..11400165,11401248..11402018)]	1
vvi-miR396a	lcl|NC_012010.3_cds_NP_001267948.1_799	5	10.254	1	21	338	358	UUCCACAGCUUUCUUGAACUA	:::: :..::. ::::::	AUAUUCAUGGGAGUAGUGGAA	Cleavage	[gene=LOC100264507] [protein=uncharacterized protein LOC100264507] [protein_id=NP_001267948.1] [location=complement(join(5266032..5266397,5266498..5266614,5266732..5267055,5267449..5267511,5267744..5267827))]	1
vvi-miR396b	lcl|NC_012024.3_cds_XP_002284973.1_1181	5	19.228	1	20	462	481	UUCCACAGCUUUCUUGAACU	:: ::::.:::.:: ::.:	AGACCAAGGAAGUUGCGGGA	Cleavage	[gene=LOC100241957] [protein=low-temperature-induced cysteine proteinase] [protein_id=XP_002284973.1] [location=complement(join(8369453..8369548,8369956..8370408,8370741..8370881,8370970..8371205,8372366..8372843))]	1
vvi-miR396b	lcl|NC_012009.3_cds_XP_002265802.1_1307	5	16.228	1	20	445	464	UUCCACAGCUUUCUUGAACU	::: ::.:::.:: :::.	CUUUCUAGGAAGUUGAGGAG	Cleavage	[gene=LOC100245618] [protein=uncharacterized protein LOC100245618 isoform X4] [protein_id=XP_002265802.1] [location=join(11397436..11397491,11397672..11397698,11397857..11397979,11398981..11399230,11399534..11399608,11399888..11399977,11400085..11400165,11401248..11402018)]	1
vvi-miR396b	lcl|NC_012010.3_cds_NP_001267948.1_799	5	10.254	1	20	339	358	UUCCACAGCUUUCUUGAACU	:::: :..::. ::::::	UAUUCAUGGGAGUAGUGGAA	Cleavage	[gene=LOC100264507] [protein=uncharacterized protein LOC100264507] [protein_id=NP_001267948.1] [location=complement(join(5266032..5266397,5266498..5266614,5266732..5267055,5267449..5267511,5267744..5267827))]	1
vvi-miR396c	lcl|NC_012024.3_cds_XP_002284973.1_1181	5	19.228	1	21	461	481	UUCCACAGCUUUCUUGAACUG	:: ::::.:::.:: ::.:	AAGACCAAGGAAGUUGCGGGA	Cleavage	[gene=LOC100241957] [protein=low-temperature-induced cysteine proteinase] [protein_id=XP_002284973.1] [location=complement(join(8369453..8369548,8369956..8370408,8370741..8370881,8370970..8371205,8372366..8372843))]	1
vvi-miR396c	lcl|NC_012009.3_cds_XP_002265802.1_1307	5	16.228	1	21	444	464	UUCCACAGCUUUCUUGAACUG	::: ::.:::.:: :::.	ACUUUCUAGGAAGUUGAGGAG	Cleavage	[gene=LOC100245618] [protein=uncharacterized protein LOC100245618 isoform X4] [protein_id=XP_002265802.1] [location=join(11397436..11397491,11397672..11397698,11397857..11397979,11398981..11399230,11399534..11399608,11399888..11399977,11400085..11400165,11401248..11402018)]	1
vvi-miR396c	lcl|NC_012010.3_cds_NP_001267948.1_799	5	10.254	1	21	338	358	UUCCACAGCUUUCUUGAACUG	:::: :..::. ::::::	AUAUUCAUGGGAGUAGUGGAA	Cleavage	[gene=LOC100264507] [protein=uncharacterized protein LOC100264507] [protein_id=NP_001267948.1] [location=complement(join(5266032..5266397,5266498..5266614,5266732..5267055,5267449..5267511,5267744..5267827))]	1
vvi-miR396d	lcl|NC_012024.3_cds_XP_002284973.1_1181	5	19.228	1	21	461	481	UUCCACAGCUUUCUUGAACUG	:: ::::.:::.:: ::.:	AAGACCAAGGAAGUUGCGGGA	Cleavage	[gene=LOC100241957] [protein=low-temperature-induced cysteine proteinase] [protein_id=XP_002284973.1] [location=complement(join(8369453..8369548,8369956..8370408,8370741..8370881,8370970..8371205,8372366..8372843))]	1
vvi-miR396d	lcl|NC_012009.3_cds_XP_002265802.1_1307	5	16.228	1	21	444	464	UUCCACAGCUUUCUUGAACUG	::: ::.:::.:: :::.	ACUUUCUAGGAAGUUGAGGAG	Cleavage	[gene=LOC100245618] [protein=uncharacterized protein LOC100245618 isoform X4] [protein_id=XP_002265802.1] [location=join(11397436..11397491,11397672..11397698,11397857..11397979,11398981..11399230,11399534..11399608,11399888..11399977,11400085..11400165,11401248..11402018)]	1
vvi-miR396d	lcl|NC_012010.3_cds_NP_001267948.1_799	5	10.254	1	21	338	358	UUCCACAGCUUUCUUGAACUG	:::: :..::. ::::::	AUAUUCAUGGGAGUAGUGGAA	Cleavage	[gene=LOC100264507] [protein=uncharacterized protein LOC100264507] [protein_id=NP_001267948.1] [location=complement(join(5266032..5266397,5266498..5266614,5266732..5267055,5267449..5267511,5267744..5267827))]	1
vvi-miR397a	lcl|NC_012012.3_cds_XP_002283399.1_141	5	14.078	1	21	369	389	UCAUUGAGUGCAGCGUUGAUG	.:: ::. .::::.::: :::	UAUGAAUUUUGCAUUCACUGA	Cleavage	[gene=LOC100244918] [protein=dirigent protein 22] [protein_id=XP_002283399.1] [location=1101719..1102300]	1
vvi-miR398b	lcl|NC_012023.3_cds_NP_001267916.1_1102	5	22.431	1	21	1311	1331	UGUGUUCUCAGGUCGCCCCUG	:.::: .:.:: :::::.:..	CGGGGCUGGCCGGAGAAUAUG	Translation	[gene=F3'H] [protein=flavonoid 3' hydroxylase] [protein_id=NP_001267916.1] [location=join(8011925..8012359,8012795..8013247,8013496..8014137)]	1
vvi-miR398c	lcl|NC_012023.3_cds_NP_001267916.1_1102	5	22.431	1	21	1311	1331	UGUGUUCUCAGGUCGCCCCUG	:.::: .:.:: :::::.:..	CGGGGCUGGCCGGAGAAUAUG	Translation	[gene=F3'H] [protein=flavonoid 3' hydroxylase] [protein_id=NP_001267916.1] [location=join(8011925..8012359,8012795..8013247,8013496..8014137)]	1
vvi-miR477b-5p	lcl|NC_012022.3_cds_XP_002269666.3_1469	5	10.315	1	22	138	159	ACUCUUUCUCAAGGGCUUCUAG	::::: . :::::.:.:::	GGAGAAGGUGUUGAGGAGGAGA	Cleavage	[gene=LOC100267499] [protein=protein RESPONSE TO LOW SULFUR 3-like] [protein_id=XP_002269666.3] [location=21026820..21027233]	1
vvi-miR479	lcl|NC_012008.3_cds_XP_002270962.1_1281	5	18.748	1	22	314	336	UGUGGUAUUGGU-UCGGCUCAUC	:::::: .::.::::::::	UUGAAGCCGAUGCCGAUACCACA	Cleavage	[gene=LOC100243166] [protein=methanol O-anthraniloyltransferase] [protein_id=XP_002270962.1] [location=complement(join(15981429..15982337,15982896..15983342))]	1
vvi-miR482	lcl|NC_012019.3_cds_XP_002268520.1_25	5	22.136	1	22	372	393	UCUUUCCUACUCCUCCCAUUCC	.:: :::::: :::::. :	CUUGUGCGAGGAGGAGGAAGAA	Cleavage	[gene=LOC100255226] [protein=nematode resistance protein-like HSPRO2] [protein_id=XP_002268520.1] [location=complement(185999..187429)]	1
vvi-miR845a	lcl|NC_012025.3_cds_XP_002282942.1_608	5	18.969	1	21	763	783	UAGCUCUGAUACCAAUUGAUA	:.: :::::: ::.::::	GCUUACUUGGUAGAAGGGCUA	Cleavage	[gene=LOC100267541] [protein=chitin-inducible gibberellin-responsive protein 1] [protein_id=XP_002282942.1] [location=complement(5276148..5277899)]	1
vvi-miR845b	lcl|NC_012025.3_cds_XP_002282942.1_608	5	18.969	1	21	763	783	UAGCUCUGAUACCAAUUGAUA	:.: :::::: ::.::::	GCUUACUUGGUAGAAGGGCUA	Cleavage	[gene=LOC100267541] [protein=chitin-inducible gibberellin-responsive protein 1] [protein_id=XP_002282942.1] [location=complement(5276148..5277899)]	1
vvi-miR845c	lcl|NC_012009.3_cds_XP_002269030.1_70	5	24.417	1	21	752	772	AGGCUCUGAUACCAAUUGAUG	:. ..::::::.:: :::::	CGGUGAUUGGUGUCCGAGCCA	Cleavage	[gene=LOC100233080] [protein=arginine decarboxylase] [protein_id=XP_002269030.1] [location=complement(644718..646880)]	1
